# Supplementary material for: 4-Chloro-2-[1-(4-ethyl­phen­yl)-4,5-diphenyl-1H-imidazol-2-yl]phenol
Source: IUCrdata. 2020 Jan 3;5(Pt 1):x191690. doi: 10.1107/S2414314619016900 (PMC9462148; doi:10.1107/S2414314619016900)
Supplement: Supplementary file 1 [file x-05-x191690-sup1.cif]

##############################################################################
#                                                                            #
# This CIF contains the data for a data article accepted for                 #
# publication in IUCrData. It conforms to the requirements of                #
# Notes for Authors for IUCrData, and has been                               #
# peer reviewed under the auspices of IUCrData.                              #
#                                                                            #
# Full details of the Crystallographic Information File format               #
# are given in the paper "The Crystallographic Information File (CIF):       #
# a New Standard Archive File for Crystallography" by S. R. Hall, F. H.      #
# Allen and I. D. Brown [Acta Cryst. (1991), A47, 655-685].                  #
#                                                                            #
# The current version of the core CIF dictionary is obtainable from          #
# ftp://ftp.iucr.org/pub/cif_core.dic.                                       #
#                                                                            #
# Software is freely available for graphical display of the structure(s)     #
# in this CIF. For information consult the CIF software page                 #
# http://www.iucr.org/resources/cif/software.                                #
#                                                                            #
# This file may be used for bona fide research purposes within the           #
# scientific community so long as proper attribution is given to the data    # 
# article from which it was obtained.                                        #
#                                                                            #
##############################################################################
data_global
_audit_creation_method     'WinGX routine CIF_UPDATE'
_journal_date_recd_electronic     2019-11-28
_journal_date_accepted     2019-12-18
_journal_name_full     'IUCrData'
_journal_year     2020
_journal_volume     5
_journal_issue      1
_journal_page_first     0
_journal_page_last     0
_journal_paper_category     HO
_journal_paper_doi     10.1107/S2414314619016900
_journal_coeditor_code     ZL4037
_publ_contact_author_name
;
 'Noor Shahina Begum'
;
_publ_contact_author_address
;
 Department of Studies in Chemistry
 Bangalore University
 Jnana Bharathi Campus
 Bangalore 560 056
 India
;
_publ_contact_author_email     'noorsb05@gmail.com'
_publ_contact_author_phone     '(91) 80 2296 1342'
_publ_section_title
;
4-Chloro-2-[1-(4-ethylphenyl)-4,5-diphenyl-1<i>H</i>-imidazol-2-yl]phenol
;
_publ_section_title_footnote     .
loop_
    _publ_author_name
    _publ_author_address
    'K. N. Shraddha'
;
 Department of Studies in Chemistry,
 Bangalore University,
 Jnana Bharathi Campus,
 Bangalore 560 056,
 Karnataka
 India
;
    'S. Devika'
;
 Department of Studies in Chemistry,
 Bangalore University,
 Jnana Bharathi Campus,
 Bangalore 560 056,
 Karnataka
 India
;
    'Noor Shahina Begum'
;
 Department of Studies in Chemistry,
 Bangalore University,
 Jnana Bharathi Campus,
 Bangalore 560 056,
 Karnataka
 India
;
_publ_section_synopsis
;
In the title compound, the 5-chlorophenol ring and the imidazole ring are
nearly coplanar, with a dihedral angle of 15.76(9)\%. The ethylphenyl ring and
the two phenyl rings subtend at angles of 71.09(7), 43.95(5) and 36.53(9)\%,
respectively, with the imidazole plane.
;
data_I
_database_code_depnum_ccdc_archive 'CCDC 1950453'
_audit_creation_method     'SHELXL-2018/3'
_chemical_name_systematic
;
4-Chloro-2-[1-(4-ethylphenyl)-4,5-diphenyl-1<i>H</i>-imidazol-2-yl]phenol
;
_chemical_name_common     ?
_chemical_formula_moiety     'C29 H23 Cl N2 O'
_chemical_formula_sum     'C29 H23 Cl N2 O'
_chemical_formula_iupac     'C29 H23 Cl N2 O'
_chemical_formula_weight     450.94
_chemical_melting_point     ?
_space_group_crystal_system     monoclinic
_space_group_name_H-M_alt     'P 21/n'
_space_group_name_Hall     '-P 2yn'
loop_
    _space_group_symop_operation_xyz
    'x, y, z'
    '-x+1/2, y+1/2, -z+1/2'
    '-x, -y, -z'
    'x-1/2, -y-1/2, z-1/2'
_cell_length_a     9.0627(6)
_cell_length_b     10.7595(8)
_cell_length_c     24.4636(19)
_cell_angle_alpha     90
_cell_angle_beta     100.599(3)
_cell_angle_gamma     90
_cell_volume     2344.7(3)
_cell_formula_units_Z     4
_cell_measurement_reflns_used     4807
_cell_measurement_theta_min     2.580
_cell_measurement_theta_max     26.454
_cell_measurement_temperature     297(2)
_exptl_crystal_description     'block'
_exptl_crystal_colour     'colorless'
_exptl_crystal_size_max     0.450
_exptl_crystal_size_mid     0.380
_exptl_crystal_size_min     0.350
_exptl_crystal_density_diffrn     1.277
_exptl_crystal_density_meas     ?
_exptl_crystal_density_method     ?
_exptl_crystal_F_000     944
_exptl_absorpt_coefficient_mu     0.187
_exptl_absorpt_correction_type     multi-scan
_exptl_absorpt_process_details
;
(SADABS; Bruker, 1998)
;
_exptl_absorpt_correction_T_min     0.8214
_exptl_absorpt_correction_T_max     0.9281
_diffrn_ambient_temperature     297(2)
_diffrn_source     'fine-focus sealed tube'
_diffrn_radiation_type     MoK\a
_diffrn_radiation_wavelength     0.71073
_diffrn_measurement_device_type     'Bruker SMART APEX CCD'
_diffrn_measurement_method     '\w scans'
_diffrn_detector_area_resol_mean     ?
_diffrn_reflns_number     34596
_diffrn_reflns_av_R_equivalents     0.0442
_diffrn_reflns_av_unetI/netI     0.0301
_diffrn_reflns_theta_min     2.580
_diffrn_reflns_theta_max     26.454
_diffrn_reflns_theta_full     25.242
_diffrn_measured_fraction_theta_max     0.990
_diffrn_measured_fraction_theta_full     0.994
_diffrn_reflns_limit_h_min     -11
_diffrn_reflns_limit_h_max     11
_diffrn_reflns_limit_k_min     -13
_diffrn_reflns_limit_k_max     13
_diffrn_reflns_limit_l_min     -30
_diffrn_reflns_limit_l_max     30
_refine_special_details
;
 H atoms were placed at calculated positions in the riding-model
approximation, with O---H = 1.00 \%A and C---H = 0.93, 0.96 and 0.97 \%A for
aromatic, methyl and methine H atoms, respectively, and with <i>U</i>~iso~(H)
= 1.5<i>U</i>~eq~(C) for methyl H atoms and 1.2<i>U</i>~eq~(C) otherwise.
;
_reflns_number_total     4807
_reflns_number_gt     3593
_reflns_threshold_expression     'I > 2\s(I)'
_refine_ls_structure_factor_coef     Fsqd
_refine_ls_matrix_type     full
_refine_ls_R_factor_all     0.0699
_refine_ls_R_factor_gt     0.0470
_refine_ls_wR_factor_gt     0.1087
_refine_ls_wR_factor_ref     0.1287
_refine_ls_goodness_of_fit_ref     1.029
_refine_ls_restrained_S_all     1.029
_refine_ls_number_reflns     4807
_refine_ls_number_parameters     301
_refine_ls_number_restraints     0
_refine_ls_hydrogen_treatment     mixed
_refine_ls_weighting_scheme     calc
_refine_ls_weighting_details
              'w=1/[\s^2^(Fo^2^)+(0.0461P)^2^+1.5828P] where P=(Fo^2^+2Fc^2^)/3'
_atom_sites_solution_hydrogens     geom
_atom_sites_solution_primary     direct
_atom_sites_solution_secondary     difmap
_refine_ls_shift/su_max     0.001
_refine_ls_shift/su_mean     0.000
_refine_diff_density_max     0.258
_refine_diff_density_min     -0.287
_refine_ls_extinction_method
;
SHELXL2018 (Sheldrick, 2015)
;
_refine_ls_extinction_coef     0.0135(11)
_refine_ls_extinction_expression
                                  'Fc^*^=kFc[1+0.001xFc^2^\l^3^/sin(2\q)]^-1/4^'
loop_
    _atom_type_symbol
    _atom_type_description
    _atom_type_scat_dispersion_real
    _atom_type_scat_dispersion_imag
    _atom_type_scat_source
    'C' 'C' 0.0033 0.0016
                         'International Tables Vol C Tables 4.2.6.8 and 6.1.1.4'
    'H' 'H' 0.0000 0.0000
                         'International Tables Vol C Tables 4.2.6.8 and 6.1.1.4'
    'N' 'N' 0.0061 0.0033
                         'International Tables Vol C Tables 4.2.6.8 and 6.1.1.4'
    'O' 'O' 0.0106 0.0060
                         'International Tables Vol C Tables 4.2.6.8 and 6.1.1.4'
    'Cl' 'Cl' 0.1484 0.1585
                         'International Tables Vol C Tables 4.2.6.8 and 6.1.1.4'
_computing_data_collection
;
SMART (Bruker, 1998)
;
_computing_cell_refinement
;
SAINT-Plus (Bruker, 1998)
;
_computing_data_reduction
;
SAINT-Plus (Bruker, 1998)
;
_computing_structure_solution
;
SHELXS97 (Sheldrick, 2008)
;
_computing_structure_refinement
;
SHELXL2018 (Sheldrick, 2015)
;
_computing_molecular_graphics
;
ORTEP-3 for Windows (Farrugia, 2012)
;
_computing_publication_material
;
SHELXL2018 (Sheldrick, 2015)
;
loop_
    _atom_site_type_symbol
    _atom_site_label
    _atom_site_fract_x
    _atom_site_fract_y
    _atom_site_fract_z
    _atom_site_U_iso_or_equiv
    _atom_site_adp_type
    _atom_site_calc_flag
    _atom_site_occupancy
    _atom_site_disorder_assembly
    _atom_site_disorder_group
    Cl Cl1 1.10374(7) 0.46682(6) 1.17331(2) 0.0588(2) Uani d 1 . .
    O O1 0.67555(18) 0.23218(14) 0.99506(7) 0.0538(4) Uani d 1 . .
    H H1 0.647(3) 0.2890(19) 0.9625(11) 0.081 Uiso calc 1 . .
    N N1 0.65078(19) 0.43455(15) 0.93998(7) 0.0412(4) Uani d 1 . .
    N N2 0.71390(18) 0.61739(15) 0.97832(6) 0.0367(4) Uani d 1 . .
    C C1 0.7255(2) 0.49090(18) 0.98494(8) 0.0374(4) Uani d 1 . .
    C C2 0.6291(2) 0.64067(18) 0.92560(7) 0.0365(4) Uani d 1 . .
    C C3 0.5904(2) 0.52542(18) 0.90324(8) 0.0372(4) Uani d 1 . .
    C C4 0.8032(2) 0.42008(18) 1.03298(8) 0.0369(4) Uani d 1 . .
    C C5 0.7687(2) 0.29210(19) 1.03599(8) 0.0404(5) Uani d 1 . .
    C C6 0.8346(2) 0.2226(2) 1.08197(9) 0.0451(5) Uani d 1 . .
    H H6 0.808858 0.139367 1.084268 0.054 Uiso calc 1 . .
    C C7 0.9371(2) 0.2747(2) 1.12404(8) 0.0453(5) Uani d 1 . .
    H H7 0.980055 0.227497 1.154686 0.054 Uiso calc 1 . .
    C C8 0.9756(2) 0.3984(2) 1.12027(8) 0.0407(5) Uani d 1 . .
    C C9 0.9117(2) 0.47049(19) 1.07553(8) 0.0401(4) Uani d 1 . .
    H H9 0.940636 0.553051 1.073556 0.048 Uiso calc 1 . .
    C C10 0.7779(2) 0.70811(17) 1.01924(7) 0.0343(4) Uani d 1 . .
    C C11 0.7207(2) 0.7207(2) 1.06745(8) 0.0410(5) Uani d 1 . .
    H H11 0.634020 0.678509 1.071702 0.049 Uiso calc 1 . .
    C C12 0.7936(2) 0.7967(2) 1.10933(8) 0.0465(5) Uani d 1 . .
    H H12 0.755755 0.804476 1.142025 0.056 Uiso calc 1 . .
    C C13 0.9217(2) 0.86161(19) 1.10368(8) 0.0431(5) Uani d 1 . .
    C C14 0.9724(2) 0.8518(2) 1.05376(9) 0.0483(5) Uani d 1 . .
    H H14 1.055933 0.897377 1.048605 0.058 Uiso calc 1 . .
    C C15 0.9012(2) 0.7755(2) 1.01134(8) 0.0428(5) Uani d 1 . .
    H H15 0.936377 0.769909 0.978027 0.051 Uiso calc 1 . .
    C C16 1.0063(3) 0.9367(2) 1.15138(10) 0.0616(7) Uani d 1 . .
    H H16A 0.936247 0.989876 1.165958 0.074 Uiso calc 1 . .
    H H16B 1.078251 0.989614 1.137768 0.074 Uiso calc 1 . .
    C C17 1.0880(4) 0.8561(3) 1.19769(13) 0.0940(11) Uani d 1 . .
    H H17A 1.139962 0.907784 1.227008 0.141 Uiso calc 1 . .
    H H17B 1.017021 0.804672 1.211867 0.141 Uiso calc 1 . .
    H H17C 1.159005 0.804410 1.183681 0.141 Uiso calc 1 . .
    C C18 0.6046(2) 0.76627(18) 0.90155(8) 0.0372(4) Uani d 1 . .
    C C19 0.5629(3) 0.8667(2) 0.93102(9) 0.0504(5) Uani d 1 . .
    H H19 0.549954 0.855868 0.967564 0.061 Uiso calc 1 . .
    C C20 0.5404(3) 0.9826(2) 0.90656(11) 0.0641(7) Uani d 1 . .
    H H20 0.513916 1.049426 0.926859 0.077 Uiso calc 1 . .
    C C21 0.5569(3) 0.9994(2) 0.85245(12) 0.0686(8) Uani d 1 . .
    H H21 0.540690 1.077261 0.835939 0.082 Uiso calc 1 . .
    C C22 0.5975(3) 0.9009(2) 0.82270(10) 0.0639(7) Uani d 1 . .
    H H22 0.608119 0.912305 0.785941 0.077 Uiso calc 1 . .
    C C23 0.6226(2) 0.7851(2) 0.84696(9) 0.0475(5) Uani d 1 . .
    H H23 0.651751 0.719374 0.826657 0.057 Uiso calc 1 . .
    C C24 0.4960(2) 0.48681(18) 0.85017(8) 0.0376(4) Uani d 1 . .
    C C25 0.3671(2) 0.5502(2) 0.82669(9) 0.0490(5) Uani d 1 . .
    H H25 0.341256 0.623145 0.843045 0.059 Uiso calc 1 . .
    C C26 0.2763(3) 0.5057(3) 0.77900(10) 0.0602(6) Uani d 1 . .
    H H26 0.190035 0.549194 0.763527 0.072 Uiso calc 1 . .
    C C27 0.3123(3) 0.3978(3) 0.75417(9) 0.0599(6) Uani d 1 . .
    H H27 0.250298 0.368055 0.722302 0.072 Uiso calc 1 . .
    C C28 0.4405(3) 0.3347(2) 0.77687(9) 0.0568(6) Uani d 1 . .
    H H28 0.466097 0.262341 0.760037 0.068 Uiso calc 1 . .
    C C29 0.5316(3) 0.3779(2) 0.82458(8) 0.0471(5) Uani d 1 . .
    H H29 0.617670 0.333929 0.839817 0.057 Uiso calc 1 . .
loop_
    _atom_site_aniso_label
    _atom_site_aniso_U_11
    _atom_site_aniso_U_22
    _atom_site_aniso_U_33
    _atom_site_aniso_U_12
    _atom_site_aniso_U_13
    _atom_site_aniso_U_23
    Cl1 0.0561(3) 0.0675(4) 0.0446(3) 0.0094(3) -0.0121(2) -0.0065(3)
    O1 0.0686(10) 0.0383(8) 0.0474(9) -0.0101(7) -0.0079(7) 0.0039(7)
    N1 0.0487(10) 0.0358(9) 0.0348(8) -0.0001(7) -0.0034(7) 0.0022(7)
    N2 0.0440(9) 0.0315(8) 0.0318(8) -0.0011(7) -0.0006(7) 0.0009(6)
    C1 0.0424(10) 0.0343(10) 0.0326(9) 0.0000(8) -0.0008(8) 0.0025(8)
    C2 0.0400(10) 0.0363(10) 0.0311(9) 0.0031(8) 0.0011(8) 0.0010(8)
    C3 0.0414(10) 0.0362(10) 0.0316(9) 0.0025(8) 0.0006(8) 0.0026(8)
    C4 0.0421(10) 0.0335(10) 0.0336(9) 0.0027(8) 0.0027(8) 0.0030(8)
    C5 0.0450(11) 0.0380(10) 0.0372(10) 0.0005(9) 0.0043(8) 0.0021(8)
    C6 0.0543(12) 0.0377(11) 0.0433(11) 0.0023(9) 0.0086(9) 0.0089(9)
    C7 0.0515(12) 0.0488(12) 0.0347(10) 0.0112(10) 0.0051(9) 0.0110(9)
    C8 0.0416(10) 0.0466(12) 0.0320(10) 0.0096(9) 0.0020(8) -0.0016(9)
    C9 0.0441(11) 0.0364(10) 0.0370(10) 0.0052(8) -0.0001(8) 0.0020(8)
    C10 0.0372(9) 0.0331(9) 0.0304(9) 0.0013(8) 0.0004(7) -0.0011(7)
    C11 0.0377(10) 0.0483(12) 0.0373(10) -0.0013(9) 0.0076(8) 0.0021(9)
    C12 0.0518(12) 0.0558(13) 0.0321(10) 0.0068(10) 0.0083(9) -0.0040(9)
    C13 0.0497(12) 0.0388(11) 0.0368(10) 0.0045(9) -0.0024(9) -0.0023(9)
    C14 0.0479(12) 0.0486(12) 0.0478(12) -0.0126(10) 0.0073(9) -0.0018(10)
    C15 0.0477(11) 0.0466(12) 0.0355(10) -0.0050(9) 0.0109(9) -0.0023(9)
    C16 0.0747(16) 0.0534(14) 0.0492(13) -0.0026(12) -0.0083(12) -0.0121(11)
    C17 0.113(3) 0.083(2) 0.0662(18) -0.0077(19) -0.0367(17) 0.0015(16)
    C18 0.0393(10) 0.0357(10) 0.0337(9) 0.0006(8) -0.0007(8) 0.0013(8)
    C19 0.0603(14) 0.0431(12) 0.0457(12) 0.0093(10) 0.0038(10) -0.0019(10)
    C20 0.0767(17) 0.0389(12) 0.0701(17) 0.0139(12) -0.0044(13) -0.0034(12)
    C21 0.0850(19) 0.0389(13) 0.0733(18) 0.0027(12) -0.0085(14) 0.0181(12)
    C22 0.0799(17) 0.0586(15) 0.0495(14) -0.0013(13) 0.0021(12) 0.0194(12)
    C23 0.0583(13) 0.0450(12) 0.0377(11) 0.0030(10) 0.0047(9) 0.0056(9)
    C24 0.0414(10) 0.0391(10) 0.0307(9) -0.0038(8) 0.0025(8) 0.0006(8)
    C25 0.0476(12) 0.0532(13) 0.0431(11) 0.0037(10) 0.0000(9) -0.0028(10)
    C26 0.0478(13) 0.0774(18) 0.0484(13) 0.0038(12) -0.0092(10) -0.0020(12)
    C27 0.0625(15) 0.0707(17) 0.0408(12) -0.0156(13) -0.0060(11) -0.0064(12)
    C28 0.0792(17) 0.0480(13) 0.0403(12) -0.0074(12) 0.0030(11) -0.0107(10)
    C29 0.0577(13) 0.0409(11) 0.0391(11) 0.0029(10) -0.0009(9) -0.0013(9)
_geom_special_details
;
 All esds (except the esd in the dihedral angle between two l.s. planes)
 are estimated using the full covariance matrix.  The cell esds are taken
 into account individually in the estimation of esds in distances, angles
 and torsion angles; correlations between esds in cell parameters are only
 used when they are defined by crystal symmetry.  An approximate (isotropic)
 treatment of cell esds is used for estimating esds involving l.s. planes.
;
loop_
    _geom_bond_atom_site_label_1
    _geom_bond_atom_site_label_2
    _geom_bond_site_symmetry_2
    _geom_bond_distance
    _geom_bond_publ_flag
    Cl1 C8 . 1.738(2) ?
    O1 C5 . 1.349(2) ?
    O1 H1 . 1.00(3) ?
    N1 C1 . 1.327(2) ?
    N1 C3 . 1.372(2) ?
    N2 C1 . 1.372(2) ?
    N2 C2 . 1.397(2) ?
    N2 C10 . 1.441(2) ?
    C1 C4 . 1.468(3) ?
    C2 C3 . 1.375(3) ?
    C2 C18 . 1.474(3) ?
    C3 C24 . 1.477(3) ?
    C4 C9 . 1.403(3) ?
    C4 C5 . 1.417(3) ?
    C5 C6 . 1.391(3) ?
    C6 C7 . 1.373(3) ?
    C6 H6 . 0.9300 ?
    C7 C8 . 1.383(3) ?
    C7 H7 . 0.9300 ?
    C8 C9 . 1.379(3) ?
    C9 H9 . 0.9300 ?
    C10 C15 . 1.376(3) ?
    C10 C11 . 1.379(3) ?
    C11 C12 . 1.380(3) ?
    C11 H11 . 0.9300 ?
    C12 C13 . 1.384(3) ?
    C12 H12 . 0.9300 ?
    C13 C14 . 1.386(3) ?
    C13 C16 . 1.507(3) ?
    C14 C15 . 1.386(3) ?
    C14 H14 . 0.9300 ?
    C15 H15 . 0.9300 ?
    C16 C17 . 1.509(4) ?
    C16 H16A . 0.9700 ?
    C16 H16B . 0.9700 ?
    C17 H17A . 0.9600 ?
    C17 H17B . 0.9600 ?
    C17 H17C . 0.9600 ?
    C18 C23 . 1.390(3) ?
    C18 C19 . 1.390(3) ?
    C19 C20 . 1.382(3) ?
    C19 H19 . 0.9300 ?
    C20 C21 . 1.371(4) ?
    C20 H20 . 0.9300 ?
    C21 C22 . 1.373(4) ?
    C21 H21 . 0.9300 ?
    C22 C23 . 1.381(3) ?
    C22 H22 . 0.9300 ?
    C23 H23 . 0.9300 ?
    C24 C25 . 1.383(3) ?
    C24 C29 . 1.394(3) ?
    C25 C26 . 1.383(3) ?
    C25 H25 . 0.9300 ?
    C26 C27 . 1.377(4) ?
    C26 H26 . 0.9300 ?
    C27 C28 . 1.372(4) ?
    C27 H27 . 0.9300 ?
    C28 C29 . 1.381(3) ?
    C28 H28 . 0.9300 ?
    C29 H29 . 0.9300 ?
loop_
    _geom_angle_atom_site_label_1
    _geom_angle_atom_site_label_2
    _geom_angle_atom_site_label_3
    _geom_angle_site_symmetry_1
    _geom_angle_site_symmetry_3
    _geom_angle
    _geom_angle_publ_flag
    C5 O1 H1 . . 109.5 ?
    C1 N1 C3 . . 107.38(16) ?
    C1 N2 C2 . . 107.68(15) ?
    C1 N2 C10 . . 125.28(15) ?
    C2 N2 C10 . . 127.04(16) ?
    N1 C1 N2 . . 109.82(16) ?
    N1 C1 C4 . . 121.54(17) ?
    N2 C1 C4 . . 128.64(17) ?
    C3 C2 N2 . . 105.22(16) ?
    C3 C2 C18 . . 131.25(17) ?
    N2 C2 C18 . . 123.34(17) ?
    N1 C3 C2 . . 109.88(16) ?
    N1 C3 C24 . . 118.18(17) ?
    C2 C3 C24 . . 131.90(18) ?
    C9 C4 C5 . . 117.94(17) ?
    C9 C4 C1 . . 124.14(17) ?
    C5 C4 C1 . . 117.91(17) ?
    O1 C5 C6 . . 117.42(18) ?
    O1 C5 C4 . . 122.68(17) ?
    C6 C5 C4 . . 119.88(19) ?
    C7 C6 C5 . . 121.2(2) ?
    C7 C6 H6 . . 119.4 ?
    C5 C6 H6 . . 119.4 ?
    C6 C7 C8 . . 119.18(18) ?
    C6 C7 H7 . . 120.4 ?
    C8 C7 H7 . . 120.4 ?
    C9 C8 C7 . . 121.29(19) ?
    C9 C8 Cl1 . . 118.69(17) ?
    C7 C8 Cl1 . . 120.00(15) ?
    C8 C9 C4 . . 120.42(19) ?
    C8 C9 H9 . . 119.8 ?
    C4 C9 H9 . . 119.8 ?
    C15 C10 C11 . . 120.72(18) ?
    C15 C10 N2 . . 119.52(17) ?
    C11 C10 N2 . . 119.63(17) ?
    C10 C11 C12 . . 119.32(19) ?
    C10 C11 H11 . . 120.3 ?
    C12 C11 H11 . . 120.3 ?
    C11 C12 C13 . . 121.36(19) ?
    C11 C12 H12 . . 119.3 ?
    C13 C12 H12 . . 119.3 ?
    C12 C13 C14 . . 118.03(19) ?
    C12 C13 C16 . . 120.6(2) ?
    C14 C13 C16 . . 121.3(2) ?
    C13 C14 C15 . . 121.4(2) ?
    C13 C14 H14 . . 119.3 ?
    C15 C14 H14 . . 119.3 ?
    C10 C15 C14 . . 119.03(19) ?
    C10 C15 H15 . . 120.5 ?
    C14 C15 H15 . . 120.5 ?
    C13 C16 C17 . . 112.5(2) ?
    C13 C16 H16A . . 109.1 ?
    C17 C16 H16A . . 109.1 ?
    C13 C16 H16B . . 109.1 ?
    C17 C16 H16B . . 109.1 ?
    H16A C16 H16B . . 107.8 ?
    C16 C17 H17A . . 109.5 ?
    C16 C17 H17B . . 109.5 ?
    H17A C17 H17B . . 109.5 ?
    C16 C17 H17C . . 109.5 ?
    H17A C17 H17C . . 109.5 ?
    H17B C17 H17C . . 109.5 ?
    C23 C18 C19 . . 118.45(19) ?
    C23 C18 C2 . . 118.78(18) ?
    C19 C18 C2 . . 122.77(18) ?
    C20 C19 C18 . . 120.6(2) ?
    C20 C19 H19 . . 119.7 ?
    C18 C19 H19 . . 119.7 ?
    C21 C20 C19 . . 120.2(2) ?
    C21 C20 H20 . . 119.9 ?
    C19 C20 H20 . . 119.9 ?
    C20 C21 C22 . . 119.8(2) ?
    C20 C21 H21 . . 120.1 ?
    C22 C21 H21 . . 120.1 ?
    C21 C22 C23 . . 120.5(2) ?
    C21 C22 H22 . . 119.8 ?
    C23 C22 H22 . . 119.8 ?
    C22 C23 C18 . . 120.4(2) ?
    C22 C23 H23 . . 119.8 ?
    C18 C23 H23 . . 119.8 ?
    C25 C24 C29 . . 118.41(19) ?
    C25 C24 C3 . . 122.32(19) ?
    C29 C24 C3 . . 119.12(18) ?
    C26 C25 C24 . . 120.3(2) ?
    C26 C25 H25 . . 119.8 ?
    C24 C25 H25 . . 119.8 ?
    C27 C26 C25 . . 120.8(2) ?
    C27 C26 H26 . . 119.6 ?
    C25 C26 H26 . . 119.6 ?
    C28 C27 C26 . . 119.4(2) ?
    C28 C27 H27 . . 120.3 ?
    C26 C27 H27 . . 120.3 ?
    C27 C28 C29 . . 120.4(2) ?
    C27 C28 H28 . . 119.8 ?
    C29 C28 H28 . . 119.8 ?
    C28 C29 C24 . . 120.7(2) ?
    C28 C29 H29 . . 119.6 ?
    C24 C29 H29 . . 119.6 ?
loop_
    _geom_torsion_atom_site_label_1
    _geom_torsion_atom_site_label_2
    _geom_torsion_atom_site_label_3
    _geom_torsion_atom_site_label_4
    _geom_torsion_site_symmetry_1
    _geom_torsion_site_symmetry_2
    _geom_torsion_site_symmetry_3
    _geom_torsion_site_symmetry_4
    _geom_torsion
    _geom_torsion_publ_flag
    C3 N1 C1 N2 . . . . 0.4(2) ?
    C3 N1 C1 C4 . . . . 179.45(17) ?
    C2 N2 C1 N1 . . . . -1.1(2) ?
    C10 N2 C1 N1 . . . . 178.44(17) ?
    C2 N2 C1 C4 . . . . 179.94(19) ?
    C10 N2 C1 C4 . . . . -0.5(3) ?
    C1 N2 C2 C3 . . . . 1.3(2) ?
    C10 N2 C2 C3 . . . . -178.22(17) ?
    C1 N2 C2 C18 . . . . -174.15(18) ?
    C10 N2 C2 C18 . . . . 6.3(3) ?
    C1 N1 C3 C2 . . . . 0.4(2) ?
    C1 N1 C3 C24 . . . . -177.67(17) ?
    N2 C2 C3 N1 . . . . -1.1(2) ?
    C18 C2 C3 N1 . . . . 173.9(2) ?
    N2 C2 C3 C24 . . . . 176.7(2) ?
    C18 C2 C3 C24 . . . . -8.4(4) ?
    N1 C1 C4 C9 . . . . 164.28(19) ?
    N2 C1 C4 C9 . . . . -16.9(3) ?
    N1 C1 C4 C5 . . . . -14.4(3) ?
    N2 C1 C4 C5 . . . . 164.4(2) ?
    C9 C4 C5 O1 . . . . -174.41(19) ?
    C1 C4 C5 O1 . . . . 4.4(3) ?
    C9 C4 C5 C6 . . . . 4.1(3) ?
    C1 C4 C5 C6 . . . . -177.12(19) ?
    O1 C5 C6 C7 . . . . 176.40(19) ?
    C4 C5 C6 C7 . . . . -2.2(3) ?
    C5 C6 C7 C8 . . . . -0.3(3) ?
    C6 C7 C8 C9 . . . . 0.9(3) ?
    C6 C7 C8 Cl1 . . . . 179.40(16) ?
    C7 C8 C9 C4 . . . . 1.1(3) ?
    Cl1 C8 C9 C4 . . . . -177.38(15) ?
    C5 C4 C9 C8 . . . . -3.6(3) ?
    C1 C4 C9 C8 . . . . 177.71(19) ?
    C1 N2 C10 C15 . . . . 107.0(2) ?
    C2 N2 C10 C15 . . . . -73.5(3) ?
    C1 N2 C10 C11 . . . . -68.8(3) ?
    C2 N2 C10 C11 . . . . 110.7(2) ?
    C15 C10 C11 C12 . . . . -3.6(3) ?
    N2 C10 C11 C12 . . . . 172.22(18) ?
    C10 C11 C12 C13 . . . . 0.8(3) ?
    C11 C12 C13 C14 . . . . 2.3(3) ?
    C11 C12 C13 C16 . . . . -175.5(2) ?
    C12 C13 C14 C15 . . . . -2.6(3) ?
    C16 C13 C14 C15 . . . . 175.1(2) ?
    C11 C10 C15 C14 . . . . 3.3(3) ?
    N2 C10 C15 C14 . . . . -172.56(18) ?
    C13 C14 C15 C10 . . . . -0.1(3) ?
    C12 C13 C16 C17 . . . . 71.3(3) ?
    C14 C13 C16 C17 . . . . -106.4(3) ?
    C3 C2 C18 C23 . . . . -40.4(3) ?
    N2 C2 C18 C23 . . . . 133.8(2) ?
    C3 C2 C18 C19 . . . . 139.0(2) ?
    N2 C2 C18 C19 . . . . -46.8(3) ?
    C23 C18 C19 C20 . . . . -0.2(3) ?
    C2 C18 C19 C20 . . . . -179.6(2) ?
    C18 C19 C20 C21 . . . . 1.0(4) ?
    C19 C20 C21 C22 . . . . -0.7(4) ?
    C20 C21 C22 C23 . . . . -0.4(4) ?
    C21 C22 C23 C18 . . . . 1.1(4) ?
    C19 C18 C23 C22 . . . . -0.8(3) ?
    C2 C18 C23 C22 . . . . 178.6(2) ?
    N1 C3 C24 C25 . . . . 140.6(2) ?
    C2 C3 C24 C25 . . . . -37.0(3) ?
    N1 C3 C24 C29 . . . . -34.8(3) ?
    C2 C3 C24 C29 . . . . 147.5(2) ?
    C29 C24 C25 C26 . . . . 0.1(3) ?
    C3 C24 C25 C26 . . . . -175.4(2) ?
    C24 C25 C26 C27 . . . . 0.1(4) ?
    C25 C26 C27 C28 . . . . -0.6(4) ?
    C26 C27 C28 C29 . . . . 0.8(4) ?
    C27 C28 C29 C24 . . . . -0.6(4) ?
    C25 C24 C29 C28 . . . . 0.1(3) ?
    C3 C24 C29 C28 . . . . 175.8(2) ?
loop_
    _geom_hbond_atom_site_label_D
    _geom_hbond_atom_site_label_H
    _geom_hbond_atom_site_label_A
    _geom_hbond_site_symmetry_A
    _geom_hbond_distance_DH
    _geom_hbond_distance_HA
    _geom_hbond_distance_DA
    _geom_hbond_angle_DHA
    O1 H1 N1 . 1.00 1.66 2.5490(10)
                                  145
    C19 H19 O1 3_667 0.93 2.57 3.242(3) 129
    C15 H15 Cg 3_767 0.93 2.72 3.527(2) 146
_shelx_space_group_comment
;
The symmetry employed for this shelxl refinement is uniquely defined
by the following loop, which should always be used as a source of
symmetry information in preference to the above space-group names.
They are only intended as comments.
;
_shelx_estimated_absorpt_T_min     0.920
_shelx_estimated_absorpt_T_max     0.937
_shelx_hkl_file
;
  -2   0   0   27.48    1.43
   2   0   0   26.79    1.43
   2   0   0   26.96    1.43
  -2   0   0   27.38    1.43
  -2   0   0   27.51    1.43
  -3   0   0    0.11    0.03
  -3   0   0    0.06    0.03
  -4   0   0    5.57    0.31
  -4   0   0    5.35    0.31
   4   0   0    5.69    0.30
   5   0   0   -0.01    0.02
  -5   0   0    0.00    0.05
  -5   0   0    0.01    0.04
   6   0   0   14.87    0.79
   6   0   0   14.96    0.79
   6   0   0   15.25    0.79
  -6   0   0   15.13    0.81
  -6   0   0   14.68    0.81
  -7   0   0    0.14    0.05
   7   0   0    0.03    0.03
  -7   0   0    0.03    0.09
  -8   0   0    0.19    0.11
   8   0   0    0.27    0.04
  -8   0   0    0.15    0.07
   8   0   0    0.21    0.04
  -9   0   0   -0.07    0.11
   9   0   0    0.03    0.05
  -9   0   0   -0.07    0.07
 -10   0   0    3.57    0.26
  10   0   0    3.33    0.20
 -10   0   0    3.54    0.29
 -11   0   0    0.14    0.09
 -11   0   0    0.04    0.15
   2  -1   0   48.75    2.60
   2  -1   0   49.22    2.60
   2  -1   0   47.48    2.60
  -2  -1   0   50.59    2.61
  -2  -1   0   49.86    2.60
  -2   1   0   50.11    2.61
  -2   1   0   51.25    2.61
  -2   1   0   52.42    2.60
  -2   1   0   48.42    2.61
   2   1   0   48.75    2.60
   3  -1   0    8.92    0.47
  -3  -1   0    9.04    0.48
  -3  -1   0    8.86    0.48
   3  -1   0    8.56    0.48
  -3   1   0    8.71    0.48
  -3   1   0    9.33    0.48
  -3   1   0    8.55    0.48
   3   1   0    9.41    0.47
   4  -1   0    2.56    0.14
   4  -1   0    2.33    0.14
  -4  -1   0    2.43    0.15
  -4  -1   0    2.62    0.16
   4  -1   0    2.20    0.14
  -4   1   0    2.44    0.15
  -4   1   0    2.57    0.15
  -4   1   0    2.48    0.15
   5  -1   0   31.04    1.62
  -5  -1   0   30.96    1.63
  -5  -1   0   30.82    1.63
   5  -1   0   28.73    1.62
   5  -1   0   30.82    1.62
  -5   1   0   31.63    1.62
  -5   1   0   30.47    1.63
   5   1   0   31.82    1.61
  -5   1   0   30.52    1.63
  -6  -1   0    0.18    0.07
   6  -1   0    0.13    0.03
   6  -1   0    0.12    0.04
   6  -1   0    0.17    0.03
  -6  -1   0    0.16    0.05
  -6   1   0    0.09    0.05
  -6   1   0    0.22    0.08
  -7  -1   0    1.98    0.15
   7  -1   0    1.56    0.13
  -7  -1   0    1.87    0.17
   7  -1   0    1.86    0.13
  -7   1   0    1.79    0.17
  -7   1   0    1.71    0.16
   8  -1   0    0.28    0.05
  -8  -1   0    0.26    0.08
  -8  -1   0    0.52    0.11
   8  -1   0    0.45    0.07
   8  -1   0    0.26    0.06
  -8   1   0    0.32    0.08
  -8   1   0    0.32    0.11
  -9  -1   0    0.04    0.08
   9  -1   0    0.07    0.04
  -9  -1   0    0.08    0.12
   9  -1   0    0.05    0.06
   9  -1   0    0.13    0.04
  -9   1   0   -0.02    0.11
   9   1   0    0.07    0.03
   9   1   0    0.02    0.03
  -9   1   0   -0.01    0.08
 -10  -1   0    0.11    0.10
  10  -1   0    0.04    0.05
 -10  -1   0    0.03    0.13
 -10   1   0    0.08    0.13
 -10   1   0   -0.07    0.06
 -11  -1   0    0.55    0.18
 -11  -1   0    0.62    0.09
 -11   1   0    0.50    0.11
 -11   1   0    0.65    0.17
   0  -2   0   17.46    0.95
   0   2   0   18.62    0.95
   0   2   0   17.73    0.95
  -1  -2   0    0.04    0.02
  -1  -2   0    0.01    0.02
   1  -2   0    0.09    0.02
  -1   2   0   -0.01    0.02
   1   2   0    0.01    0.01
   1   2   0    0.01    0.02
   2  -2   0   67.07    3.64
  -2  -2   0   69.04    3.64
   2  -2   0   67.34    3.64
   2  -2   0   69.82    3.64
  -2   2   0   68.49    3.64
  -2   2   0   67.60    3.64
   2   2   0   72.81    3.65
   2   2   0   73.99    3.65
  -2   2   0   70.72    3.64
  -2   2   0   65.16    3.64
   2   2   0   72.28    3.64
  -3  -2   0   21.77    1.14
   3  -2   0   22.63    1.14
   3  -2   0   21.18    1.14
   3  -2   0   21.77    1.14
  -3   2   0   20.35    1.14
  -3   2   0   22.00    1.15
   3   2   0   21.06    1.13
   3   2   0   22.66    1.14
   3   2   0   21.40    1.13
  -3   2   0   21.53    1.14
  -4  -2   0    0.13    0.03
   4  -2   0    0.13    0.04
  -4  -2   0    0.12    0.05
   4  -2   0    0.10    0.03
  -4   2   0    0.18    0.05
  -4   2   0    0.10    0.02
  -4   2   0    0.09    0.04
   4   2   0    0.15    0.02
  -5  -2   0    3.19    0.23
  -5  -2   0    3.64    0.22
   5  -2   0    3.55    0.21
   5  -2   0    3.48    0.21
  -5   2   0    3.56    0.22
  -5   2   0    3.63    0.22
   5   2   0    3.65    0.20
   5   2   0    3.72    0.20
  -6  -2   0    0.61    0.09
   6  -2   0    0.49    0.07
  -6  -2   0    0.56    0.09
   6  -2   0    0.53    0.08
   6  -2   0    0.41    0.05
  -6   2   0    0.36    0.06
   6   2   0    0.57    0.06
  -6   2   0    0.59    0.09
   7  -2   0    2.02    0.15
   7  -2   0    1.88    0.14
   7  -2   0    1.67    0.13
  -7  -2   0    2.04    0.16
  -7  -2   0    2.00    0.18
  -7   2   0    1.88    0.18
  -7   2   0    1.97    0.17
   7   2   0    1.93    0.11
   8  -2   0    1.13    0.12
  -8  -2   0    1.15    0.15
  -8  -2   0    1.30    0.16
   8  -2   0    1.15    0.13
   8  -2   0    1.12    0.12
  -8   2   0    1.32    0.15
  -8   2   0    1.21    0.17
   9  -2   0    0.61    0.08
   9  -2   0    0.83    0.12
   9  -2   0    0.62    0.08
  -9  -2   0    0.41    0.10
  -9  -2   0    0.54    0.13
  -9   2   0    0.48    0.10
  -9   2   0    0.55    0.14
 -10  -2   0    0.63    0.16
 -10  -2   0    0.45    0.11
 -10   2   0    0.83    0.16
 -10   2   0    0.56    0.11
 -11  -2   0    0.11    0.11
 -11   2   0   -0.14    0.13
   0  -3   0   -0.02    0.02
   0  -3   0    0.01    0.02
   0  -3   0   -0.03    0.02
   0   3   0   -0.03    0.02
   0   3   0    0.02    0.02
   0   3   0   -0.04    0.03
  -1  -3   0   75.23    3.85
  -1  -3   0   71.02    3.84
   1  -3   0   73.99    3.85
   1  -3   0   74.15    3.85
  -1  -3   0   74.07    3.84
   1  -3   0   71.12    3.85
   1   3   0   72.77    3.84
  -1   3   0   74.28    3.85
   1   3   0   72.12    3.84
  -1   3   0   74.59    3.85
  -1   3   0   72.91    3.85
   1   3   0   73.58    3.84
  -2  -3   0    0.15    0.03
  -2  -3   0    0.15    0.02
  -2  -3   0    0.19    0.03
   2  -3   0    0.13    0.04
   2  -3   0    0.20    0.04
   2   3   0    0.21    0.03
  -2   3   0    0.18    0.04
   2   3   0    0.20    0.03
   2   3   0    0.19    0.03
  -2   3   0    0.16    0.03
   3  -3   0    0.29    0.05
   3  -3   0    0.20    0.04
   3  -3   0    0.24    0.04
   3   3   0    0.25    0.03
   3   3   0    0.25    0.04
  -3   3   0    0.26    0.05
  -3   3   0    0.25    0.04
   3   3   0    0.32    0.04
   4  -3   0    7.77    0.42
   4  -3   0    7.10    0.41
   4  -3   0    7.81    0.42
   4   3   0    7.32    0.40
  -4   3   0    7.33    0.41
  -4   3   0    7.57    0.41
  -4   3   0    7.50    0.42
   4   3   0    7.72    0.41
   5  -3   0   10.79    0.58
   5  -3   0   11.52    0.58
  -5  -3   0   10.58    0.58
   5  -3   0    9.92    0.57
   5   3   0   10.90    0.57
   5   3   0    9.60    0.56
   5   3   0   10.98    0.56
  -5   3   0   10.21    0.56
  -5   3   0   10.60    0.58
  -5   3   0   10.62    0.58
  -5   3   0   10.89    0.56
   6  -3   0    9.49    0.51
  -6  -3   0    9.34    0.51
   6  -3   0    9.23    0.51
   6  -3   0    9.21    0.51
   6   3   0    9.49    0.49
   6   3   0    9.28    0.50
  -6   3   0    8.77    0.52
  -6   3   0    8.95    0.52
   6   3   0    9.20    0.49
   6   3   0    9.59    0.50
   7  -3   0    0.26    0.06
   7  -3   0    0.15    0.07
   7  -3   0    0.31    0.07
  -7  -3   0    0.32    0.07
   7   3   0    0.34    0.04
  -7   3   0    0.30    0.10
   7   3   0    0.40    0.06
  -7   3   0    0.28    0.07
   8  -3   0    0.26    0.08
  -8  -3   0    0.20    0.08
   8  -3   0    0.19    0.06
  -8   3   0    0.36    0.12
  -8   3   0    0.31    0.08
   9  -3   0    0.11    0.08
  -9  -3   0    0.06    0.08
   9  -3   0    0.04    0.06
  -9   3   0    0.12    0.12
  -9   3   0    0.04    0.08
   0  -4   0   72.75    3.71
   0  -4   0   68.16    3.71
   0  -4   0   72.67    3.71
   0   4   0   71.28    3.71
   0   4   0   68.65    3.71
   1  -4   0    5.64    0.32
   1  -4   0    5.28    0.31
  -1  -4   0    5.69    0.31
  -1  -4   0    5.76    0.31
   1  -4   0    5.76    0.32
  -1   4   0    5.74    0.32
  -1   4   0    5.37    0.31
   1   4   0    5.81    0.31
  -1   4   0    5.61    0.31
   1   4   0    5.44    0.31
   2  -4   0    7.25    0.44
  -2  -4   0    8.40    0.43
   2  -4   0    8.09    0.44
   2  -4   0    8.16    0.44
  -2  -4   0    7.98    0.43
  -2   4   0    7.76    0.44
  -2   4   0    8.41    0.44
  -2   4   0    7.91    0.44
   2   4   0    7.25    0.43
   2   4   0    8.31    0.43
   3  -4   0    7.20    0.40
  -3  -4   0    7.38    0.39
  -3  -4   0    7.70    0.38
   3  -4   0    6.94    0.40
   3  -4   0    7.46    0.40
  -3  -4   0    7.44    0.38
  -3   4   0    7.35    0.40
  -3   4   0    7.33    0.40
   3   4   0    6.05    0.39
   3   4   0    7.20    0.39
  -3   4   0    6.62    0.39
   4  -4   0    2.24    0.17
   4  -4   0    2.81    0.18
   4  -4   0    2.76    0.18
  -4   4   0    2.68    0.17
  -4   4   0    2.72    0.18
   4   4   0    2.68    0.16
  -4   4   0    2.48    0.16
   5  -4   0    3.43    0.21
   5  -4   0    3.32    0.22
   5  -4   0    3.04    0.21
   5   4   0    3.43    0.19
  -5   4   0    3.33    0.22
   5   4   0    2.84    0.19
  -5   4   0    3.51    0.20
  -5   4   0    3.19    0.21
   6  -4   0    4.67    0.28
   6  -4   0    4.58    0.27
   6  -4   0    3.79    0.27
  -6   4   0    4.30    0.28
   6   4   0    4.13    0.24
   6   4   0    3.85    0.26
   6   4   0    4.50    0.24
  -6   4   0    4.60    0.24
  -6   4   0    4.37    0.24
  -6   4   0    4.20    0.28
   7  -4   0    3.96    0.25
   7  -4   0    3.65    0.25
  -7   4   0    4.07    0.26
   7   4   0    3.70    0.21
   7   4   0    3.80    0.21
   7   4   0    3.51    0.22
  -7   4   0    3.78    0.26
   7   4   0    3.42    0.21
   8  -4   0    1.18    0.19
   8  -4   0    1.14    0.15
  -8   4   0    1.40    0.18
  -8   4   0    1.31    0.16
   8   4   0    1.35    0.10
   9  -4   0    0.44    0.12
   9  -4   0    0.44    0.08
   9  -4   0    0.57    0.12
   9   4   0    0.46    0.05
  -9   4   0    0.31    0.09
  -9   4   0    0.69    0.14
   9   4   0    0.47    0.08
  10  -4   0    0.62    0.10
  10  -4   0    0.59    0.16
 -10   4   0    0.52    0.12
 -10   4   0    0.81    0.15
   0  -5   0   -0.02    0.04
   0  -5   0   -0.03    0.04
   0   5   0    0.01    0.04
   0   5   0   -0.02    0.04
  -1  -5   0    4.35    0.25
  -1  -5   0    3.77    0.24
   1  -5   0    4.38    0.25
  -1  -5   0    4.29    0.25
   1  -5   0    4.23    0.25
   1  -5   0    4.16    0.25
  -1   5   0    4.50    0.25
   1   5   0    4.39    0.25
   1   5   0    4.01    0.25
  -1   5   0    4.05    0.25
  -1   5   0    4.19    0.25
   2  -5   0   16.06    0.87
   2  -5   0   16.40    0.87
  -2  -5   0   16.19    0.86
  -2  -5   0   16.30    0.86
  -2  -5   0   15.22    0.86
   2  -5   0   15.86    0.87
  -2   5   0   16.19    0.87
   2   5   0   15.32    0.86
  -2   5   0   16.03    0.87
   2   5   0   16.67    0.86
  -2   5   0   16.85    0.87
   3  -5   0    1.87    0.14
  -3  -5   0    1.77    0.12
   3  -5   0    1.79    0.14
  -3  -5   0    1.77    0.12
  -3  -5   0    1.90    0.13
   3  -5   0    1.75    0.14
  -3   5   0    1.66    0.14
  -3   5   0    1.76    0.15
  -3   5   0    1.92    0.14
   3   5   0    1.65    0.13
   4  -5   0    1.95    0.16
   4  -5   0    1.96    0.16
  -4   5   0    2.01    0.15
   4   5   0    1.78    0.14
  -4   5   0    1.99    0.16
   4   5   0    1.62    0.13
  -4   5   0    2.07    0.15
   5  -5   0    2.38    0.20
   5  -5   0    3.04    0.20
  -5   5   0    2.59    0.18
   5   5   0    2.60    0.17
  -5   5   0    3.12    0.19
   5   5   0    2.85    0.18
  -5   5   0    2.91    0.20
   6  -5   0    4.40    0.28
   6  -5   0    4.18    0.27
   6  -5   0    4.50    0.29
   6   5   0    3.86    0.24
  -6   5   0    3.93    0.25
  -6   5   0    4.44    0.28
  -6   5   0    4.41    0.25
  -6   5   0    4.49    0.28
   6   5   0    3.79    0.25
   7  -5   0    0.02    0.09
   7  -5   0    0.00    0.06
  -7   5   0    0.08    0.03
  -7   5   0    0.05    0.03
  -7   5   0    0.00    0.08
   7   5   0    0.03    0.05
  -7   5   0    0.10    0.07
   7   5   0   -0.03    0.04
   8  -5   0   -0.03    0.07
   8  -5   0    0.37    0.12
   8  -5   0    0.05    0.11
  -8   5   0    0.10    0.11
   8   5   0   -0.03    0.04
   8   5   0    0.01    0.04
   8   5   0   -0.01    0.06
  -8   5   0    0.05    0.08
   9  -5   0    0.03    0.12
   9  -5   0   -0.02    0.07
  -9   5   0    0.17    0.12
   9   5   0    0.06    0.04
   9   5   0    0.05    0.08
  -9   5   0    0.01    0.09
  10  -5   0    0.08    0.08
  10  -5   0    0.16    0.12
 -10   5   0    0.10    0.14
   0  -6   0   -0.08    0.05
   0  -6   0   -0.04    0.04
   0   6   0   -0.03    0.04
   0   6   0   -0.05    0.06
  -1  -6   0    3.18    0.20
  -1  -6   0    3.07    0.19
   1  -6   0    3.32    0.21
  -1  -6   0    3.20    0.21
   1  -6   0    3.08    0.20
   1  -6   0    2.92    0.20
  -1   6   0    3.02    0.20
   1   6   0    3.14    0.20
   1   6   0    3.10    0.20
  -1   6   0    3.24    0.20
  -1   6   0    2.53    0.20
  -2  -6   0    8.10    0.48
   2  -6   0    9.39    0.50
   2  -6   0    7.90    0.49
  -2  -6   0    9.06    0.49
  -2  -6   0    9.27    0.48
  -2   6   0    7.83    0.49
   2   6   0    8.64    0.49
  -2   6   0    8.93    0.49
   2   6   0    9.26    0.49
  -2   6   0    9.21    0.50
   3  -6   0    4.96    0.31
  -3  -6   0    5.34    0.30
   3  -6   0    5.88    0.32
   3  -6   0    5.19    0.31
  -3  -6   0    5.07    0.30
   3   6   0    5.46    0.31
   3   6   0    4.77    0.30
  -3   6   0    4.52    0.30
  -3   6   0    5.26    0.31
  -4  -6   0    1.85    0.12
   4  -6   0    2.15    0.18
   4  -6   0    1.85    0.17
  -4  -6   0    2.03    0.15
   4  -6   0    1.84    0.20
  -4  -6   0    1.91    0.11
   4   6   0    1.83    0.14
  -4   6   0    1.82    0.17
   4   6   0    1.74    0.16
   5  -6   0    2.20    0.18
   5  -6   0    2.25    0.20
  -5   6   0    2.11    0.19
   5   6   0    2.44    0.17
   5   6   0    2.27    0.16
  -5   6   0    2.60    0.17
   6  -6   0    3.89    0.28
   6  -6   0    3.63    0.30
   6  -6   0    3.55    0.25
  -6   6   0    3.54    0.26
   6   6   0    3.64    0.23
  -6   6   0    3.86    0.26
  -6   6   0    3.65    0.24
   6   6   0    3.97    0.24
   7  -6   0    0.28    0.11
   7  -6   0    0.27    0.12
   7  -6   0    0.25    0.07
  -7   6   0    0.39    0.12
   7   6   0    0.45    0.08
  -7   6   0    0.33    0.07
  -7   6   0    0.26    0.06
   7   6   0    0.31    0.07
  -7   6   0    0.19    0.06
   8  -6   0    0.21    0.13
   8  -6   0    0.23    0.07
   8  -6   0    0.25    0.13
   8   6   0    0.25    0.08
  -8   6   0    0.15    0.09
  -8   6   0    0.08    0.12
   9  -6   0    0.15    0.16
   9  -6   0    0.09    0.08
   9  -6   0   -0.08    0.11
  -9   6   0   -0.09    0.09
  -9   6   0    0.09    0.13
   0  -7   0   -0.06    0.05
   0  -7   0   -0.01    0.06
   0   7   0    0.19    0.07
   0   7   0   -0.04    0.07
   1  -7   0    5.76    0.35
  -1  -7   0    4.93    0.33
   1  -7   0    5.56    0.34
  -1  -7   0    5.61    0.34
   1  -7   0    5.76    0.34
  -1  -7   0    6.52    0.34
  -1   7   0    5.73    0.34
  -1   7   0    5.92    0.35
   1   7   0    5.49    0.34
   1   7   0    5.93    0.34
  -1   7   0    5.34    0.34
  -2  -7   0   10.11    0.57
   2  -7   0    9.99    0.58
   2  -7   0   10.90    0.58
   2  -7   0    9.80    0.57
  -2  -7   0   10.69    0.57
  -2  -7   0    9.90    0.56
  -2   7   0   10.17    0.58
  -2   7   0   10.18    0.57
   2   7   0    9.75    0.57
  -2   7   0   10.51    0.58
  -3  -7   0    0.02    0.05
  -3  -7   0    0.13    0.06
   3  -7   0    0.03    0.06
  -3  -7   0    0.09    0.06
   3  -7   0    0.20    0.10
  -3   7   0    0.14    0.08
  -3   7   0    0.07    0.07
   3   7   0    0.00    0.05
  -3   7   0    0.16    0.08
  -4  -7   0    1.29    0.12
   4  -7   0    1.58    0.19
  -4  -7   0    1.50    0.15
  -4  -7   0    1.23    0.10
   4  -7   0    1.58    0.17
   4  -7   0    1.41    0.20
   4   7   0    1.59    0.16
  -4   7   0    1.38    0.16
  -4   7   0    1.58    0.17
  -4   7   0    1.89    0.18
   5  -7   0    0.74    0.12
   5   7   0    0.52    0.09
  -5   7   0    0.55    0.10
  -5   7   0    0.67    0.11
   6  -7   0    0.22    0.12
   6  -7   0    0.00    0.15
   6  -7   0    0.21    0.08
   6   7   0   -0.02    0.06
  -6   7   0    0.12    0.06
  -6   7   0   -0.13    0.07
  -6   7   0    0.13    0.09
   6   7   0    0.01    0.08
   7  -7   0    1.36    0.18
   7  -7   0    1.38    0.22
   7  -7   0    0.96    0.14
  -7   7   0    1.24    0.17
  -7   7   0    1.09    0.14
  -7   7   0    1.55    0.17
   7   7   0    1.04    0.15
   7   7   0    0.98    0.12
   8  -7   0    1.24    0.15
   8  -7   0    1.32    0.23
   8  -7   0    1.48    0.26
  -8   7   0    1.07    0.17
  -8   7   0    1.18    0.16
  -8   7   0    1.39    0.20
   8   7   0    0.86    0.12
   9  -7   0    1.17    0.17
   9  -7   0    1.29    0.20
  -9   7   0    0.78    0.16
  -9   7   0    1.60    0.20
   0  -8   0   20.18    1.11
   0  -8   0   20.96    1.10
   0  -8   0   19.70    1.10
   0   8   0   20.29    1.11
   0   8   0   20.51    1.11
   1  -8   0    0.35    0.09
  -1  -8   0    0.41    0.09
  -1  -8   0    0.32    0.07
   1  -8   0    0.28    0.08
  -1   8   0    0.31    0.08
  -1   8   0    0.37    0.09
  -1   8   0    0.45    0.10
   1   8   0    0.44    0.11
   2  -8   0    3.19    0.23
  -2  -8   0    3.04    0.22
  -2  -8   0    2.98    0.22
   2  -8   0    2.76    0.23
   2  -8   0    2.89    0.27
  -2   8   0    3.06    0.23
  -2   8   0    3.13    0.24
  -2   8   0    3.02    0.25
   2   8   0    3.21    0.23
   3  -8   0   16.41    0.90
  -3  -8   0   14.52    0.88
  -3  -8   0   15.26    0.88
   3  -8   0   16.13    0.90
   3  -8   0   16.98    0.91
  -3  -8   0   16.47    0.89
   3   8   0   17.28    0.90
   3   8   0   16.75    0.90
  -3   8   0   16.76    0.90
  -3   8   0   15.87    0.90
  -3   8   0   16.74    0.91
   4  -8   0    0.37    0.12
   4  -8   0    0.21    0.15
  -4  -8   0    0.21    0.05
  -4  -8   0    0.22    0.07
  -4  -8   0    0.14    0.07
   4  -8   0    0.21    0.05
   4   8   0    0.14    0.09
  -4   8   0    0.27    0.10
  -4   8   0    0.16    0.09
  -4   8   0    0.27    0.11
   5  -8   0    0.14    0.11
   5  -8   0    0.17    0.08
   5  -8   0    0.30    0.11
  -5   8   0    0.09    0.09
   5   8   0    0.10    0.10
  -5   8   0    0.27    0.10
  -5   8   0    0.34    0.12
   6  -8   0    1.13    0.17
   6  -8   0    1.25    0.21
   6  -8   0    0.99    0.16
  -6   8   0    1.29    0.20
  -6   8   0    1.11    0.17
   6   8   0    1.31    0.19
   7  -8   0    4.45    0.32
   7  -8   0    4.35    0.36
   7  -8   0    4.32    0.34
  -7   8   0    3.92    0.31
  -7   8   0    4.38    0.33
   7   8   0    4.34    0.32
  -7   8   0    5.02    0.33
   7   8   0    5.11    0.32
   8  -8   0    0.00    0.12
   8  -8   0    0.10    0.08
   8   8   0    0.23    0.15
  -8   8   0    0.38    0.14
   0  -9   0   -0.07    0.09
   0  -9   0   -0.11    0.07
   0   9   0   -0.11    0.09
  -1  -9   0    3.06    0.23
   1  -9   0    2.94    0.23
   1  -9   0    3.18    0.26
   1  -9   0    3.11    0.26
  -1  -9   0    3.09    0.24
  -1   9   0    2.50    0.28
   1   9   0    2.91    0.25
  -1   9   0    3.16    0.23
   1   9   0    2.80    0.26
  -2  -9   0    0.02    0.06
   2  -9   0   -0.01    0.12
  -2  -9   0   -0.08    0.09
  -2  -9   0    0.03    0.10
   2   9   0   -0.04    0.10
  -2   9   0    0.10    0.08
  -2   9   0   -0.19    0.13
  -2   9   0   -0.03    0.10
   2   9   0   -0.06    0.10
   3  -9   0    0.46    0.11
  -3  -9   0    0.32    0.09
   3  -9   0    0.26    0.07
  -3  -9   0    0.35    0.08
  -3   9   0    0.51    0.12
   3   9   0    0.25    0.12
   3   9   0    0.40    0.11
  -3   9   0    0.24    0.15
  -3   9   0    0.24    0.07
   4  -9   0    0.66    0.14
  -4  -9   0    0.41    0.09
  -4   9   0    0.51    0.12
  -4   9   0    0.34    0.15
   4   9   0    0.46    0.12
   4   9   0    0.61    0.12
  -4   9   0    0.39    0.10
   5  -9   0    1.63    0.23
   5  -9   0    1.42    0.19
   5   9   0    1.25    0.15
  -5   9   0    1.88    0.24
  -5   9   0    1.09    0.21
  -5   9   0    1.31    0.18
   5   9   0    1.75    0.22
   6  -9   0   -0.10    0.07
   6  -9   0    0.04    0.13
   6   9   0    0.12    0.13
  -6   9   0   -0.02    0.13
   6   9   0   -0.32    0.16
  -6   9   0    0.06    0.09
  -6   9   0    0.24    0.13
   7  -9   0    0.53    0.15
  -7   9   0    0.73    0.15
   7   9   0    1.01    0.16
  -7   9   0    0.88    0.18
   7   9   0    0.70    0.18
   8  -9   0    0.19    0.08
   8  -9   0   -0.28    0.14
   8   9   0   -0.14    0.12
  -8   9   0   -0.12    0.10
  -8   9   0   -0.05    0.16
   0 -10   0    0.12    0.08
   0 -10   0    0.14    0.12
   0 -10   0    0.12    0.11
   0  10   0    0.20    0.07
   0  10   0    0.18    0.10
   1 -10   0    1.96    0.20
  -1 -10   0    2.00    0.23
   1 -10   0    2.28    0.21
  -1 -10   0    1.82    0.22
  -1 -10   0    2.14    0.19
  -1  10   0    2.13    0.20
   1  10   0    1.96    0.22
  -1  10   0    2.06    0.22
   1  10   0    2.45    0.24
  -2 -10   0    4.11    0.31
  -2 -10   0    4.08    0.27
   2 -10   0    3.87    0.29
  -2 -10   0    3.96    0.29
   2 -10   0    3.40    0.29
  -2  10   0    4.14    0.30
  -2  10   0    3.37    0.26
   2  10   0    4.17    0.33
   2  10   0    3.59    0.29
   3 -10   0    3.10    0.25
  -3 -10   0    3.41    0.26
  -3 -10   0    2.49    0.23
  -3 -10   0    2.97    0.25
   3 -10   0    2.86    0.28
   3  10   0    3.12    0.26
  -3  10   0    3.23    0.27
   3  10   0    3.40    0.28
  -3  10   0    3.06    0.24
  -4 -10   0    6.34    0.42
  -4 -10   0    6.88    0.43
   4 -10   0    7.13    0.47
  -4  10   0    6.61    0.44
   4  10   0    7.53    0.47
   4  10   0    7.44    0.44
  -4  10   0    7.22    0.45
  -5 -10   0    4.61    0.28
  -5 -10   0    3.98    0.27
   5 -10   0    5.03    0.37
  -5  10   0    5.12    0.34
   5  10   0    5.30    0.40
   5  10   0    5.09    0.34
   6 -10   0    0.23    0.08
   6  10   0    0.11    0.12
  -6  10   0    0.01    0.11
   6  10   0    0.21    0.16
  -6  10   0    0.12    0.13
   7 -10   0   -0.01    0.16
   7 -10   0    0.08    0.09
  -7  10   0    0.22    0.10
  -7  10   0    0.04    0.17
   7  10   0    0.21    0.18
   7  10   0   -0.07    0.14
   0 -11   0   -0.12    0.09
   0  11   0    0.13    0.09
   0  11   0   -0.03    0.12
  -1 -11   0    0.27    0.09
  -1 -11   0    0.28    0.10
   1 -11   0    0.33    0.12
  -1  11   0    0.41    0.14
   1  11   0    0.26    0.13
  -1  11   0    0.19    0.10
  -2 -11   0    0.23    0.13
  -2 -11   0    0.12    0.08
   2 -11   0    0.34    0.13
   2  11   0    0.38    0.13
  -2  11   0    0.21    0.08
  -2  11   0    0.22    0.13
   3 -11   0   -0.19    0.13
  -3 -11   0    0.03    0.16
  -3 -11   0   -0.10    0.12
   3 -11   0   -0.02    0.09
  -3 -11   0   -0.09    0.06
  -3  11   0   -0.09    0.12
   3  11   0   -0.01    0.12
  -4 -11   0    0.08    0.11
   4 -11   0   -0.16    0.08
  -4 -11   0    0.02    0.12
  -4  11   0   -0.07    0.12
   4  11   0    0.00    0.11
   5 -11   0   -0.06    0.08
   5 -11   0    0.08    0.17
  -5  11   0   -0.07    0.08
  -5  11   0    0.04    0.13
   5  11   0    0.00    0.11
   6 -11   0   -0.22    0.15
  -6  11   0   -0.10    0.15
   6  11   0   -0.08    0.13
  -6  11   0   -0.07    0.12
   0 -12   0    2.32    0.24
   0 -12   0    2.72    0.26
   0  12   0    2.71    0.28
   1 -12   0   -0.12    0.08
  -1 -12   0    0.09    0.11
  -1 -12   0   -0.11    0.08
   1 -12   0    0.18    0.13
  -1  12   0   -0.16    0.16
   1  12   0   -0.15    0.15
   1  12   0   -0.02    0.08
   2 -12   0    0.05    0.08
  -2 -12   0    0.20    0.11
   2 -12   0    0.00    0.17
  -2  12   0    0.20    0.12
   2  12   0   -0.15    0.15
  -2  12   0    0.00    0.15
  -3 -12   0    0.99    0.18
  -3 -12   0    1.52    0.22
  -3 -12   0    1.05    0.23
   3 -12   0    1.62    0.28
  -3  12   0    1.15    0.19
   3  12   0    0.97    0.19
  -3  12   0    1.25    0.20
  -4 -12   0    0.03    0.10
   4 -12   0    0.29    0.11
   4 -12   0    0.34    0.15
  -4 -12   0    0.82    0.19
  -4  12   0    0.17    0.14
  -4  12   0    0.10    0.10
   4  12   0    0.02    0.14
   5  12   0    0.11    0.15
  -5  12   0   -0.30    0.14
  -5  12   0    0.14    0.15
   0 -13   0    0.05    0.15
   0 -13   0    0.36    0.11
   0  13   0   -0.13    0.10
   0  13   0    0.10    0.16
   1 -13   0   -0.03    0.10
  -1 -13   0   -0.06    0.11
   1 -13   0    0.11    0.16
  -1 -13   0    0.08    0.15
   1  13   0    0.09    0.10
  -1  13   0    0.08    0.16
  -1  13   0   -0.13    0.10
   1  13   0    0.03    0.13
  -2 -13   0   -0.13    0.12
   2 -13   0    0.09    0.15
   2 -13   0    0.10    0.13
  -2 -13   0    0.15    0.17
  -2  13   0    0.05    0.11
  -2  13   0    0.13    0.14
   2  13   0    0.25    0.13
   2  13   0    0.29    0.09
 -11   0   1    1.62    0.20
 -11   0   1    1.74    0.25
 -10   0   1    0.12    0.08
  10   0  -1    0.22    0.05
 -10   0   1    0.06    0.13
  -9   0   1    0.02    0.12
  -9   0   1   -0.06    0.07
   9   0  -1   -0.01    0.05
  -8   0   1   -0.04    0.09
  -8   0   1   -0.03    0.06
   8   0  -1   -0.01    0.04
   7   0  -1   20.19    1.04
  -7   0   1   20.43    1.06
   7   0  -1   20.01    1.04
  -7   0   1   19.57    1.07
   7   0  -1   18.28    1.04
   6   0  -1   -0.02    0.02
   6   0  -1   -0.04    0.02
  -6   0   1    0.03    0.07
  -6   0   1    0.06    0.05
   6   0  -1    0.00    0.02
   5   0  -1    5.89    0.29
  -5   0   1    4.82    0.30
  -5   0   1    5.04    0.30
  -4   0   1    0.00    0.02
  -4   0   1    0.00    0.03
  -4   0   1   -0.06    0.04
  -3   0   1  262.62   13.66
  -3   0   1  263.84   13.69
  -3   0   1  258.11   13.68
   3   0  -1  258.79   13.66
  -2   0   1    0.03    0.02
  -2   0   1    0.01    0.01
   2   0  -1    0.01    0.01
   2   0  -1    0.02    0.02
  -1   0  -1    0.00    0.01
   2   0   1    0.01    0.02
  -2   0  -1    0.04    0.02
  -2   0  -1    0.01    0.03
  -2   0  -1    0.02    0.02
  -3   0  -1   52.48    2.77
  -3   0  -1   52.95    2.77
   3   0   1   53.00    2.77
   4   0   1   -0.01    0.02
  -4   0  -1   -0.01    0.04
  -4   0  -1    0.01    0.04
   5   0   1    1.36    0.08
  -5   0  -1    1.10    0.11
   5   0   1    1.29    0.07
  -5   0  -1    1.22    0.10
   5   0   1    1.25    0.09
   6   0   1   -0.01    0.03
  -6   0  -1    0.03    0.04
  -6   0  -1    0.03    0.07
  -7   0  -1    1.94    0.15
   7   0   1    2.12    0.13
   7   0   1    1.77    0.12
  -7   0  -1    2.05    0.17
   7   0   1    1.59    0.11
   8   0   1   -0.02    0.04
   8   0   1    0.00    0.03
  -8   0  -1   -0.05    0.07
  -8   0  -1    0.01    0.11
   8   0   1   -0.01    0.03
   9   0   1    0.03    0.04
  -9   0  -1    0.05    0.08
   9   0   1    0.08    0.05
  -9   0  -1    0.06    0.11
 -10   0  -1    0.03    0.10
 -10   0  -1    0.14    0.14
 -11   0  -1    0.14    0.15
 -11   0  -1    0.10    0.07
 -11  -1   1    0.71    0.18
 -11  -1   1    0.52    0.11
 -11   1   1    0.70    0.18
 -11   1   1    0.59    0.12
  10  -1  -1    1.16    0.13
  10  -1  -1    1.30    0.18
 -10  -1   1    1.17    0.17
 -10  -1   1    1.27    0.18
 -10   1   1    1.31    0.18
 -10   1   1    1.20    0.17
  -9  -1   1    0.02    0.08
   9  -1  -1    0.04    0.06
  -9  -1   1    0.08    0.11
   9  -1  -1    0.15    0.04
   9  -1  -1    0.05    0.04
  -9   1   1    0.01    0.12
   9   1  -1    0.04    0.03
  -9   1   1    0.08    0.08
  -8  -1   1    0.00    0.07
   8  -1  -1    0.00    0.05
   8  -1  -1    0.06    0.05
  -8  -1   1   -0.05    0.09
   8  -1  -1    0.04    0.04
  -8   1   1    0.03    0.07
  -8   1   1   -0.02    0.10
  -7  -1   1    5.09    0.30
   7  -1  -1    5.12    0.28
  -7  -1   1    4.92    0.32
   7  -1  -1    5.01    0.28
  -7   1   1    5.09    0.31
  -7   1   1    5.05    0.32
  -6  -1   1    1.69    0.14
   6  -1  -1    1.51    0.10
   6  -1  -1    1.71    0.11
  -6  -1   1    1.62    0.15
   6  -1  -1    1.73    0.12
  -6   1   1    1.61    0.14
  -6   1   1    1.71    0.14
  -6   1   1    1.62    0.12
  -5  -1   1    0.06    0.05
   5  -1  -1    0.03    0.02
  -5  -1   1    0.11    0.04
   5  -1  -1    0.03    0.03
   5  -1  -1    0.01    0.03
  -5   1   1    0.13    0.06
   5   1  -1    0.05    0.01
  -5   1   1    0.01    0.03
  -5   1   1    0.13    0.05
  -4  -1   1    0.06    0.04
  -4  -1   1    0.05    0.03
   4  -1  -1    0.04    0.02
  -4   1   1    0.03    0.04
   4   1  -1    0.04    0.01
  -4   1   1    0.03    0.02
  -4   1   1    0.06    0.03
   3  -1  -1    0.89    0.06
  -3  -1   1    0.68    0.07
  -3  -1   1    0.77    0.07
   3  -1  -1    0.86    0.06
   3   1  -1    0.92    0.05
  -3   1   1    0.86    0.08
   3   1  -1    0.94    0.05
  -3   1   1    0.86    0.08
  -3   1   1    0.90    0.07
  -2  -1   1    0.03    0.03
  -2   1   1    0.02    0.02
  -2   1   1   -0.01    0.01
   2   1  -1    0.00    0.01
   2   1  -1    0.00    0.02
  -1  -1  -1    9.63    0.55
   1  -1   1   10.79    0.55
  -1   1  -1   10.89    0.55
  -1   1  -1   10.26    0.55
   2  -1   1  225.59   12.07
  -2  -1  -1  235.83   12.06
   2  -1   1  227.02   12.06
  -2  -1  -1  232.10   12.06
   2  -1   1  212.26   12.06
  -2   1  -1  227.81   12.06
   2   1   1  234.62   12.06
  -2   1  -1  223.14   12.05
  -2   1  -1  235.31   12.07
  -2   1  -1  246.79   12.07
   3  -1   1   28.21    1.47
  -3  -1  -1   28.52    1.47
   3  -1   1   27.23    1.47
  -3  -1  -1   27.50    1.47
   3  -1   1   26.60    1.47
  -3   1  -1   27.85    1.47
  -3   1  -1   29.27    1.47
  -3   1  -1   28.01    1.47
   4  -1   1    8.57    0.46
  -4  -1  -1    8.77    0.47
   4  -1   1    8.71    0.47
  -4  -1  -1    8.50    0.47
   4  -1   1    8.13    0.46
  -4   1  -1    8.67    0.47
  -4   1  -1    8.84    0.47
  -4   1  -1    8.56    0.47
   4   1   1    9.08    0.46
   5  -1   1   23.75    1.24
  -5  -1  -1   24.23    1.25
   5  -1   1   24.05    1.24
  -5  -1  -1   24.12    1.25
   5  -1   1   22.99    1.24
   5   1   1   24.15    1.24
  -5   1  -1   21.25    1.25
  -5   1  -1   23.34    1.25
   6  -1   1   -0.01    0.03
   6  -1   1   -0.01    0.03
   6  -1   1    0.01    0.03
  -6  -1  -1    0.02    0.04
  -6  -1  -1   -0.06    0.07
   6   1   1   -0.03    0.02
  -6   1  -1   -0.01    0.05
  -6   1  -1    0.02    0.07
  -7  -1  -1    8.36    0.49
   7  -1   1    8.22    0.46
   7  -1   1    8.49    0.47
  -7  -1  -1    8.59    0.48
  -7   1  -1    8.72    0.48
   7   1   1    8.59    0.46
  -7   1  -1    8.35    0.49
   8  -1   1    6.55    0.36
  -8  -1  -1    6.57    0.39
  -8  -1  -1    6.83    0.40
   8  -1   1    6.67    0.37
   8  -1   1    6.68    0.37
   8   1   1    6.45    0.35
   8   1   1    6.36    0.35
   8   1   1    5.95    0.36
  -8   1  -1    6.72    0.39
  -8   1  -1    6.76    0.40
  -9  -1  -1    1.45    0.17
   9  -1   1    1.49    0.14
  -9  -1  -1    1.39    0.19
   9  -1   1    1.48    0.14
   9   1   1    1.35    0.10
  -9   1  -1    1.53    0.21
   9   1   1    1.47    0.11
  -9   1  -1    1.60    0.17
  10  -1   1    0.04    0.07
 -10  -1  -1    0.23    0.09
 -10  -1  -1    0.31    0.13
 -10   1  -1    0.19    0.09
 -10   1  -1    0.18    0.15
 -11  -1  -1    0.58    0.14
 -11  -1  -1    0.72    0.18
 -11   1  -1    0.60    0.17
 -11   1  -1    0.48    0.10
 -11  -2   1    0.36    0.10
 -11   2   1    0.12    0.14
 -11   2   1    0.18    0.10
  10  -2  -1    0.66    0.12
 -10  -2   1    0.91    0.17
 -10  -2   1    0.73    0.11
 -10   2   1    0.64    0.09
 -10   2   1    0.72    0.15
  -9  -2   1    0.23    0.09
   9  -2  -1    0.28    0.07
   9  -2  -1    0.24    0.06
   9  -2  -1    0.10    0.07
  -9  -2   1    0.29    0.12
  -9   2   1    0.31    0.09
  -9   2   1    0.40    0.13
  -8  -2   1    0.15    0.07
   8  -2  -1   -0.03    0.06
  -8  -2   1    0.04    0.10
   8  -2  -1   -0.05    0.04
  -8   2   1   -0.15    0.08
  -8   2   1    0.02    0.07
   7  -2  -1    0.42    0.06
  -7  -2   1    0.36    0.06
   7  -2  -1    0.34    0.05
   7  -2  -1    0.29    0.05
  -7  -2   1    0.54    0.10
  -7   2   1    0.41    0.09
  -7   2   1    0.39    0.08
  -6  -2   1    2.39    0.17
  -6  -2   1    2.38    0.18
   6  -2  -1    2.42    0.16
   6  -2  -1    2.17    0.15
   6  -2  -1    2.37    0.16
  -6   2   1    2.47    0.17
  -6   2   1    2.21    0.17
   5  -2  -1   -0.04    0.03
  -5  -2   1   -0.03    0.07
  -5  -2   1   -0.01    0.04
   5   2  -1    0.01    0.02
   5   2  -1    0.01    0.02
  -5   2   1    0.04    0.06
  -5   2   1    0.03    0.05
   4  -2  -1    5.93    0.31
   4  -2  -1    5.80    0.32
  -4  -2   1    5.89    0.32
   4  -2  -1    5.02    0.31
  -4  -2   1    5.81    0.32
  -4   2   1    5.47    0.32
   4   2  -1    5.79    0.30
  -4   2   1    5.77    0.30
  -4   2   1    5.81    0.32
   3  -2  -1    8.29    0.45
  -3  -2   1    8.60    0.45
   3  -2  -1    8.66    0.45
   3  -2  -1    7.95    0.44
  -3   2   1    7.98    0.45
  -3   2   1    8.26    0.45
   3   2  -1    8.17    0.44
  -3   2   1    8.45    0.44
   3   2  -1    8.43    0.44
  -3   2   1    7.94    0.44
  -3   2   1    8.23    0.45
   2  -2  -1    5.80    0.31
   2  -2  -1    5.56    0.31
   2  -2  -1    5.31    0.31
  -2  -2   1    6.32    0.31
   2   2  -1    5.67    0.30
  -2   2   1    5.66    0.31
  -2   2   1    5.82    0.31
   2   2  -1    5.76    0.30
  -2   2   1    5.66    0.31
   2   2  -1    5.67    0.30
  -2   2   1    5.17    0.31
   1  -2  -1    0.04    0.02
   1  -2  -1    0.06    0.02
  -1  -2   1    0.11    0.02
  -1  -2   1    0.09    0.02
   1  -2  -1    0.03    0.02
  -1  -2   1    0.05    0.02
   1   2  -1    0.06    0.02
  -1   2   1    0.05    0.02
   1   2  -1    0.08    0.02
  -1   2   1    0.02    0.02
  -1   2   1    0.06    0.02
   1   2  -1    0.03    0.02
   0  -2   1    9.02    0.46
   0  -2  -1    9.14    0.46
   0   2  -1    7.31    0.46
   0   2  -1    9.15    0.46
   0   2   1    7.71    0.46
   0   2  -1    9.24    0.46
   0   2   1    8.90    0.46
   1  -2   1   40.10    2.05
  -1  -2  -1   38.81    2.05
   1  -2   1   38.43    2.05
  -1  -2  -1   33.52    2.05
  -1  -2  -1   40.28    2.05
   1  -2   1   38.96    2.05
   1   2   1   38.77    2.05
  -1   2  -1   39.15    2.05
   1   2   1   38.50    2.05
   1   2   1   39.90    2.05
  -1   2  -1   38.09    2.05
  -1   2  -1   40.39    2.05
  -1   2  -1   42.68    2.05
   2  -2   1    0.29    0.05
   2  -2   1    0.31    0.04
   2  -2   1    0.41    0.06
  -2   2  -1    0.31    0.04
   2   2   1    0.36    0.05
   2   2   1    0.39    0.04
  -2   2  -1    0.41    0.05
   2   2   1    0.42    0.04
  -2   2  -1    0.27    0.03
   2   2   1    0.40    0.04
  -2   2  -1    0.38    0.06
   3  -2   1   36.35    2.00
   3  -2   1   39.40    2.01
   3  -2   1   37.22    2.00
  -3  -2  -1   38.40    2.00
   3   2   1   40.44    2.00
   3   2   1   37.27    2.00
  -3   2  -1   37.21    2.00
  -3   2  -1   39.06    2.01
  -3   2  -1   38.51    2.00
   3   2   1   37.17    2.00
  -4  -2  -1    0.54    0.07
  -4  -2  -1    0.48    0.06
   4  -2   1    0.47    0.06
  -4   2  -1    0.38    0.06
   4   2   1    0.62    0.06
  -4   2  -1    0.46    0.04
  -4   2  -1    0.50    0.07
   5  -2   1   17.76    1.00
  -5  -2  -1   16.53    1.01
  -5  -2  -1   19.02    1.01
   5  -2   1   19.20    1.01
   5  -2   1   19.53    1.00
   5   2   1   19.21    1.00
  -5   2  -1   19.11    1.01
  -5   2  -1   19.61    1.01
   5   2   1   20.00    1.00
  -6  -2  -1    9.42    0.53
   6  -2   1    9.74    0.52
   6  -2   1    9.34    0.52
   6  -2   1    9.85    0.53
  -6  -2  -1    9.74    0.54
   6   2   1    9.78    0.52
  -6   2  -1    9.71    0.53
  -6   2  -1    9.39    0.54
   6   2   1    9.71    0.52
   7  -2   1    1.50    0.14
   7  -2   1    1.51    0.12
  -7  -2  -1    1.51    0.14
  -7  -2  -1    1.59    0.17
   7  -2   1    1.54    0.14
   7   2   1    1.63    0.11
  -7   2  -1    1.77    0.17
  -7   2  -1    1.75    0.15
   7   2   1    1.57    0.11
  -8  -2  -1    2.10    0.20
   8  -2   1    2.02    0.16
   8  -2   1    2.19    0.17
  -8  -2  -1    2.14    0.18
   8  -2   1    2.08    0.15
  -8   2  -1    1.87    0.20
  -8   2  -1    2.19    0.18
   8   2   1    2.04    0.13
   9  -2   1    0.40    0.07
   9  -2   1    0.43    0.10
  -9  -2  -1    0.42    0.09
  -9  -2  -1    0.39    0.13
  -9   2  -1    0.47    0.10
  -9   2  -1    0.34    0.12
 -10  -2  -1    0.00    0.14
 -10  -2  -1    0.06    0.10
 -10   2  -1    0.12    0.14
 -10   2  -1    0.01    0.11
 -10  -3   1    3.58    0.28
  10  -3  -1    3.66    0.30
  10  -3  -1    3.59    0.26
 -10   3   1    3.76    0.30
 -10   3   1    3.47    0.27
  -9  -3   1    0.66    0.11
   9  -3  -1    0.77    0.14
   9  -3  -1    0.71    0.10
  -9   3   1    0.84    0.14
  -9   3   1    0.79    0.13
  -8  -3   1    0.12    0.07
   8  -3  -1   -0.02    0.07
   8  -3  -1   -0.01    0.05
  -8   3   1    0.01    0.07
  -8   3   1    0.07    0.09
   7  -3  -1    0.14    0.06
   7  -3  -1    0.06    0.04
   7  -3  -1   -0.05    0.06
  -7  -3   1    0.07    0.06
  -7   3   1    0.02    0.09
  -7   3   1    0.05    0.06
   6  -3  -1    2.29    0.16
  -6  -3   1    2.31    0.16
   6  -3  -1    2.25    0.16
   6  -3  -1    2.03    0.16
  -6   3   1    2.37    0.18
  -6   3   1    2.25    0.17
   6   3  -1    2.18    0.13
   6   3  -1    2.12    0.12
   5  -3  -1    0.02    0.05
   5  -3  -1   -0.03    0.04
  -5  -3   1    0.02    0.04
  -5   3   1   -0.04    0.02
   5   3  -1   -0.03    0.02
  -5   3   1   -0.01    0.02
  -5   3   1    0.03    0.06
  -5   3   1   -0.05    0.05
   5   3  -1    0.02    0.03
   5   3  -1   -0.01    0.02
   4  -3  -1    5.79    0.35
   4  -3  -1    6.17    0.35
   4  -3  -1    6.36    0.35
  -4  -3   1    6.33    0.35
   4   3  -1    6.08    0.34
  -4   3   1    6.44    0.34
   4   3  -1    6.41    0.34
  -4   3   1    6.19    0.34
   4   3  -1    6.27    0.34
  -4   3   1    6.50    0.36
   3  -3  -1    6.00    0.33
   3  -3  -1    5.95    0.33
   3  -3  -1    5.74    0.33
  -3  -3   1    6.07    0.32
   3   3  -1    5.97    0.32
   3   3  -1    5.70    0.32
  -3   3   1    5.95    0.33
  -3   3   1    5.43    0.32
  -3   3   1    5.91    0.32
   3   3  -1    6.01    0.32
  -2  -3   1   20.74    1.07
   2  -3  -1   20.72    1.08
   2  -3  -1   20.81    1.08
   2  -3  -1   19.57    1.08
  -2  -3   1   19.20    1.07
  -2  -3   1   20.85    1.08
  -2   3   1   19.69    1.08
   2   3  -1   20.28    1.08
  -2   3   1   21.13    1.08
   2   3  -1   19.69    1.08
  -2   3   1   21.06    1.08
   2   3  -1   20.80    1.08
   1  -3  -1    2.15    0.13
   1  -3  -1    2.13    0.13
  -1  -3   1    2.12    0.13
  -1  -3   1    2.19    0.13
  -1  -3   1    1.94    0.12
   1   3  -1    2.11    0.13
  -1   3   1    1.73    0.13
  -1   3   1    2.16    0.13
   1   3  -1    2.07    0.12
   1   3  -1    1.99    0.12
  -1   3   1    2.04    0.13
   0  -3   1   59.90    2.99
   0  -3  -1   57.50    2.99
   0  -3  -1   55.36    2.99
   0  -3   1   57.55    2.99
   0  -3  -1   58.24    2.99
   0  -3   1   55.96    2.99
   0   3  -1   55.76    2.99
   0   3   1   56.30    2.99
   0   3  -1   57.62    2.99
   0   3   1   55.42    2.99
  -1  -3  -1    0.82    0.07
   1  -3   1    0.89    0.08
  -1  -3  -1    0.90    0.07
  -1  -3  -1    0.84    0.07
   1  -3   1    0.88    0.07
   1   3   1    0.85    0.06
   1   3   1    0.85    0.07
  -1   3  -1    0.83    0.07
   1   3   1    0.75    0.07
   2  -3   1    0.10    0.03
   2  -3   1    0.12    0.04
  -2  -3  -1    0.14    0.03
  -2  -3  -1    0.10    0.02
  -2  -3  -1    0.12    0.03
   2   3   1    0.13    0.03
   2   3   1    0.11    0.03
  -2   3  -1    0.15    0.03
  -2   3  -1    0.16    0.04
   2   3   1    0.15    0.03
   3  -3   1    0.26    0.04
   3  -3   1    0.35    0.06
   3  -3   1    0.32    0.05
   3   3   1    0.39    0.06
   3   3   1    0.31    0.04
  -3   3  -1    0.30    0.04
  -3   3  -1    0.33    0.05
   4  -3   1   23.32    1.21
   4  -3   1   21.53    1.20
   4  -3   1   23.23    1.20
   4   3   1   21.93    1.19
   4   3   1   22.97    1.20
  -4   3  -1   22.78    1.21
  -4   3  -1   21.94    1.20
   4   3   1   23.13    1.19
  -4   3  -1   23.17    1.20
  -5  -3  -1    0.19    0.05
   5  -3   1    0.19    0.05
   5  -3   1    0.23    0.05
   5  -3   1    0.09    0.04
   5   3   1    0.17    0.03
  -5   3  -1    0.13    0.05
  -5   3  -1    0.19    0.08
   5   3   1    0.21    0.04
  -5   3  -1    0.17    0.03
   5   3   1    0.16    0.02
  -5   3  -1    0.18    0.03
  -6  -3  -1    0.10    0.05
   6  -3   1    0.16    0.06
   6  -3   1    0.07    0.05
   6  -3   1    0.09    0.06
   6   3   1    0.10    0.04
   6   3   1    0.09    0.04
  -6   3  -1    0.15    0.06
   6   3   1    0.07    0.02
   6   3   1    0.11    0.03
  -6   3  -1    0.15    0.09
   7  -3   1    0.27    0.06
  -7  -3  -1    0.46    0.07
   7  -3   1    0.28    0.08
  -7   3  -1    0.33    0.07
   7   3   1    0.43    0.07
   7   3   1    0.28    0.04
   7   3   1    0.31    0.03
  -7   3  -1    0.39    0.10
   7   3   1    0.25    0.04
   8  -3   1   -0.01    0.06
  -8  -3  -1    0.03    0.07
   8  -3   1    0.11    0.08
  -8   3  -1    0.06    0.08
  -8   3  -1    0.09    0.11
   8   3   1   -0.02    0.03
   8   3   1    0.02    0.02
  -9  -3  -1    0.21    0.09
   9  -3   1    0.12    0.07
  -9   3  -1    0.16    0.09
  -9   3  -1    0.35    0.13
   9   3   1    0.13    0.03
  10  -4  -1    0.04    0.20
  10  -4  -1    0.08    0.08
  10  -4  -1    0.14    0.14
 -10   4   1    0.01    0.12
   9  -4  -1    0.29    0.10
   9  -4  -1   -0.06    0.10
   9  -4  -1   -0.04    0.07
  -9   4   1    0.04    0.11
   9   4  -1    0.05    0.05
  -9   4   1    0.00    0.06
   8  -4  -1    0.24    0.11
   8  -4  -1    0.31    0.07
  -8   4   1    0.42    0.12
  -8   4   1    0.26    0.08
   8   4  -1    0.37    0.05
   8   4  -1    0.23    0.04
   7  -4  -1    0.86    0.13
   7  -4  -1    0.97    0.14
  -7   4   1    1.05    0.14
   7   4  -1    0.60    0.07
   7   4  -1    0.86    0.07
   7   4  -1    0.76    0.08
  -7   4   1    0.73    0.11
   6  -4  -1    0.33    0.06
   6  -4  -1    0.40    0.08
   6   4  -1    0.31    0.06
   6   4  -1    0.39    0.05
  -6   4   1    0.28    0.07
  -6   4   1    0.44    0.09
   6   4  -1    0.48    0.08
  -6   4   1    0.50    0.05
  -6   4   1    0.49    0.06
   5  -4  -1    6.98    0.38
   5  -4  -1    6.48    0.37
   5  -4  -1    6.88    0.38
  -5   4   1    6.85    0.36
  -5   4   1    5.49    0.36
   5   4  -1    6.90    0.36
   5   4  -1    6.30    0.36
  -5   4   1    6.64    0.38
  -5   4   1    6.49    0.37
   5   4  -1    6.22    0.35
   4  -4  -1    4.99    0.32
   4  -4  -1    5.55    0.32
   4  -4  -1    5.63    0.32
  -4   4   1    5.71    0.32
  -4   4   1    5.52    0.31
  -4   4   1    5.30    0.31
   4   4  -1    5.68    0.30
  -3  -4   1    1.01    0.07
  -3  -4   1    0.96    0.08
   3  -4  -1    0.91    0.10
  -3  -4   1    0.90    0.07
   3  -4  -1    0.84    0.09
   3  -4  -1    0.91    0.09
   3   4  -1    0.98    0.09
  -3   4   1    1.04    0.09
  -3   4   1    0.85    0.08
  -3   4   1    0.99    0.09
  -2  -4   1    0.66    0.07
  -2  -4   1    0.66    0.06
   2  -4  -1    0.41    0.06
  -2  -4   1    0.57    0.05
   2  -4  -1    0.58    0.09
   2  -4  -1    0.54    0.07
  -2   4   1    0.59    0.09
  -2   4   1    0.67    0.07
   2   4  -1    0.77    0.07
  -2   4   1    0.42    0.07
   1  -4  -1    1.48    0.11
  -1  -4   1    1.52    0.11
  -1  -4   1    1.44    0.10
   1  -4  -1    1.13    0.10
   1  -4  -1    1.38    0.11
   1   4  -1    1.53    0.10
  -1   4   1    1.40    0.10
  -1   4   1    1.50    0.11
  -1   4   1    1.13    0.10
   1   4  -1    1.41    0.10
   0  -4  -1   26.10    1.41
   0  -4   1   27.10    1.41
   0  -4  -1   27.26    1.41
   0  -4  -1   26.78    1.41
   0  -4   1   26.47    1.41
   0  -4   1   26.45    1.41
   0   4   1   25.49    1.40
   0   4   1   26.80    1.41
   0   4  -1   27.44    1.41
   0   4  -1   25.64    1.40
   1  -4   1    0.86    0.09
   1  -4   1    1.02    0.09
  -1  -4  -1    1.00    0.08
  -1  -4  -1    0.93    0.09
  -1   4  -1    0.91    0.09
  -1   4  -1    0.78    0.08
   1   4   1    0.99    0.08
   1   4   1    1.03    0.08
   2  -4   1   30.18    1.57
   2  -4   1   30.75    1.57
   2  -4   1   29.06    1.57
  -2  -4  -1   29.94    1.57
  -2  -4  -1   28.60    1.56
  -2  -4  -1   29.90    1.56
   2   4   1   28.32    1.56
   2   4   1   29.32    1.56
  -2   4  -1   30.56    1.57
  -2   4  -1   28.68    1.57
  -2   4  -1   30.49    1.57
   3  -4   1   24.05    1.26
   3  -4   1   24.42    1.27
  -3  -4  -1   24.21    1.25
  -3  -4  -1   24.10    1.25
   3  -4   1   23.40    1.26
   3   4   1   21.95    1.26
  -3   4  -1   23.14    1.26
   3   4   1   24.22    1.26
  -3   4  -1   24.39    1.26
  -3   4  -1   23.80    1.26
   4  -4   1    3.71    0.23
   4  -4   1    3.48    0.23
   4  -4   1    3.88    0.23
  -4   4  -1    3.67    0.22
  -4   4  -1    3.79    0.22
   4   4   1    3.76    0.21
  -4   4  -1    3.56    0.23
   5  -4   1    2.47    0.17
   5  -4   1    2.50    0.19
   5  -4   1    2.37    0.17
  -5   4  -1    2.26    0.17
  -5   4  -1    2.34    0.17
  -5   4  -1    2.46    0.16
   5   4   1    2.33    0.15
   6  -4   1    1.84    0.16
   6  -4   1    1.74    0.15
  -6   4  -1    1.57    0.15
  -6   4  -1    1.74    0.11
  -6   4  -1    1.61    0.10
  -6   4  -1    1.62    0.16
   6   4   1    1.61    0.12
   7  -4   1   -0.13    0.07
   7  -4   1   -0.04    0.06
  -7   4  -1    0.06    0.09
   7   4   1   -0.06    0.04
  -7   4  -1    0.06    0.07
   8  -4   1    0.76    0.11
   8  -4   1    0.85    0.14
   8  -4   1    0.85    0.12
   8   4   1    0.87    0.09
  -8   4  -1    0.81    0.13
  -8   4  -1    0.70    0.11
   8   4   1    0.67    0.08
   9  -4   1    0.29    0.12
   9  -4   1    0.15    0.11
   9  -4   1    0.22    0.07
  -9   4  -1    0.16    0.10
   9   4   1    0.21    0.05
  -9   4  -1    0.19    0.14
  10  -4   1    0.62    0.10
  10  -4   1    0.41    0.15
 -10   4  -1    0.71    0.16
 -10   4  -1    0.62    0.12
  10  -5  -1    0.69    0.13
  10  -5  -1    0.67    0.11
 -10   5   1    0.71    0.13
   9  -5  -1    0.52    0.13
   9  -5  -1    0.46    0.09
  -9   5   1    0.37    0.10
   9   5  -1    0.51    0.08
  -9   5   1    0.63    0.14
   8  -5  -1    0.62    0.09
   8  -5  -1    0.91    0.13
  -8   5   1    1.06    0.16
   8   5  -1    0.76    0.08
   8   5  -1    1.03    0.12
  -8   5   1    0.76    0.13
   7  -5  -1    1.23    0.17
   7  -5  -1    1.37    0.15
  -7   5   1    1.32    0.09
   7   5  -1    1.41    0.13
  -7   5   1    1.30    0.09
  -7   5   1    1.39    0.16
   7   5  -1    1.30    0.10
  -7   5   1    1.41    0.17
   6  -5  -1    5.38    0.33
   6  -5  -1    5.09    0.32
   6  -5  -1    5.81    0.33
   6   5  -1    4.68    0.30
  -6   5   1    5.31    0.33
   6   5  -1    4.89    0.29
  -6   5   1    5.04    0.32
  -6   5   1    5.06    0.30
  -6   5   1    5.37    0.30
   5  -5  -1    4.55    0.28
   5  -5  -1    3.96    0.27
  -5   5   1    4.10    0.26
   5   5  -1    4.03    0.25
  -5   5   1    4.81    0.27
  -5   5   1    4.75    0.28
   5   5  -1    4.87    0.26
   4  -5  -1    3.57    0.22
  -4  -5   1    3.76    0.22
   4  -5  -1    3.28    0.23
   4   5  -1    3.18    0.21
  -4   5   1    3.59    0.22
  -4   5   1    3.63    0.23
  -4   5   1    3.82    0.23
   4   5  -1    3.60    0.22
   3  -5  -1    2.77    0.19
   3  -5  -1    2.81    0.18
  -3  -5   1    2.85    0.16
   3  -5  -1    2.55    0.17
  -3  -5   1    2.55    0.17
  -3  -5   1    2.59    0.16
  -3   5   1    2.63    0.17
   3   5  -1    2.61    0.17
  -3   5   1    2.58    0.19
  -3   5   1    2.73    0.18
  -2  -5   1    5.88    0.33
   2  -5  -1    6.14    0.34
  -2  -5   1    6.04    0.33
  -2  -5   1    5.37    0.33
   2  -5  -1    6.04    0.35
   2  -5  -1    5.64    0.34
  -2   5   1    5.78    0.34
  -2   5   1    6.16    0.35
   2   5  -1    6.15    0.34
   2   5  -1    5.53    0.33
  -2   5   1    6.14    0.34
  -1  -5   1   35.18    1.85
   1  -5  -1   33.39    1.85
  -1  -5   1   33.47    1.85
   1  -5  -1   35.68    1.85
  -1  -5   1   35.80    1.85
   1  -5  -1   35.43    1.85
  -1   5   1   36.51    1.85
   1   5  -1   35.99    1.85
   1   5  -1   34.55    1.85
  -1   5   1   33.83    1.85
  -1   5   1   34.65    1.85
   0  -5  -1    0.85    0.10
   0  -5   1    0.55    0.08
   0  -5   1    0.85    0.09
   0  -5  -1    0.84    0.10
   0  -5   1    0.73    0.09
   0  -5  -1    0.54    0.08
   0   5  -1    0.59    0.07
   0   5   1    0.91    0.09
   0   5  -1    0.72    0.09
   0   5   1    0.66    0.08
  -1  -5  -1    3.59    0.22
   1  -5   1    3.65    0.23
   1  -5   1    3.94    0.24
   1  -5   1    4.05    0.24
  -1  -5  -1    3.91    0.24
  -1  -5  -1    4.09    0.23
  -1   5  -1    4.00    0.24
   1   5   1    3.88    0.23
   1   5   1    3.74    0.23
  -1   5  -1    3.72    0.23
  -2  -5  -1    8.27    0.44
   2  -5   1    7.70    0.45
  -2  -5  -1    8.06    0.44
   2  -5   1    7.77    0.45
   2  -5   1    8.24    0.45
  -2   5  -1    8.07    0.45
   2   5   1    7.57    0.44
   2   5   1    8.14    0.44
  -2   5  -1    7.86    0.44
  -2   5  -1    8.11    0.45
  -3  -5  -1    0.79    0.07
   3  -5   1    0.78    0.11
   3  -5   1    0.76    0.09
  -3  -5  -1    0.80    0.09
   3  -5   1    0.71    0.09
  -3  -5  -1    0.75    0.07
  -3   5  -1    0.87    0.10
  -3   5  -1    0.84    0.10
   3   5   1    0.74    0.09
  -3   5  -1    0.76    0.11
   4  -5   1    1.06    0.12
   4  -5   1    1.31    0.13
  -4   5  -1    1.22    0.12
  -4   5  -1    1.16    0.14
   4   5   1    0.74    0.11
  -4   5  -1    1.12    0.12
   6  -5   1   11.42    0.61
   6  -5   1   11.37    0.61
   6  -5   1   11.21    0.62
  -6   5  -1   11.12    0.59
   6   5   1   10.99    0.59
  -6   5  -1   10.42    0.61
  -6   5  -1   10.75    0.61
   6   5   1   10.30    0.59
  -6   5  -1   10.48    0.59
   7  -5   1    6.49    0.40
   7  -5   1    6.86    0.40
   7   5   1    6.86    0.37
   7   5   1    6.13    0.37
  -7   5  -1    6.76    0.35
  -7   5  -1    6.49    0.40
  -7   5  -1    6.68    0.40
   8  -5   1    0.07    0.11
   8  -5   1    0.07    0.07
   8   5   1    0.08    0.04
  -8   5  -1    0.11    0.11
   8   5   1    0.14    0.05
  -8   5  -1    0.14    0.07
   8   5   1    0.19    0.06
   9  -5   1    0.01    0.12
   9  -5   1   -0.21    0.17
   9  -5   1    0.01    0.07
   9   5   1    0.11    0.05
  -9   5  -1   -0.01    0.08
  -9   5  -1   -0.01    0.12
  10  -5   1    0.99    0.16
  10  -5   1    1.22    0.19
 -10   5  -1    1.27    0.20
  10  -6  -1    0.14    0.11
  10  -6  -1    0.07    0.17
 -10   6   1    0.21    0.10
 -10   6   1    0.11    0.11
   9  -6  -1    0.08    0.07
   9  -6  -1   -0.12    0.15
   9  -6  -1   -0.02    0.11
  -9   6   1   -0.09    0.13
   8  -6  -1    0.47    0.13
   8  -6  -1    0.38    0.09
   8  -6  -1    0.59    0.14
   8   6  -1    0.52    0.09
  -8   6   1    0.43    0.11
  -8   6   1    0.72    0.14
   8   6  -1    0.44    0.08
   7  -6  -1    0.63    0.12
   7  -6  -1    0.49    0.09
   7  -6  -1    0.46    0.12
  -7   6   1    0.59    0.08
   7   6  -1    0.70    0.10
  -7   6   1    0.46    0.09
  -7   6   1    0.67    0.13
  -7   6   1    0.52    0.07
   7   6  -1    0.81    0.13
   6  -6  -1    0.15    0.11
   6  -6  -1    0.09    0.10
   6  -6  -1    0.17    0.07
   6   6  -1    0.12    0.07
  -6   6   1    0.22    0.06
   6   6  -1    0.11    0.05
  -6   6   1    0.10    0.08
  -6   6   1    0.08    0.08
   5  -6  -1    1.66    0.17
   5  -6  -1    1.74    0.18
  -5   6   1    1.51    0.18
  -5   6   1    1.90    0.15
   5   6  -1    1.71    0.15
   5   6  -1    1.67    0.13
   4  -6  -1    0.05    0.07
  -4  -6   1    0.03    0.03
   4  -6  -1    0.08    0.09
  -4  -6   1    0.07    0.04
   4  -6  -1    0.00    0.06
  -4  -6   1    0.03    0.03
  -4   6   1    0.09    0.07
   4   6  -1    0.00    0.05
   4   6  -1   -0.04    0.06
   3  -6  -1    2.67    0.18
  -3  -6   1    2.64    0.17
   3  -6  -1    2.48    0.18
  -3  -6   1    2.53    0.17
  -3   6   1    2.17    0.18
   3   6  -1    2.62    0.19
   3   6  -1    2.29    0.17
  -3   6   1    2.73    0.19
   2  -6  -1    0.81    0.12
  -2  -6   1    0.77    0.09
  -2  -6   1    0.52    0.08
  -2  -6   1    0.81    0.10
   2   6  -1    0.73    0.09
  -2   6   1    0.73    0.11
  -2   6   1    0.97    0.11
   2   6  -1    0.75    0.10
   1  -6  -1    0.68    0.09
  -1  -6   1    0.70    0.11
  -1  -6   1    0.77    0.10
  -1  -6   1    0.77    0.09
   1  -6  -1    0.76    0.10
   1  -6  -1    0.74    0.10
   1   6  -1    0.72    0.08
   1   6  -1    0.73    0.10
  -1   6   1    0.76    0.09
  -1   6   1    0.49    0.09
  -1   6   1    0.71    0.10
   0  -6   1   12.44    0.67
   0  -6  -1   12.69    0.67
   0  -6   1   12.40    0.67
   0  -6  -1   13.46    0.68
   0  -6   1   13.10    0.67
   0  -6  -1   12.24    0.67
   0   6   1   10.97    0.67
   0   6  -1   11.98    0.67
   0   6   1   12.66    0.67
   0   6  -1   10.94    0.67
  -1  -6  -1    2.66    0.19
   1  -6   1    2.33    0.18
  -1  -6  -1    2.83    0.19
   1  -6   1    2.71    0.19
  -1  -6  -1    2.68    0.17
   1  -6   1    2.71    0.19
   1   6   1    2.97    0.19
   1   6   1    2.63    0.18
  -1   6  -1    2.94    0.19
  -2  -6  -1    4.04    0.23
   2  -6   1    4.09    0.25
  -2  -6  -1    3.99    0.24
  -2   6  -1    3.93    0.24
  -2   6  -1    3.18    0.24
   2   6   1    4.03    0.25
   2   6   1    3.79    0.24
   3  -6   1    7.52    0.41
   3  -6   1    7.15    0.42
  -3  -6  -1    7.07    0.40
  -3  -6  -1    7.20    0.39
   3  -6   1    7.76    0.42
  -3  -6  -1    6.10    0.39
  -3   6  -1    7.27    0.41
   3   6   1    7.07    0.40
  -3   6  -1    6.76    0.41
   3   6   1    7.36    0.41
   4  -6   1    3.54    0.24
  -4  -6  -1    3.60    0.20
   4  -6   1    3.95    0.24
   4  -6   1    3.59    0.25
  -4  -6  -1    3.55    0.19
   4   6   1    3.22    0.22
  -4   6  -1    3.05    0.23
  -4   6  -1    3.63    0.24
   4   6   1    3.42    0.23
   5  -6   1    0.39    0.08
   5  -6   1    0.50    0.10
  -5   6  -1    0.47    0.07
   5   6   1    0.45    0.07
  -5   6  -1    0.43    0.09
   5   6   1    0.48    0.07
   6  -6   1    5.55    0.34
   6  -6   1    5.06    0.36
   6  -6   1    5.39    0.35
   6   6   1    5.62    0.32
  -6   6  -1    5.58    0.33
  -6   6  -1    5.07    0.33
   6   6   1    5.15    0.31
  -6   6  -1    5.19    0.32
   7  -6   1    0.07    0.10
   7  -6   1    0.02    0.12
   7  -6   1    0.10    0.07
   7   6   1    0.04    0.07
   7   6   1    0.11    0.07
  -7   6  -1    0.06    0.07
  -7   6  -1    0.07    0.06
  -7   6  -1   -0.06    0.06
  -7   6  -1    0.11    0.11
   8  -6   1    0.14    0.13
   8  -6   1    0.19    0.07
   8  -6   1    0.00    0.12
  -8   6  -1    0.13    0.12
  -8   6  -1    0.12    0.08
   8   6   1    0.26    0.08
   9  -6   1   -0.12    0.13
   9  -6   1    0.01    0.09
   9  -6   1    0.09    0.14
  -9   6  -1    0.07    0.10
  -9   6  -1   -0.06    0.13
   9   6   1    0.24    0.07
   9  -7  -1    0.19    0.14
   9  -7  -1    0.15    0.09
  -9   7   1    0.12    0.12
  -9   7   1    0.13    0.12
   8  -7  -1    1.84    0.24
   8  -7  -1    1.49    0.16
   8  -7  -1    1.48    0.26
  -8   7   1    1.51    0.14
   8   7  -1    1.27    0.14
  -8   7   1    1.25    0.17
  -8   7   1    1.59    0.21
   7  -7  -1    2.10    0.19
   7  -7  -1    1.99    0.22
   7  -7  -1    2.07    0.22
  -7   7   1    1.63    0.20
  -7   7   1    1.82    0.19
  -7   7   1    1.86    0.17
   7   7  -1    1.75    0.19
   6  -7  -1    3.42    0.34
   6  -7  -1    4.10    0.28
   6  -7  -1    3.95    0.30
  -6   7   1    4.11    0.28
  -6   7   1    4.12    0.27
   6   7  -1    3.64    0.26
   5  -7  -1    6.96    0.42
   5  -7  -1    6.87    0.41
   5  -7  -1    6.36    0.41
  -5   7   1    6.41    0.41
  -5   7   1    6.82    0.41
   5   7  -1    6.53    0.40
  -5   7   1    7.09    0.40
   4  -7  -1    0.33    0.08
  -4  -7   1    0.34    0.06
  -4  -7   1    0.36    0.06
   4  -7  -1    0.57    0.12
   4  -7  -1    0.44    0.10
  -4   7   1    0.44    0.09
   4   7  -1    0.42    0.09
  -4   7   1    0.46    0.10
  -4   7   1    0.42    0.09
   3  -7  -1    2.39    0.19
  -3  -7   1    2.48    0.17
  -3  -7   1    2.42    0.18
   3  -7  -1    2.02    0.19
   3   7  -1    1.90    0.17
  -3   7   1    2.45    0.19
  -3   7   1    2.52    0.19
  -3   7   1    2.46    0.19
  -2  -7   1    0.78    0.12
   2  -7  -1    0.77    0.13
  -2  -7   1    0.81    0.12
   2  -7  -1    0.80    0.13
  -2  -7   1    0.61    0.10
   2  -7  -1    0.79    0.14
  -2   7   1    1.11    0.13
  -2   7   1    0.99    0.12
   2   7  -1    0.62    0.10
  -2   7   1    0.89    0.13
  -1  -7   1    0.90    0.11
  -1  -7   1    1.05    0.13
   1  -7  -1    1.20    0.14
   1  -7  -1    1.13    0.13
  -1   7   1    1.59    0.16
   1   7  -1    1.11    0.13
  -1   7   1    1.27    0.14
   1   7  -1    1.46    0.14
  -1   7   1    1.22    0.14
   0  -7   1    0.16    0.07
   0  -7   1    0.08    0.06
   0  -7  -1    0.09    0.05
   0  -7  -1    0.18    0.06
   0   7  -1    0.14    0.07
   0   7   1    0.34    0.07
   0   7   1    0.14    0.07
   1  -7   1    0.71    0.11
  -1  -7  -1    0.75    0.12
   1  -7   1    0.78    0.12
  -1  -7  -1    0.61    0.09
  -1   7  -1    1.09    0.13
  -1   7  -1    0.81    0.14
   1   7   1    1.02    0.12
   1   7   1    0.91    0.12
   2  -7   1   -0.01    0.07
  -2  -7  -1   -0.02    0.05
  -2  -7  -1   -0.07    0.06
   2  -7   1   -0.05    0.07
   2  -7   1    0.02    0.05
  -2   7  -1   -0.07    0.06
  -2   7  -1    0.00    0.08
   2   7   1   -0.02    0.07
  -2   7  -1    0.04    0.08
  -3  -7  -1    0.05    0.05
   3  -7   1    0.07    0.09
  -3  -7  -1   -0.05    0.04
  -3  -7  -1   -0.04    0.05
   3  -7   1    0.00    0.06
  -3   7  -1    0.08    0.07
  -3   7  -1    0.09    0.08
  -3   7  -1    0.07    0.08
   3   7   1   -0.05    0.05
  -4  -7  -1    7.89    0.43
  -4  -7  -1    8.12    0.43
   4  -7   1    7.21    0.47
   4  -7   1    8.40    0.47
   4  -7   1    8.07    0.46
  -4   7  -1    7.82    0.46
  -4   7  -1    8.09    0.46
  -4   7  -1    7.81    0.46
   4   7   1    6.85    0.45
   5  -7   1    7.55    0.45
   5  -7   1    7.58    0.47
   5  -7   1    7.84    0.47
  -5   7  -1    7.82    0.45
  -5   7  -1    7.30    0.46
   5   7   1    6.43    0.43
  -5   7  -1    8.61    0.46
   5   7   1    7.78    0.45
   6  -7   1    0.14    0.15
   6  -7   1    0.19    0.06
   6  -7   1    0.22    0.11
   6   7   1    0.11    0.08
  -6   7  -1    0.20    0.09
  -6   7  -1    0.19    0.07
   6   7   1    0.14    0.07
   7  -7   1    0.17    0.08
   7  -7   1    0.29    0.12
   7  -7   1    0.23    0.13
   7   7   1    0.31    0.09
  -7   7  -1    0.27    0.09
   7   7   1    0.08    0.08
  -7   7  -1    0.32    0.10
  -7   7  -1    0.40    0.12
   8  -7   1    0.28    0.15
   8  -7   1    0.10    0.14
   8  -7   1    0.23    0.08
  -8   7  -1    0.00    0.09
  -8   7  -1    0.23    0.13
   9  -7   1    0.54    0.11
   9  -7   1    0.89    0.15
  -9   7  -1    0.92    0.14
  -9   7  -1    0.30    0.14
   9  -8  -1    0.05    0.21
  -9   8   1    0.27    0.12
  -9   8   1    0.54    0.13
   8  -8  -1    0.54    0.10
   8  -8  -1    0.42    0.14
  -8   8   1    0.91    0.18
   8   8  -1    0.92    0.15
  -8   8   1    0.33    0.13
  -8   8   1    0.69    0.13
   7  -8  -1    1.40    0.18
   7  -8  -1    1.50    0.25
   7  -8  -1    1.11    0.18
  -7   8   1    1.50    0.19
  -7   8   1    1.58    0.22
  -7   8   1    1.22    0.17
   7   8  -1    1.14    0.15
   6  -8  -1    7.45    0.49
   6  -8  -1    6.78    0.47
   6  -8  -1    7.12    0.45
  -6   8   1    8.48    0.47
   6   8  -1    8.57    0.46
  -6   8   1    6.78    0.46
   6   8  -1    7.47    0.46
  -6   8   1    7.38    0.47
   5  -8  -1    1.77    0.20
   5  -8  -1    2.31    0.23
   5  -8  -1    2.14    0.25
  -5   8   1    2.12    0.21
  -5   8   1    1.49    0.20
   5   8  -1    1.98    0.20
  -5   8   1    2.09    0.21
  -4  -8   1    4.37    0.28
  -4  -8   1    4.92    0.30
   4  -8  -1    5.04    0.34
  -4  -8   1    4.53    0.29
   4  -8  -1    4.61    0.31
   4  -8  -1    4.47    0.37
  -4   8   1    5.03    0.35
  -4   8   1    4.54    0.32
   4   8  -1    4.54    0.33
   4   8  -1    5.69    0.33
  -4   8   1    5.02    0.32
   3  -8  -1    2.40    0.22
  -3  -8   1    2.99    0.21
   3  -8  -1    2.63    0.23
  -3  -8   1    2.57    0.20
   3  -8  -1    2.83    0.25
   3   8  -1    3.27    0.22
  -3   8   1    2.57    0.21
   3   8  -1    2.65    0.23
  -3   8   1    2.72    0.23
  -3   8   1    2.58    0.24
  -2  -8   1    0.48    0.08
   2  -8  -1    0.32    0.08
  -2  -8   1    0.46    0.09
   2  -8  -1    0.61    0.16
   2  -8  -1    0.62    0.11
  -2   8   1    0.87    0.13
   2   8  -1    0.62    0.11
  -2   8   1    0.69    0.11
  -2   8   1    0.61    0.11
  -1  -8   1    1.59    0.16
   1  -8  -1    1.35    0.16
  -1  -8   1    1.30    0.16
   1  -8  -1    1.48    0.17
  -1  -8   1    1.95    0.17
  -1   8   1    1.73    0.16
  -1   8   1    1.50    0.17
   1   8  -1    1.28    0.17
  -1   8   1    1.73    0.17
   0  -8  -1   10.63    0.61
   0  -8   1   10.27    0.61
   0  -8   1   10.45    0.61
   0  -8   1   10.78    0.61
   0  -8  -1   10.69    0.61
   0  -8  -1   10.74    0.61
   0   8   1   11.18    0.61
   0   8  -1   11.28    0.62
   0   8  -1   10.98    0.61
   0   8   1   10.67    0.61
  -1  -8  -1    5.28    0.34
   1  -8   1    5.54    0.34
  -1  -8  -1    5.26    0.34
   1  -8   1    5.03    0.35
   1  -8   1    6.10    0.36
  -1  -8  -1    5.64    0.34
   1   8   1    5.47    0.34
  -1   8  -1    5.56    0.35
  -1   8  -1    5.39    0.34
   1   8   1    5.82    0.34
  -1   8  -1    5.07    0.34
   2  -8   1    0.25    0.11
  -2  -8  -1    0.07    0.06
   2  -8   1    0.03    0.07
  -2  -8  -1    0.05    0.07
   2  -8   1    0.08    0.08
  -2   8  -1    0.08    0.08
  -2   8  -1    0.09    0.08
  -2   8  -1    0.06    0.08
   2   8   1    0.01    0.09
  -3  -8  -1    0.01    0.08
  -3  -8  -1    0.14    0.06
  -3  -8  -1    0.00    0.06
   3  -8   1    0.14    0.07
   3  -8   1    0.26    0.11
   3  -8   1    0.13    0.10
   3   8   1    0.02    0.09
  -3   8  -1    0.16    0.09
  -3   8  -1    0.16    0.11
  -3   8  -1    0.22    0.09
   4  -8   1   17.50    1.01
   4  -8   1   18.34    0.99
  -4  -8  -1   17.60    0.96
  -4  -8  -1   18.50    0.97
  -4  -8  -1   17.62    0.98
   4  -8   1   18.48    1.00
   4   8   1   18.41    0.99
  -4   8  -1   16.74    1.00
   4   8   1   18.80    0.99
  -4   8  -1   17.85    0.99
  -4   8  -1   18.22    0.99
   5  -8   1    4.60    0.32
   5  -8   1    3.85    0.30
   5  -8   1    4.59    0.33
  -5   8  -1    4.85    0.32
  -5   8  -1    4.69    0.32
   5   8   1    4.65    0.32
  -5   8  -1    4.61    0.32
   6  -8   1    0.08    0.07
   6  -8   1   -0.01    0.10
   6  -8   1    0.07    0.14
  -6   8  -1    0.03    0.08
  -6   8  -1    0.10    0.11
   6   8   1    0.00    0.11
   7  -8   1    1.45    0.26
   7  -8   1    1.22    0.20
   7  -8   1    1.44    0.19
   7   8   1    1.21    0.22
  -7   8  -1    1.43    0.21
  -7   8  -1    1.54    0.18
   8  -8   1   -0.22    0.13
  -8   8  -1    0.04    0.12
   8   8   1    0.18    0.16
   8  -9  -1    0.07    0.15
   8  -9  -1    0.13    0.10
   8   9  -1    0.09    0.13
  -8   9   1   -0.16    0.11
  -8   9   1   -0.09    0.16
   7  -9  -1    0.17    0.15
   7   9  -1    0.14    0.13
  -7   9   1    0.58    0.15
   7   9  -1    0.00    0.17
  -7   9   1    0.18    0.14
   6  -9  -1    0.30    0.13
   6  -9  -1    0.30    0.09
   6   9  -1   -0.05    0.16
  -6   9   1    0.33    0.14
   6   9  -1    0.40    0.13
  -6   9   1    0.48    0.13
  -6   9   1    0.24    0.11
   5  -9  -1    1.18    0.20
   5  -9  -1    0.98    0.17
   5  -9  -1    0.53    0.10
  -5  -9   1    0.84    0.08
  -5  -9   1    0.88    0.08
   5   9  -1    0.78    0.12
  -5   9   1    0.69    0.12
  -5   9   1    0.80    0.15
   5   9  -1    0.80    0.14
  -5   9   1    0.33    0.18
  -4  -9   1    5.85    0.37
  -4  -9   1    6.60    0.39
  -4  -9   1    6.60    0.38
   4  -9  -1    5.95    0.39
   4  -9  -1    6.68    0.42
   4  -9  -1    6.51    0.40
  -4   9   1    6.66    0.40
  -4   9   1    5.65    0.44
   4   9  -1    6.09    0.40
   4   9  -1    6.12    0.41
  -3  -9   1    4.10    0.27
  -3  -9   1    3.99    0.26
   3  -9  -1    3.61    0.27
   3  -9  -1    3.75    0.30
   3   9  -1    4.09    0.30
  -3   9   1    3.64    0.26
   3   9  -1    4.08    0.29
  -3   9   1    3.36    0.34
  -3   9   1    4.01    0.30
  -2  -9   1   -0.13    0.09
  -2  -9   1   -0.09    0.06
   2  -9  -1   -0.16    0.13
  -2  -9   1   -0.02    0.10
  -2   9   1   -0.08    0.08
   2   9  -1   -0.11    0.10
   2   9  -1   -0.12    0.10
  -2   9   1    0.03    0.10
  -1  -9   1    0.30    0.07
  -1  -9   1    0.31    0.10
   1  -9  -1    0.41    0.12
   1  -9  -1    0.23    0.08
   1  -9  -1    0.38    0.10
  -1   9   1    0.06    0.12
   1   9  -1    0.44    0.10
   1   9  -1    0.38    0.12
  -1   9   1    0.41    0.09
  -1   9   1    0.19    0.11
   0  -9   1    0.25    0.10
   0  -9  -1    0.30    0.11
   0  -9   1    0.16    0.08
   0  -9  -1    0.35    0.09
   0  -9  -1    0.16    0.07
   0   9  -1    0.14    0.11
   0   9   1    0.21    0.10
   0   9   1    0.14    0.10
   0   9  -1    0.08    0.10
   0   9   1    0.22    0.08
   1  -9   1    1.62    0.21
  -1  -9  -1    1.86    0.18
   1  -9   1    1.90    0.20
  -1  -9  -1    1.56    0.17
   1  -9   1    1.77    0.17
   1   9   1    1.68    0.19
  -1   9  -1    1.19    0.21
  -1   9  -1    1.79    0.17
   1   9   1    1.40    0.19
  -1   9  -1    1.12    0.20
  -2  -9  -1    1.44    0.20
   2  -9   1    1.86    0.25
   2  -9   1    1.37    0.19
  -2  -9  -1    1.92    0.17
   2   9   1    1.75    0.22
  -2   9  -1    1.58    0.26
   2   9   1    1.37    0.21
  -2   9  -1    1.83    0.19
  -2   9  -1    1.93    0.20
   3  -9   1    3.71    0.27
  -3  -9  -1    3.78    0.26
  -3  -9  -1    3.77    0.26
   3  -9   1    3.91    0.28
  -3   9  -1    3.35    0.30
   3   9   1    3.71    0.28
  -3   9  -1    3.29    0.25
  -3   9  -1    3.97    0.30
   3   9   1    3.53    0.28
   4  -9   1   21.52    1.17
   4  -9   1   20.48    1.17
  -4  -9  -1   21.27    1.16
   4  -9   1   21.70    1.17
  -4  -9  -1   23.08    1.15
  -4  -9  -1   20.73    1.14
  -4   9  -1   21.29    1.18
   4   9   1   22.62    1.17
   4   9   1   19.64    1.16
  -4   9  -1   18.58    1.16
  -4   9  -1   23.10    1.17
   5  -9   1    0.14    0.14
   5  -9   1    0.02    0.07
   5  -9   1    0.06    0.10
  -5   9  -1   -0.07    0.13
   5   9   1   -0.16    0.12
   5   9   1   -0.06    0.11
  -5   9  -1   -0.02    0.08
  -5   9  -1   -0.27    0.17
   6  -9   1   -0.06    0.11
   6   9   1    0.06    0.12
  -6   9  -1    0.00    0.12
  -6   9  -1    0.18    0.12
  -6   9  -1    0.01    0.09
   7  -9   1   -0.03    0.14
  -7   9  -1    0.35    0.19
   7   9   1    0.06    0.13
   7   9   1    0.05    0.15
  -7   9  -1   -0.02    0.13
   8  -9   1    0.33    0.07
   8  -9   1    0.33    0.17
  -8   9  -1    0.26    0.16
  -8   9  -1    0.15    0.11
   8   9   1    0.31    0.13
   7 -10  -1   -0.01    0.15
   7 -10  -1    0.12    0.09
   7  10  -1    0.41    0.18
  -7  10   1    0.26    0.17
   7  10  -1    0.27    0.14
  -7  10   1    0.21    0.12
   6 -10  -1    1.74    0.21
   6  10  -1    1.34    0.20
  -6  10   1    1.34    0.23
   6  10  -1    1.84    0.22
  -6  10   1    1.39    0.22
  -5 -10   1    0.10    0.06
   5 -10  -1   -0.10    0.12
  -5  10   1    0.23    0.12
   5  10  -1    0.09    0.11
   5  10  -1    0.07    0.15
  -4 -10   1    1.98    0.20
   4 -10  -1    1.41    0.23
  -4 -10   1    1.26    0.18
   4  10  -1    1.99    0.22
  -4  10   1    1.94    0.21
   4  10  -1    1.66    0.26
  -4  10   1    1.71    0.23
  -3 -10   1    0.32    0.11
   3 -10  -1    0.17    0.14
   3 -10  -1    0.19    0.08
  -3 -10   1    0.18    0.07
  -3  10   1    0.46    0.12
   3  10  -1    0.33    0.11
  -3  10   1    0.13    0.09
   3  10  -1    0.44    0.13
   2 -10  -1    0.17    0.09
  -2 -10   1    0.27    0.07
   2 -10  -1    0.37    0.11
  -2 -10   1    0.33    0.11
  -2 -10   1    0.49    0.16
  -2  10   1    0.24    0.09
  -2  10   1    0.24    0.10
   2  10  -1    0.30    0.11
   2  10  -1    0.21    0.14
  -1 -10   1    1.01    0.14
  -1 -10   1    0.92    0.13
  -1 -10   1    0.80    0.13
   1 -10  -1    0.75    0.12
   1 -10  -1    0.99    0.13
  -1  10   1    0.97    0.17
   1  10  -1    0.95    0.16
  -1  10   1    0.80    0.11
   1  10  -1    1.00    0.17
   0 -10  -1    0.13    0.13
   0 -10   1    0.12    0.07
   0 -10   1    0.03    0.11
   0 -10  -1    0.05    0.07
   0 -10   1    0.17    0.11
   0 -10  -1    0.28    0.11
   0  10   1    0.16    0.08
   0  10   1   -0.07    0.13
   0  10   1    0.15    0.10
   0  10  -1    0.10    0.11
   1 -10   1    0.06    0.13
   1 -10   1    0.11    0.08
  -1 -10  -1    0.15    0.12
  -1 -10  -1    0.08    0.07
  -1 -10  -1    0.00    0.11
   1 -10   1    0.12    0.10
  -1  10  -1    0.16    0.10
   1  10   1    0.03    0.12
   1  10   1    0.16    0.10
  -1  10  -1    0.16    0.11
   2 -10   1    0.36    0.10
  -2 -10  -1    0.44    0.12
  -2 -10  -1    0.43    0.07
   2 -10   1    0.50    0.13
   2  10   1    0.49    0.11
  -2  10  -1    0.43    0.09
   2  10   1    0.49    0.14
  -2  10  -1    0.62    0.12
  -3 -10  -1    4.35    0.32
   3 -10   1    4.05    0.30
  -3 -10  -1    4.15    0.30
   3 -10   1    4.27    0.36
  -3 -10  -1    5.15    0.32
  -3  10  -1    4.26    0.33
   3  10   1    4.96    0.36
   3  10   1    4.71    0.32
  -3  10  -1    4.25    0.32
   4 -10   1    1.76    0.22
  -4 -10  -1    1.67    0.18
  -4 -10  -1    1.19    0.18
   4  10   1    1.83    0.21
  -4  10  -1    1.55    0.21
   4  10   1    2.08    0.27
  -4  10  -1    1.78    0.22
   5 -10   1    0.28    0.14
  -5 -10  -1    0.11    0.05
   5 -10   1   -0.06    0.10
  -5 -10  -1    0.18    0.06
   5  10   1    0.17    0.11
  -5  10  -1    0.26    0.19
   5  10   1    0.29    0.16
  -5  10  -1    0.47    0.13
   6 -10   1    1.24    0.20
   6 -10   1    1.72    0.20
  -6  10  -1    1.58    0.22
   6  10   1    1.74    0.29
  -6  10  -1    1.80    0.23
   6  10   1    1.98    0.25
   7 -10   1    0.09    0.14
   7 -10   1    0.07    0.08
   7  10   1    0.27    0.14
   7  10   1    0.29    0.21
  -7  10  -1    0.12    0.10
  -7  10  -1    0.01    0.17
   6 -11  -1    0.37    0.13
   6 -11  -1    0.87    0.19
  -6  11   1    0.51    0.14
  -6  11   1    0.94    0.18
   6  11  -1    0.72    0.14
   5 -11  -1    0.20    0.09
   5 -11  -1    0.62    0.18
   5  11  -1    0.32    0.12
  -5  11   1    0.34    0.13
  -5  11   1    0.11    0.10
   4 -11  -1   -0.15    0.08
  -4 -11   1   -0.10    0.09
  -4 -11   1    0.08    0.12
  -4  11   1    0.02    0.13
   4  11  -1    0.13    0.13
  -3 -11   1    0.20    0.13
  -3 -11   1    0.21    0.17
  -3 -11   1    0.03    0.08
   3 -11  -1    0.14    0.10
   3 -11  -1    0.19    0.12
  -3  11   1   -0.06    0.09
  -3  11   1    0.17    0.13
   3  11  -1    0.29    0.14
  -2 -11   1    0.10    0.12
  -2 -11   1    0.09    0.17
   2 -11  -1    0.06    0.11
  -2 -11   1    0.06    0.08
  -2  11   1    0.04    0.12
   2  11  -1    0.22    0.14
  -2  11   1   -0.02    0.10
  -1 -11   1    0.27    0.10
   1 -11  -1    0.33    0.11
  -1 -11   1    0.27    0.09
  -1  11   1    0.47    0.14
  -1  11   1    0.36    0.10
   1  11  -1    0.42    0.13
   0 -11   1    0.78    0.13
   0 -11  -1    0.64    0.13
   0  11  -1    1.03    0.15
   0  11  -1    0.81    0.15
   0  11   1    0.80    0.15
  -1 -11  -1    4.71    0.32
  -1 -11  -1    4.13    0.31
   1 -11   1    4.40    0.33
  -1  11  -1    4.68    0.33
   1  11   1    3.95    0.30
  -1  11  -1    4.14    0.32
   1  11   1    4.81    0.35
  -2 -11  -1    0.12    0.13
   2 -11   1    0.34    0.13
  -2 -11  -1    0.08    0.09
   2  11   1    0.21    0.13
  -2  11  -1   -0.02    0.08
  -2  11  -1    0.11    0.11
  -3 -11  -1   -0.04    0.07
  -3 -11  -1    0.15    0.13
   3 -11   1   -0.07    0.14
   3 -11   1    0.11    0.10
  -3 -11  -1    0.13    0.15
   3  11   1    0.12    0.14
  -3  11  -1   -0.08    0.12
  -4 -11  -1   -0.06    0.11
  -4 -11  -1   -0.10    0.07
   4 -11   1   -0.31    0.15
   4 -11   1   -0.09    0.08
  -4 -11  -1    0.13    0.10
   4  11   1    0.03    0.12
  -4  11  -1   -0.21    0.12
   5 -11   1    0.30    0.18
   5 -11   1    0.01    0.08
  -5  11  -1    0.13    0.13
   5  11   1    0.17    0.11
  -5  11  -1    0.08    0.09
   6 -11   1   -0.17    0.15
   6 -11   1   -0.15    0.11
  -6  11  -1   -0.02    0.16
  -6  11  -1   -0.19    0.11
   6  11   1   -0.01    0.12
   5 -12  -1   -0.11    0.19
   5  12  -1   -0.06    0.14
  -5  12   1   -0.18    0.14
   4 -12  -1    0.43    0.15
   4 -12  -1    0.27    0.12
  -4  12   1    0.07    0.11
  -4  12   1    0.09    0.15
   4  12  -1    0.28    0.14
   3 -12  -1    0.17    0.16
  -3 -12   1    0.06    0.10
   3 -12  -1   -0.22    0.10
  -3 -12   1    0.01    0.19
  -3 -12   1    0.06    0.14
  -3  12   1   -0.11    0.14
   3  12  -1   -0.16    0.16
  -3  12   1    0.10    0.08
  -2 -12   1    0.30    0.13
  -2 -12   1    0.30    0.11
   2 -12  -1   -0.02    0.16
  -2 -12   1    0.28    0.19
   2 -12  -1    0.13    0.08
   2  12  -1   -0.05    0.16
  -2  12   1    0.06    0.11
  -2  12   1    0.00    0.14
  -1 -12   1    0.14    0.09
   1 -12  -1    0.27    0.14
  -1 -12   1    0.35    0.13
   1 -12  -1   -0.02    0.08
  -1  12   1   -0.01    0.17
   1  12  -1   -0.04    0.16
   0 -12   1   -0.04    0.11
   0 -12  -1    0.08    0.11
   0 -12   1   -0.04    0.09
   0 -12  -1   -0.06    0.08
   0  12  -1   -0.04    0.14
   1 -12   1   -0.13    0.09
  -1 -12  -1   -0.14    0.08
  -1 -12  -1    0.00    0.12
   1 -12   1    0.16    0.13
   1  12   1    0.27    0.10
   1  12   1   -0.27    0.15
  -1  12  -1   -0.02    0.17
   2 -12   1   -0.04    0.16
   2 -12   1    0.02    0.08
  -2 -12  -1    0.17    0.10
  -2 -12  -1    0.08    0.13
  -2  12  -1   -0.09    0.14
   2  12   1   -0.01    0.15
  -2  12  -1    0.22    0.11
   3 -12   1    0.42    0.18
   3 -12   1   -0.06    0.11
  -3 -12  -1    0.34    0.15
  -3 -12  -1   -0.14    0.22
  -3 -12  -1    0.44    0.11
  -3  12  -1    0.33    0.16
   3  12   1    0.20    0.14
  -3  12  -1    0.11    0.10
   4 -12   1    0.54    0.11
   4 -12   1    0.20    0.16
  -4 -12  -1    1.00    0.23
  -4  12  -1    0.23    0.15
   4  12   1    0.42    0.13
  -2 -13   1   -0.13    0.12
   2 -13  -1   -0.02    0.12
   2 -13  -1    0.06    0.15
   2  13  -1    0.39    0.14
  -2  13   1    0.07    0.11
  -2  13   1    0.05    0.15
  -1 -13   1    0.89    0.15
  -1  13   1    0.71    0.12
  -1  13   1    1.14    0.20
   1  13  -1    1.21    0.18
   0 -13   1    1.01    0.19
   0 -13  -1    1.27    0.22
   0 -13  -1    1.71    0.23
   0 -13   1    1.66    0.23
   0  13  -1    1.10    0.15
   0  13   1    1.31    0.20
   0  13  -1    1.75    0.28
   0  13   1    1.42    0.19
   1 -13   1    0.06    0.16
  -1 -13  -1   -0.04    0.12
   1 -13   1   -0.08    0.10
   1  13   1   -0.03    0.14
   1  13   1    0.06    0.09
  -1  13  -1    0.14    0.15
  -1  13  -1    0.11    0.09
   2 -13   1    0.02    0.13
  -2 -13  -1    0.19    0.19
   2 -13   1    0.30    0.16
   2  13   1    0.35    0.11
   2  13   1    0.46    0.14
  -2  13  -1   -0.04    0.13
  -2  13  -1    0.09    0.15
 -11   0   2   -0.02    0.16
 -11   0   2    0.01    0.10
  10   0  -2    0.02    0.07
 -10   0   2    0.02    0.09
 -10   0   2    0.03    0.13
   9   0  -2   -0.03    0.05
  -9   0   2   -0.03    0.10
  -9   0   2   -0.09    0.07
  -8   0   2    2.06    0.20
  -8   0   2    2.10    0.18
   8   0  -2    2.10    0.14
  -7   0   2    0.09    0.06
   7   0  -2    0.02    0.03
  -7   0   2    0.21    0.09
   6   0  -2   11.74    0.62
  -6   0   2   11.56    0.64
   6   0  -2   12.60    0.62
   6   0  -2   11.08    0.62
  -6   0   2   11.70    0.64
   5   0  -2    0.00    0.01
   5   0  -2   -0.01    0.01
  -5   0   2   -0.02    0.04
   5   0  -2    0.00    0.02
  -5   0   2   -0.03    0.04
  -4   0   2    1.99    0.11
  -4   0   2    1.83    0.13
  -4   0   2    1.89    0.13
   4   0  -2    1.90    0.11
  -2   0   2  517.85   26.57
  -2   0   2  496.32   26.55
  -1   0   2    0.00    0.01
  -1   0  -2    0.00    0.01
  -1   0  -2    0.00    0.01
  -1   0  -2    0.01    0.01
   2   0   2   17.09    0.92
  -2   0  -2   17.87    0.92
   2   0   2   16.91    0.92
   2   0   2   17.73    0.92
  -2   0  -2   17.79    0.92
   2   0   2   17.75    0.92
  -3   0  -2    0.04    0.03
   3   0   2    0.01    0.02
   3   0   2   -0.01    0.01
   3   0   2   -0.01    0.01
   4   0   2   45.98    2.36
   4   0   2   43.03    2.35
  -4   0  -2   45.88    2.37
  -4   0  -2   45.95    2.36
   4   0   2   43.85    2.35
  -5   0  -2   -0.02    0.04
   5   0   2   -0.04    0.03
  -5   0  -2   -0.06    0.05
   5   0   2    0.00    0.02
   5   0   2    0.01    0.02
  -6   0  -2   11.20    0.60
  -6   0  -2   10.95    0.61
   6   0   2   11.04    0.58
   6   0   2   11.06    0.59
   6   0   2   10.73    0.58
  -7   0  -2    0.03    0.05
   7   0   2   -0.06    0.04
   7   0   2   -0.02    0.03
  -7   0  -2   -0.01    0.09
   8   0   2   -0.03    0.04
   8   0   2   -0.03    0.04
  -8   0  -2   -0.06    0.07
  -8   0  -2   -0.02    0.10
   9   0   2   -0.04    0.04
  -9   0  -2    0.04    0.07
   9   0   2   -0.05    0.05
   9   0   2    0.11    0.05
 -10   0  -2   -0.03    0.14
 -10   0  -2    0.16    0.09
 -11   0  -2   -0.04    0.11
 -11  -1   2    0.14    0.15
 -11  -1   2    0.02    0.10
 -11   1   2    0.06    0.17
 -10  -1   2    0.20    0.07
  10  -1  -2    0.11    0.08
 -10  -1   2    0.07    0.12
 -10   1   2    0.05    0.13
 -10   1   2   -0.01    0.09
   9  -1  -2    1.37    0.11
  -9  -1   2    1.56    0.18
  -9  -1   2    1.50    0.19
   9  -1  -2    1.61    0.14
   9   1  -2    1.37    0.10
   9   1  -2    1.30    0.09
  -9   1   2    1.43    0.17
  -9   1   2    1.73    0.20
   8  -1  -2    0.00    0.03
   8  -1  -2   -0.02    0.05
  -8  -1   2   -0.04    0.10
  -8  -1   2   -0.02    0.07
   8  -1  -2    0.07    0.04
  -8   1   2   -0.03    0.07
  -8   1   2    0.00    0.09
  -7  -1   2    4.95    0.30
  -7  -1   2    4.56    0.30
   7  -1  -2    5.12    0.28
   7  -1  -2    4.80    0.27
  -7   1   2    4.64    0.30
  -7   1   2    4.93    0.30
   6  -1  -2    0.35    0.06
   6  -1  -2    0.29    0.04
  -6  -1   2    0.34    0.06
  -6  -1   2    0.31    0.08
   6  -1  -2    0.29    0.04
  -6   1   2    0.31    0.04
  -6   1   2    0.45    0.08
  -6   1   2    0.34    0.07
   5  -1  -2    0.08    0.03
   5  -1  -2    0.04    0.02
  -5  -1   2    0.07    0.05
   5  -1  -2    0.03    0.03
  -5  -1   2    0.06    0.04
  -5   1   2    0.09    0.05
  -5   1   2    0.07    0.05
  -5   1   2    0.06    0.03
   4  -1  -2   33.07    1.88
   4  -1  -2   35.98    1.88
  -4  -1   2   36.22    1.89
  -4  -1   2   35.52    1.89
  -4   1   2   35.75    1.89
  -4   1   2   36.10    1.89
  -4   1   2   38.18    1.88
  -3  -1   2    5.60    0.32
   3  -1  -2    5.72    0.32
   3  -1  -2    5.94    0.32
  -3  -1   2    5.88    0.32
   3  -1  -2    5.96    0.32
  -3   1   2    5.77    0.32
  -3   1   2    6.30    0.32
  -3   1   2    6.01    0.33
   2  -1  -2    7.61    0.38
   2  -1  -2    6.85    0.38
  -2  -1   2    6.93    0.38
  -2  -1   2    7.73    0.39
   2   1  -2    7.28    0.38
  -2   1   2    6.72    0.38
   2   1  -2    7.10    0.38
  -2   1   2    7.33    0.39
   2   1  -2    6.96    0.38
  -2   1   2    7.43    0.38
  -2   1   2    6.91    0.38
  -1  -1   2    2.11    0.12
   1  -1  -2    2.17    0.12
  -1   1   2    2.27    0.12
   1   1  -2    2.25    0.12
  -1   1   2    2.11    0.12
   1  -1   2    0.07    0.02
  -1  -1  -2    0.08    0.01
   1  -1   2    0.08    0.02
  -1   1  -2    0.08    0.02
  -1   1  -2    0.08    0.02
  -1   1  -2    0.10    0.02
   1   1   2    0.11    0.02
   1   1   2    0.09    0.02
   2  -1   2   32.16    1.66
   2  -1   2   30.69    1.66
  -2  -1  -2   30.38    1.66
   2  -1   2   31.28    1.66
  -2  -1  -2   31.64    1.66
   2   1   2   32.11    1.66
  -2   1  -2   30.55    1.66
  -2   1  -2   32.19    1.66
  -2   1  -2   30.44    1.66
  -2   1  -2   33.72    1.66
   2   1   2   32.73    1.66
   3  -1   2    8.66    0.46
   3  -1   2    8.19    0.46
  -3  -1  -2    9.50    0.46
  -3  -1  -2    8.16    0.46
   3  -1   2    8.70    0.46
  -3   1  -2    8.53    0.46
  -3   1  -2    8.77    0.46
  -3   1  -2    7.99    0.46
   4  -1   2   16.29    0.85
  -4  -1  -2   16.34    0.86
  -4  -1  -2   16.50    0.86
   4  -1   2   16.19    0.86
   4  -1   2   15.30    0.85
  -4   1  -2   15.80    0.86
   4   1   2   16.74    0.86
  -4   1  -2   16.15    0.86
  -5  -1  -2   30.42    1.55
   5  -1   2   28.57    1.54
  -5  -1  -2   30.16    1.55
   5  -1   2   29.65    1.54
   5  -1   2   30.00    1.55
  -5   1  -2   29.51    1.55
   5   1   2   30.47    1.54
  -5   1  -2   25.31    1.55
   6  -1   2    0.73    0.09
   6  -1   2    0.72    0.08
  -6  -1  -2    0.69    0.11
  -6  -1  -2    0.67    0.09
  -6   1  -2    0.72    0.10
  -6   1  -2    0.73    0.10
   6   1   2    0.71    0.08
  -7  -1  -2    2.52    0.18
  -7  -1  -2    2.36    0.19
   7  -1   2    2.50    0.16
   7  -1   2    2.35    0.16
   7   1   2    2.21    0.13
  -7   1  -2    2.42    0.19
  -7   1  -2    2.63    0.18
   7   1   2    2.39    0.14
   7   1   2    2.45    0.15
   8  -1   2    1.01    0.12
   8  -1   2    0.98    0.12
  -8  -1  -2    1.16    0.14
  -8  -1  -2    1.13    0.16
   8   1   2    1.09    0.08
  -8   1  -2    1.39    0.17
  -8   1  -2    1.22    0.15
   8   1   2    1.24    0.11
   8   1   2    1.12    0.09
  -9  -1  -2   -0.03    0.10
   9  -1   2    0.01    0.05
   9  -1   2    0.00    0.07
  -9  -1  -2    0.05    0.08
   9   1   2   -0.02    0.03
   9   1   2   -0.01    0.04
  -9   1  -2   -0.03    0.12
   9   1   2    0.07    0.04
  -9   1  -2   -0.01    0.08
 -10  -1  -2    0.13    0.13
 -10  -1  -2    0.25    0.09
 -10   1  -2    0.25    0.15
 -10   1  -2    0.18    0.09
 -11  -2   2   -0.04    0.09
 -11   2   2   -0.15    0.15
 -10  -2   2    0.07    0.13
  10  -2  -2    0.03    0.09
 -10  -2   2   -0.02    0.09
 -10   2   2    0.09    0.14
 -10   2   2    0.11    0.09
   9  -2  -2    0.01    0.07
   9  -2  -2    0.08    0.05
  -9  -2   2    0.12    0.12
   9  -2  -2   -0.03    0.07
  -9  -2   2    0.10    0.08
  -9   2   2    0.05    0.07
  -9   2   2    0.08    0.11
   8  -2  -2    2.52    0.17
   8  -2  -2    2.50    0.18
  -8  -2   2    2.57    0.19
  -8  -2   2    2.44    0.21
   8  -2  -2    2.12    0.17
  -8   2   2    2.38    0.20
  -8   2   2    2.34    0.21
   7  -2  -2    0.34    0.06
   7  -2  -2    0.28    0.05
   7  -2  -2    0.25    0.05
  -7  -2   2    0.23    0.07
  -7  -2   2    0.19    0.09
  -7   2   2    0.20    0.07
  -7   2   2    0.18    0.09
   6  -2  -2    2.63    0.17
  -6  -2   2    2.66    0.17
  -6  -2   2    2.67    0.19
   6  -2  -2    2.68    0.17
   6  -2  -2    2.27    0.16
  -6   2   2    2.64    0.18
  -6   2   2    2.57    0.19
  -5  -2   2    1.12    0.10
   5  -2  -2    0.78    0.09
   5  -2  -2    0.76    0.09
  -5  -2   2    0.96    0.11
  -5   2   2    1.08    0.11
  -5   2   2    1.22    0.11
   4  -2  -2    0.53    0.06
   4  -2  -2    0.42    0.06
  -4  -2   2    0.46    0.07
  -4   2   2    0.46    0.04
  -4   2   2    0.55    0.07
  -4   2   2    0.46    0.06
   4   2  -2    0.49    0.04
  -4   2   2    0.43    0.04
   3  -2  -2   53.09    2.74
  -3  -2   2   51.01    2.73
   3  -2  -2   52.29    2.74
  -3  -2   2   51.91    2.74
   3  -2  -2   53.36    2.74
   3   2  -2   53.29    2.73
   3   2  -2   50.92    2.73
  -3   2   2   49.17    2.74
   3   2  -2   51.57    2.73
  -3   2   2   54.04    2.74
  -3   2   2   52.37    2.74
  -3   2   2   52.59    2.74
  -3   2   2   52.56    2.74
  -2  -2   2   89.05    4.70
   2  -2  -2   90.26    4.71
   2  -2  -2   90.72    4.70
  -2  -2   2   93.67    4.71
   2  -2  -2   88.08    4.70
  -2   2   2   88.27    4.70
  -2   2   2   83.28    4.70
   2   2  -2   99.24    4.71
   2   2  -2   92.07    4.70
  -2   2   2   91.03    4.70
   2   2  -2   75.26    4.70
  -2   2   2   95.50    4.72
   1  -2  -2  261.35   13.42
  -1  -2   2  243.08   13.41
   1  -2  -2  260.08   13.42
  -1  -2   2  258.38   13.41
  -1  -2   2  260.80   13.40
   1  -2  -2  237.81   13.41
   1   2  -2  260.23   13.41
  -1   2   2  253.80   13.40
  -1   2   2  257.61   13.41
  -1   2   2  247.03   13.42
  -1   2   2  252.14   13.42
   1   2  -2  284.09   13.41
   1   2  -2  246.96   13.41
   0  -2   2  130.54    7.19
   0  -2   2  142.28    7.18
   0  -2  -2  146.12    7.19
   0  -2  -2  122.80    7.18
   0  -2   2  138.30    7.19
   0  -2  -2  119.79    7.17
   0   2   2  133.31    7.19
   0   2   2  147.44    7.18
   0   2   2  138.32    7.17
   0   2  -2  140.40    7.19
   0   2  -2  135.20    7.18
   0   2  -2  146.50    7.17
   0   2   2  136.41    7.18
  -1  -2  -2  152.73    7.88
   1  -2   2  155.32    7.89
   1  -2   2  147.18    7.89
   1  -2   2  152.77    7.89
   1   2   2  147.82    7.87
  -1   2  -2  147.62    7.88
  -1   2  -2  150.75    7.88
   1   2   2  151.30    7.86
   1   2   2  148.73    7.88
  -1   2  -2  145.25    7.85
  -2  -2  -2    2.89    0.15
   2  -2   2    2.64    0.16
   2  -2   2    2.79    0.16
   2  -2   2    3.06    0.16
   2   2   2    2.76    0.15
   2   2   2    2.53    0.15
   2   2   2    2.88    0.16
  -2   2  -2    2.63    0.16
  -2   2  -2    2.81    0.16
   2   2   2    2.84    0.15
  -2   2  -2    2.73    0.16
   3  -2   2   -0.01    0.03
   3  -2   2    0.07    0.03
   3  -2   2    0.05    0.03
   3   2   2    0.09    0.02
   3   2   2    0.08    0.02
  -3   2  -2    0.04    0.03
  -3   2  -2    0.02    0.02
  -3   2  -2    0.00    0.02
  -4  -2  -2    3.72    0.21
   4  -2   2    3.85    0.21
   4  -2   2    3.71    0.22
  -4  -2  -2    3.62    0.22
   4   2   2    3.72    0.20
   4   2   2    3.81    0.20
  -4   2  -2    3.59    0.22
  -4   2  -2    3.63    0.22
  -4   2  -2    3.76    0.20
  -4   2  -2    3.54    0.20
  -5  -2  -2    2.05    0.14
   5  -2   2    1.90    0.13
  -5  -2  -2    1.78    0.16
   5  -2   2    2.02    0.14
   5  -2   2    1.93    0.14
  -5   2  -2    1.96    0.15
  -5   2  -2    2.17    0.14
   5   2   2    2.00    0.14
  -6  -2  -2    8.10    0.44
   6  -2   2    7.22    0.43
  -6  -2  -2    7.88    0.45
   6  -2   2    8.03    0.44
   6  -2   2    8.10    0.44
  -6   2  -2    8.09    0.45
   6   2   2    8.01    0.43
  -6   2  -2    8.01    0.45
  -7  -2  -2    2.68    0.20
  -7  -2  -2    2.62    0.18
   7  -2   2    2.12    0.17
   7  -2   2    2.71    0.18
   7  -2   2    2.64    0.18
   7   2   2    2.63    0.18
  -7   2  -2    2.29    0.19
  -7   2  -2    2.63    0.19
   7   2   2    2.48    0.16
   8  -2   2    0.01    0.05
  -8  -2  -2   -0.02    0.07
  -8  -2  -2    0.10    0.09
   8  -2   2   -0.02    0.07
  -8   2  -2   -0.07    0.09
  -8   2  -2    0.02    0.07
   8   2   2    0.00    0.04
   8   2   2    0.01    0.02
   8   2   2   -0.01    0.03
  -9  -2  -2    0.74    0.14
   9  -2   2    0.58    0.08
   9  -2   2    0.55    0.09
   9  -2   2    0.65    0.11
  -9  -2  -2    0.64    0.10
   9   2   2    0.73    0.07
  -9   2  -2    0.90    0.15
   9   2   2    0.62    0.06
  -9   2  -2    0.63    0.11
 -10  -2  -2    1.64    0.22
  10  -2   2    1.70    0.18
 -10  -2  -2    1.71    0.20
 -10   2  -2    1.76    0.24
 -10   2  -2    1.57    0.18
 -10  -3   2    1.21    0.17
  10  -3  -2    1.43    0.21
 -10   3   2    1.39    0.21
 -10   3   2    1.16    0.20
   9  -3  -2    0.03    0.07
   9  -3  -2    0.05    0.09
   9  -3  -2    0.05    0.06
  -9  -3   2    0.13    0.09
  -9   3   2    0.12    0.09
  -9   3   2    0.13    0.12
   8  -3  -2    0.60    0.09
   8  -3  -2    0.42    0.06
  -8  -3   2    0.63    0.09
  -8   3   2    0.60    0.12
  -8   3   2    0.50    0.09
   7  -3  -2    1.13    0.14
  -7  -3   2    1.32    0.13
   7  -3  -2    0.80    0.10
   7  -3  -2    1.18    0.12
   7   3  -2    1.16    0.07
  -7   3   2    0.95    0.15
  -7   3   2    1.07    0.13
   7   3  -2    1.00    0.07
   6  -3  -2    1.28    0.12
  -6  -3   2    1.50    0.13
   6  -3  -2    1.35    0.13
   6  -3  -2    1.15    0.12
   6   3  -2    1.12    0.08
   6   3  -2    1.33    0.08
  -6   3   2    1.33    0.14
  -6   3   2    1.32    0.14
   5  -3  -2   -0.01    0.05
  -5  -3   2    0.04    0.04
   5  -3  -2    0.00    0.04
   5   3  -2    0.04    0.02
   5   3  -2    0.02    0.02
  -5   3   2    0.00    0.02
  -5   3   2    0.02    0.02
  -5   3   2    0.03    0.06
  -5   3   2    0.01    0.05
  -4  -3   2    0.04    0.04
   4  -3  -2   -0.03    0.03
   4   3  -2   -0.03    0.02
  -4   3   2    0.00    0.04
   4   3  -2   -0.02    0.02
  -4   3   2   -0.05    0.03
   4   3  -2   -0.03    0.02
   3  -3  -2    5.53    0.31
   3  -3  -2    5.71    0.31
   3  -3  -2    5.62    0.31
  -3  -3   2    5.83    0.31
   3   3  -2    5.28    0.30
  -3   3   2    5.66    0.31
  -3   3   2    5.67    0.32
   3   3  -2    6.12    0.31
   3   3  -2    5.86    0.31
  -3   3   2    4.74    0.31
   2  -3  -2    1.20    0.09
  -2  -3   2    1.09    0.08
  -2  -3   2    1.17    0.08
  -2  -3   2    1.08    0.07
   2  -3  -2    0.99    0.09
   2   3  -2    1.18    0.08
   2   3  -2    1.09    0.08
  -2   3   2    1.25    0.09
   2   3  -2    1.01    0.08
  -2   3   2    1.11    0.09
  -1  -3   2    2.01    0.13
  -1  -3   2    1.97    0.12
   1  -3  -2    2.07    0.13
   1  -3  -2    2.07    0.13
  -1  -3   2    2.00    0.12
  -1   3   2    2.14    0.13
   1   3  -2    1.94    0.12
  -1   3   2    2.06    0.13
   1   3  -2    1.86    0.12
   1   3  -2    2.01    0.13
   0  -3   2    1.72    0.11
   0  -3  -2    1.74    0.11
   0  -3   2    1.89    0.11
   0  -3  -2    1.83    0.11
   0  -3  -2    1.73    0.11
   0  -3   2    1.61    0.11
   0   3  -2    1.53    0.11
   0   3   2    1.52    0.11
   0   3   2    1.78    0.11
   0   3  -2    1.77    0.12
  -1  -3  -2    5.21    0.28
   1  -3   2    4.30    0.28
   1  -3   2    5.09    0.28
  -1  -3  -2    4.85    0.27
  -1  -3  -2    5.15    0.28
   1  -3   2    5.64    0.28
  -1   3  -2    4.39    0.28
   1   3   2    5.05    0.27
  -1   3  -2    5.20    0.28
   1   3   2    5.19    0.28
   2  -3   2   52.80    2.83
  -2  -3  -2   52.10    2.82
  -2  -3  -2   53.65    2.82
   2  -3   2   54.56    2.83
   2  -3   2   54.45    2.83
   2   3   2   55.35    2.82
  -2   3  -2   55.95    2.83
  -2   3  -2   54.40    2.83
  -2   3  -2   51.91    2.83
   2   3   2   52.56    2.82
   3  -3   2    1.05    0.09
   3  -3   2    1.22    0.10
   3  -3   2    1.17    0.10
   3   3   2    1.12    0.08
   3   3   2    1.18    0.08
  -3   3  -2    1.32    0.09
  -3   3  -2    1.16    0.10
   4  -3   2    0.35    0.05
   4  -3   2    0.43    0.06
  -4   3  -2    0.44    0.06
   4   3   2    0.42    0.06
   4   3   2    0.46    0.05
  -4   3  -2    0.39    0.06
  -4   3  -2    0.39    0.05
   5  -3   2    2.13    0.16
   5  -3   2    2.62    0.17
   5  -3   2    2.47    0.17
   5   3   2    2.39    0.14
  -5   3  -2    2.15    0.14
  -5   3  -2    2.54    0.14
  -5   3  -2    2.36    0.18
   5   3   2    2.53    0.14
  -5   3  -2    2.60    0.17
  -6  -3  -2    3.62    0.23
   6  -3   2    3.71    0.23
   6  -3   2    3.73    0.23
   6  -3   2    3.74    0.23
   6   3   2    3.60    0.20
   6   3   2    3.86    0.22
   6   3   2    3.64    0.21
  -6   3  -2    3.68    0.23
  -6   3  -2    3.52    0.25
   7  -3   2   10.18    0.56
   7  -3   2   10.69    0.57
   7  -3   2   10.33    0.56
  -7  -3  -2   10.07    0.56
  -7   3  -2    9.97    0.57
   7   3   2    9.37    0.53
  -7   3  -2   10.24    0.57
   7   3   2   10.06    0.54
   7   3   2    9.84    0.54
   8  -3   2    1.02    0.14
   8  -3   2    1.03    0.17
  -8  -3  -2    1.24    0.14
  -8   3  -2    1.26    0.16
   8   3   2    1.07    0.09
   8   3   2    1.02    0.08
  -8   3  -2    1.43    0.18
   8   3   2    1.19    0.11
 -10  -3  -2    0.53    0.11
  10  -3   2    0.32    0.08
 -10   3  -2    0.36    0.08
 -10   3  -2    0.51    0.16
  10  -4  -2    0.61    0.10
  10  -4  -2    0.72    0.16
 -10   4   2    0.97    0.16
 -10   4   2    0.63    0.12
   9  -4  -2   -0.02    0.07
   9  -4  -2   -0.05    0.10
  -9   4   2    0.03    0.08
  -9   4   2    0.08    0.12
   9   4  -2    0.03    0.03
   9   4  -2    0.10    0.05
   8  -4  -2    0.04    0.06
   8  -4  -2    0.14    0.11
  -8   4   2    0.07    0.07
  -8   4   2    0.07    0.10
   8   4  -2    0.06    0.04
   8   4  -2   -0.02    0.03
   7  -4  -2    2.10    0.17
   7  -4  -2    2.04    0.18
  -7   4   2    1.77    0.18
   7   4  -2    2.02    0.13
   7   4  -2    1.75    0.12
  -7   4   2    1.99    0.18
   6  -4  -2    0.00    0.07
   6  -4  -2    0.02    0.04
   6   4  -2    0.05    0.03
  -6   4   2   -0.02    0.03
  -6   4   2   -0.02    0.07
  -6   4   2    0.01    0.03
  -6   4   2   -0.02    0.07
   6   4  -2   -0.01    0.04
   5  -4  -2    2.67    0.19
   5  -4  -2    2.89    0.20
   5  -4  -2    2.80    0.19
   5   4  -2    2.75    0.17
   5   4  -2    2.60    0.17
  -5   4   2    2.83    0.19
  -5   4   2    2.61    0.19
  -5   4   2    2.67    0.17
  -4  -4   2    0.03    0.03
   4  -4  -2   -0.07    0.05
   4  -4  -2   -0.05    0.05
   4  -4  -2    0.00    0.04
   4   4  -2    0.06    0.03
   4   4  -2    0.05    0.04
  -4   4   2   -0.06    0.04
  -4   4   2    0.08    0.05
   3  -4  -2    1.23    0.11
  -3  -4   2    1.07    0.08
   3  -4  -2    1.21    0.11
  -3  -4   2    1.28    0.08
  -3  -4   2    1.35    0.10
   3  -4  -2    1.23    0.10
  -3   4   2    1.42    0.11
  -3   4   2    1.09    0.09
   3   4  -2    1.30    0.10
  -3   4   2    1.18    0.11
  -2  -4   2    4.57    0.25
   2  -4  -2    4.46    0.26
   2  -4  -2    3.89    0.25
   2  -4  -2    4.50    0.26
  -2  -4   2    4.53    0.25
  -2  -4   2    4.59    0.25
  -2   4   2    4.36    0.26
   2   4  -2    3.95    0.25
  -2   4   2    4.30    0.25
  -2   4   2    4.59    0.26
   2   4  -2    4.55    0.25
   1  -4  -2   30.00    1.61
   1  -4  -2   30.66    1.61
  -1  -4   2   31.27    1.61
  -1  -4   2   29.16    1.61
  -1  -4   2   29.65    1.61
   1  -4  -2   30.60    1.61
  -1   4   2   31.06    1.61
  -1   4   2   29.68    1.61
   1   4  -2   29.91    1.61
   1   4  -2   31.31    1.61
  -1   4   2   31.81    1.61
   0  -4  -2   14.17    0.75
   0  -4  -2   14.50    0.75
   0  -4   2   13.20    0.75
   0  -4  -2   13.33    0.75
   0  -4   2   13.72    0.75
   0  -4   2   15.74    0.75
   0   4  -2   14.13    0.75
   0   4  -2   13.34    0.75
   0   4   2   13.74    0.75
   0   4   2   14.19    0.75
   1  -4   2    2.24    0.16
  -1  -4  -2    2.59    0.16
  -1  -4  -2    2.63    0.16
   1  -4   2    2.64    0.16
   1  -4   2    2.70    0.16
  -1   4  -2    2.70    0.17
   1   4   2    2.63    0.16
  -1   4  -2    2.36    0.16
   1   4   2    2.63    0.16
  -2  -4  -2    3.87    0.21
   2  -4   2    3.63    0.22
   2  -4   2    3.97    0.23
  -2  -4  -2    3.86    0.21
   2  -4   2    3.67    0.23
  -2  -4  -2    3.88    0.22
  -2   4  -2    3.80    0.23
   2   4   2    3.77    0.22
  -2   4  -2    3.87    0.22
  -2   4  -2    3.60    0.22
   2   4   2    3.38    0.22
   3  -4   2    5.33    0.33
   3  -4   2    5.82    0.33
   3  -4   2    5.93    0.33
  -3  -4  -2    6.10    0.31
  -3  -4  -2    5.97    0.31
  -3   4  -2    5.66    0.32
  -3   4  -2    6.01    0.33
   3   4   2    6.03    0.32
  -3   4  -2    5.90    0.33
   3   4   2    4.93    0.32
   4  -4   2    0.00    0.04
   4  -4   2    0.04    0.04
   4  -4   2    0.01    0.06
  -4   4  -2    0.02    0.04
   4   4   2    0.06    0.04
  -4   4  -2    0.08    0.04
  -4   4  -2    0.03    0.05
   5  -4   2    3.62    0.23
   5  -4   2    3.36    0.22
   5  -4   2    3.58    0.22
  -5   4  -2    3.41    0.21
  -5   4  -2    3.25    0.22
   6  -4   2    0.02    0.08
   6  -4   2    0.01    0.06
  -6   4  -2    0.05    0.03
  -6   4  -2    0.08    0.08
  -6   4  -2    0.06    0.03
  -6   4  -2    0.08    0.06
   7  -4   2    1.31    0.16
   7  -4   2    0.95    0.14
  -7   4  -2    1.20    0.14
  -7   4  -2    0.95    0.13
   7   4   2    0.89    0.11
   8  -4   2    0.63    0.09
   8  -4   2    1.05    0.17
   8  -4   2    0.80    0.12
  -8   4  -2    0.95    0.15
   8   4   2    0.87    0.10
  -8   4  -2    0.82    0.14
   9  -4   2    0.51    0.12
   9  -4   2    0.29    0.08
   9  -4   2    0.40    0.17
  -9   4  -2    0.33    0.11
  -9   4  -2    0.30    0.14
  10  -4   2    0.32    0.20
  10  -4   2    1.22    0.18
 -10   4  -2    0.72    0.13
 -10   4  -2    0.90    0.17
  10  -5  -2    0.39    0.09
  10  -5  -2    0.40    0.23
  10  -5  -2    0.53    0.14
 -10   5   2    0.51    0.12
   9  -5  -2   -0.24    0.14
   9  -5  -2    0.11    0.08
   9  -5  -2    0.11    0.12
  -9   5   2    0.16    0.10
   9   5  -2    0.19    0.07
  -9   5   2    0.13    0.12
   8  -5  -2    0.83    0.13
   8  -5  -2    0.97    0.15
   8   5  -2    0.85    0.11
  -8   5   2    1.01    0.17
  -8   5   2    0.84    0.14
   7  -5  -2    0.17    0.07
   7  -5  -2    0.18    0.09
  -7   5   2    0.23    0.04
  -7   5   2    0.20    0.09
   7   5  -2    0.22    0.05
   7   5  -2    0.20    0.06
   7   5  -2    0.19    0.05
  -7   5   2    0.17    0.10
  -7   5   2    0.20    0.03
   6  -5  -2    7.93    0.44
   6  -5  -2    7.47    0.43
   6  -5  -2    7.80    0.44
   6   5  -2    7.27    0.41
   6   5  -2    6.69    0.40
  -6   5   2    7.15    0.44
  -6   5   2    7.25    0.41
  -6   5   2    7.89    0.42
  -6   5   2    7.17    0.43
   5  -5  -2    0.16    0.06
   5   5  -2    0.19    0.05
  -5   5   2    0.17    0.07
  -5   5   2    0.14    0.06
  -5   5   2    0.19    0.07
  -4  -5   2    1.21    0.10
   4  -5  -2    1.34    0.14
   4  -5  -2    1.20    0.13
  -4   5   2    1.13    0.11
  -4   5   2    1.20    0.13
   4   5  -2    0.99    0.11
  -4   5   2    1.24    0.12
   3  -5  -2   -0.11    0.05
   3  -5  -2   -0.04    0.03
   3  -5  -2   -0.06    0.05
  -3  -5   2   -0.05    0.03
  -3  -5   2   -0.02    0.03
  -3   5   2    0.04    0.04
   3   5  -2   -0.06    0.04
  -3   5   2    0.01    0.05
  -2  -5   2   14.88    0.79
   2  -5  -2   14.43    0.79
  -2  -5   2   15.00    0.78
   2  -5  -2   14.03    0.79
   2  -5  -2   14.58    0.79
  -2  -5   2   14.31    0.78
   2   5  -2   13.97    0.78
   2   5  -2   14.89    0.79
  -2   5   2   14.77    0.79
  -2   5   2   14.86    0.79
  -2   5   2   14.68    0.79
   1  -5  -2    0.91    0.11
  -1  -5   2    0.69    0.08
   1  -5  -2    0.93    0.10
  -1  -5   2    0.86    0.10
   1  -5  -2    1.01    0.12
  -1  -5   2    1.03    0.10
   1   5  -2    0.98    0.11
  -1   5   2    0.93    0.11
  -1   5   2    0.82    0.10
   1   5  -2    1.03    0.10
  -1   5   2    0.90    0.09
   0  -5   2   48.11    2.53
   0  -5  -2   48.98    2.53
   0  -5   2   47.18    2.53
   0  -5  -2   48.96    2.53
   0  -5  -2   45.84    2.53
   0  -5   2   49.48    2.53
   0   5   2   49.34    2.53
   0   5   2   46.88    2.53
   0   5  -2   49.24    2.53
   0   5  -2   46.27    2.53
   1  -5   2   -0.08    0.06
  -1  -5  -2    0.00    0.04
  -1  -5  -2    0.01    0.05
   1  -5   2   -0.02    0.04
  -1  -5  -2   -0.07    0.03
   1  -5   2    0.02    0.04
  -1   5  -2    0.04    0.05
  -1   5  -2    0.04    0.06
   1   5   2   -0.01    0.04
   1   5   2    0.01    0.04
  -2  -5  -2    5.29    0.29
   2  -5   2    5.35    0.31
   2  -5   2    5.28    0.30
   2  -5   2    5.25    0.30
  -2  -5  -2    5.16    0.30
  -2  -5  -2    4.71    0.29
  -2   5  -2    5.28    0.31
   2   5   2    5.41    0.30
  -2   5  -2    5.47    0.30
   2   5   2    4.78    0.30
  -2   5  -2    5.16    0.30
   3  -5   2    0.07    0.04
   3  -5   2    0.15    0.06
  -3  -5  -2    0.19    0.04
   3  -5   2    0.09    0.06
  -3  -5  -2    0.10    0.03
  -3   5  -2    0.13    0.05
  -3   5  -2    0.12    0.06
   3   5   2    0.06    0.05
  -3   5  -2    0.23    0.05
   4  -5   2   37.00    2.01
   4  -5   2   35.91    2.01
   4  -5   2   40.18    2.01
  -4   5  -2   38.95    2.00
  -4   5  -2   37.80    2.01
   4   5   2   38.67    2.00
  -4   5  -2   37.91    2.00
   4   5   2   36.28    2.00
   5  -5   2    6.28    0.36
   5  -5   2    6.15    0.36
  -5   5  -2    6.75    0.36
  -5   5  -2    5.88    0.36
  -5   5  -2    5.88    0.35
   5   5   2    6.19    0.35
   5   5   2    5.67    0.34
   6  -5   2    5.29    0.33
   6  -5   2    5.05    0.33
   6  -5   2    5.31    0.32
  -6   5  -2    4.76    0.29
  -6   5  -2    5.17    0.32
   6   5   2    4.58    0.29
  -6   5  -2    5.32    0.30
  -6   5  -2    5.45    0.32
   6   5   2    4.85    0.30
   7  -5   2   -0.02    0.09
   7  -5   2   -0.08    0.06
   7   5   2   -0.07    0.06
  -7   5  -2    0.04    0.08
   7   5   2    0.00    0.04
  -7   5  -2    0.10    0.10
   8  -5   2    0.19    0.08
   8  -5   2    0.20    0.12
  -8   5  -2    0.33    0.12
   8   5   2    0.25    0.05
   8   5   2    0.36    0.07
   8   5   2    0.28    0.06
  -8   5  -2    0.27    0.06
   9  -5   2    0.29    0.15
   9  -5   2    0.24    0.08
   9  -5   2    0.24    0.13
   9   5   2    0.23    0.05
  -9   5  -2    0.25    0.09
  -9   5  -2    0.27    0.14
  10  -5   2    0.45    0.09
  10  -5   2    0.47    0.14
 -10   5  -2    0.43    0.18
  10  -6  -2   -0.02    0.18
  10  -6  -2    0.03    0.09
 -10   6   2    0.06    0.13
 -10   6   2   -0.15    0.09
   9  -6  -2    1.95    0.27
   9  -6  -2    2.23    0.24
   9  -6  -2    2.44    0.22
  -9   6   2    2.01    0.24
   9   6  -2    2.02    0.17
   8  -6  -2    0.01    0.12
   8  -6  -2    0.11    0.08
   8  -6  -2    0.09    0.13
   8   6  -2    0.04    0.07
   8   6  -2    0.15    0.08
  -8   6   2   -0.01    0.09
  -8   6   2    0.22    0.11
   7  -6  -2    2.68    0.21
   7  -6  -2    2.46    0.23
   7  -6  -2    2.75    0.24
   7   6  -2    2.28    0.17
   7   6  -2    2.53    0.19
  -7   6   2    2.35    0.18
  -7   6   2    2.27    0.22
  -7   6   2    2.16    0.16
  -7   6   2    2.44    0.21
   6  -6  -2    1.83    0.18
   6  -6  -2    1.79    0.23
   6  -6  -2    1.73    0.18
   6   6  -2    1.48    0.15
  -6   6   2    1.55    0.17
   6   6  -2    1.45    0.14
  -6   6   2    1.61    0.17
  -6   6   2    1.97    0.14
   5  -6  -2    0.17    0.08
   5  -6  -2    0.12    0.06
   5   6  -2    0.15    0.06
   5   6  -2    0.15    0.06
  -5   6   2    0.17    0.08
   4  -6  -2    0.02    0.08
   4  -6  -2    0.01    0.06
  -4  -6   2   -0.06    0.03
  -4  -6   2   -0.05    0.04
  -4   6   2    0.05    0.06
   4   6  -2   -0.09    0.07
   4   6  -2   -0.09    0.05
   3  -6  -2    0.78    0.11
  -3  -6   2    0.73    0.09
   3  -6  -2    0.73    0.11
  -3  -6   2    0.86    0.10
  -3  -6   2    0.75    0.09
  -3   6   2    0.90    0.11
   3   6  -2    0.67    0.10
   3   6  -2    0.71    0.09
   2  -6  -2    7.96    0.45
   2  -6  -2    6.85    0.45
  -2  -6   2    8.18    0.44
  -2  -6   2    7.98    0.44
  -2  -6   2    7.56    0.43
   2   6  -2    7.61    0.44
  -2   6   2    7.05    0.44
  -2   6   2    7.86    0.44
  -2   6   2    8.83    0.45
   2   6  -2    8.27    0.44
  -1  -6   2    6.82    0.38
  -1  -6   2    6.48    0.37
   1  -6  -2    6.76    0.38
  -1  -6   2    6.79    0.38
   1  -6  -2    6.19    0.38
   1  -6  -2    6.69    0.38
   1   6  -2    7.11    0.38
  -1   6   2    6.75    0.38
   1   6  -2    6.59    0.37
  -1   6   2    5.86    0.38
  -1   6   2    6.40    0.38
   0  -6   2    7.89    0.44
   0  -6   2    8.20    0.44
   0  -6   2    7.86    0.44
   0  -6  -2    7.63    0.43
   0  -6  -2    8.31    0.44
   0  -6  -2    8.53    0.44
   0   6  -2    7.58    0.44
   0   6   2    7.44    0.44
   0   6  -2    7.16    0.44
   0   6   2    6.85    0.44
   1  -6   2    0.59    0.11
  -1  -6  -2    0.63    0.11
  -1  -6  -2    0.55    0.09
   1  -6   2    0.66    0.10
  -1  -6  -2    0.62    0.09
   1   6   2    0.59    0.10
   1   6   2    0.68    0.09
  -1   6  -2    0.56    0.09
  -3  -6  -2   12.28    0.65
   3  -6   2   12.26    0.66
   3  -6   2   12.52    0.66
  -3  -6  -2   10.60    0.64
  -3  -6  -2   12.39    0.64
   3  -6   2   11.60    0.66
   3   6   2   12.30    0.65
   3   6   2   11.55    0.65
  -3   6  -2   10.98    0.65
  -3   6  -2   11.93    0.66
   4  -6   2    3.07    0.23
  -4  -6  -2    2.90    0.16
   4  -6   2    3.17    0.23
   4  -6   2    2.82    0.21
  -4  -6  -2    2.94    0.17
   4   6   2    2.65    0.20
  -4   6  -2    2.97    0.21
   4   6   2    2.83    0.21
   5  -6   2    0.52    0.08
   5  -6   2    0.63    0.11
  -5   6  -2    0.37    0.08
   5   6   2    0.45    0.08
   5   6   2    0.51    0.08
  -5   6  -2    0.59    0.11
   6  -6   2    0.24    0.07
   6  -6   2    0.20    0.12
   6  -6   2    0.26    0.11
   6   6   2    0.11    0.07
   6   6   2    0.34    0.07
  -6   6  -2    0.28    0.07
  -6   6  -2    0.18    0.09
  -6   6  -2    0.27    0.09
   7  -6   2    1.58    0.21
   7  -6   2    1.92    0.19
   7  -6   2    1.57    0.17
   7   6   2    1.72    0.15
  -7   6  -2    1.69    0.20
  -7   6  -2    1.76    0.15
  -7   6  -2    2.00    0.17
   7   6   2    1.87    0.16
   8  -6   2   -0.05    0.12
   8  -6   2    0.07    0.06
   8  -6   2    0.10    0.11
  -8   6  -2    0.00    0.12
  -8   6  -2    0.04    0.08
   8   6   2    0.03    0.07
   9  -6   2    2.20    0.31
   9  -6   2    2.27    0.21
   9  -6   2    2.19    0.28
  -9   6  -2    2.37    0.25
  -9   6  -2    2.32    0.22
   9   6   2    2.63    0.18
   9  -7  -2    0.10    0.16
  -9   7   2    0.14    0.13
  -9   7   2    0.12    0.12
   8  -7  -2   -0.11    0.14
   8  -7  -2    0.02    0.06
  -8   7   2    0.01    0.08
  -8   7   2   -0.04    0.11
  -8   7   2   -0.02    0.07
   7  -7  -2    0.44    0.07
   7  -7  -2    0.43    0.11
   7  -7  -2    0.58    0.12
   7   7  -2    0.29    0.09
  -7   7   2    0.36    0.09
  -7   7   2    0.46    0.08
  -7   7   2    0.63    0.13
   7   7  -2    0.21    0.09
   6  -7  -2    8.32    0.55
   6  -7  -2    9.13    0.51
   6  -7  -2    9.25    0.53
  -6   7   2    9.66    0.51
   6   7  -2    7.97    0.49
  -6   7   2    7.86    0.50
  -6   7   2    8.67    0.51
   6   7  -2    8.82    0.50
  -5  -7   2    2.88    0.20
   5  -7  -2    3.49    0.25
   5  -7  -2    2.85    0.23
   5  -7  -2    2.84    0.22
  -5   7   2    2.59    0.22
  -5   7   2    2.99    0.22
   5   7  -2    2.47    0.21
  -4  -7   2    1.02    0.13
   4  -7  -2    0.81    0.14
   4  -7  -2    1.18    0.15
   4  -7  -2    0.98    0.13
  -4  -7   2    0.86    0.10
  -4   7   2    1.09    0.13
  -4   7   2    1.02    0.15
  -3  -7   2    4.28    0.27
   3  -7  -2    4.15    0.28
  -3  -7   2    4.01    0.25
  -3  -7   2    4.36    0.27
   3  -7  -2    4.58    0.28
  -3   7   2    4.62    0.29
  -3   7   2    4.37    0.28
  -3   7   2    4.25    0.28
   3   7  -2    3.73    0.26
  -2  -7   2    4.94    0.33
   2  -7  -2    5.64    0.34
   2  -7  -2    5.75    0.36
   2  -7  -2    5.87    0.34
  -2  -7   2    5.61    0.33
  -2  -7   2    5.26    0.33
  -2   7   2    5.45    0.33
  -2   7   2    6.04    0.35
  -2   7   2    5.81    0.34
   2   7  -2    5.54    0.34
   1  -7  -2    4.29    0.28
   1  -7  -2    4.68    0.29
  -1  -7   2    4.10    0.27
   1  -7  -2    4.39    0.28
   1   7  -2    4.51    0.28
  -1   7   2    4.15    0.27
   1   7  -2    4.42    0.27
  -1   7   2    4.35    0.28
  -1   7   2    4.44    0.28
   0  -7   2    0.04    0.07
   0  -7  -2    0.06    0.05
   0  -7   2   -0.05    0.04
   0  -7  -2    0.06    0.07
   0  -7   2    0.04    0.05
   0   7  -2    0.07    0.07
   0   7   2   -0.04    0.07
  -1  -7  -2    0.76    0.11
   1  -7   2    0.99    0.13
  -1  -7  -2    0.67    0.10
   1  -7   2    0.97    0.13
   1  -7   2    1.19    0.15
   1   7   2    1.17    0.14
  -1   7  -2    1.20    0.14
   1   7   2    0.74    0.13
  -1   7  -2    0.90    0.13
   2  -7   2    2.19    0.21
   2  -7   2    2.72    0.20
  -2  -7  -2    2.64    0.19
  -2  -7  -2    2.72    0.19
  -2  -7  -2    2.58    0.18
   2  -7   2    2.55    0.20
   2   7   2    2.46    0.19
  -2   7  -2    2.85    0.22
  -2   7  -2    2.67    0.19
  -2   7  -2    2.60    0.20
   3  -7   2    0.82    0.14
   4  -7   2    5.49    0.38
   4  -7   2    6.14    0.37
  -4  -7  -2    5.82    0.33
  -4  -7  -2    6.22    0.34
   4  -7   2    6.36    0.37
  -4   7  -2    6.22    0.38
   4   7   2    5.51    0.35
  -4   7  -2    5.54    0.37
  -4   7  -2    6.48    0.37
   5  -7   2    4.24    0.31
   5  -7   2    3.99    0.29
   5  -7   2    3.93    0.31
  -5   7  -2    4.14    0.29
  -5   7  -2    4.07    0.29
   5   7   2    4.74    0.28
  -5   7  -2    4.32    0.29
   6  -7   2   -0.13    0.13
   6  -7   2   -0.01    0.11
   6  -7   2    0.08    0.06
   6   7   2    0.00    0.08
   6   7   2    0.10    0.08
  -6   7  -2   -0.09    0.09
  -6   7  -2    0.01    0.06
   7  -7   2    2.50    0.25
   7  -7   2    2.55    0.20
   7  -7   2    2.59    0.27
  -7   7  -2    2.49    0.22
  -7   7  -2    2.62    0.23
  -7   7  -2    2.59    0.21
   8  -7   2    0.21    0.15
   8  -7   2    0.23    0.08
   8  -7   2    0.11    0.13
  -8   7  -2    0.29    0.13
  -8   7  -2   -0.01    0.08
   9  -7   2    0.21    0.09
  -9   7  -2    0.29    0.14
  -9   8   2   -0.09    0.12
  -9   8   2    0.03    0.10
   8  -8  -2    0.02    0.13
   8   8  -2    0.11    0.14
  -8   8   2   -0.17    0.11
   8   8  -2    0.06    0.12
  -8   8   2    0.05    0.11
  -8   8   2    0.06    0.14
   7  -8  -2    0.04    0.14
   7  -8  -2    0.10    0.08
   7  -8  -2    0.21    0.15
  -7   8   2    0.23    0.13
  -7   8   2    0.10    0.08
   7   8  -2    0.00    0.11
  -7   8   2    0.13    0.13
  -7   8   2    0.15    0.12
   6  -8  -2    1.46    0.16
   6  -8  -2    1.47    0.24
   6  -8  -2    1.09    0.18
   6   8  -2    1.28    0.20
  -6   8   2    1.45    0.21
  -6   8   2    1.22    0.16
   5  -8  -2    0.35    0.12
  -5  -8   2    0.28    0.07
   5  -8  -2    0.30    0.12
   5  -8  -2    0.32    0.09
   5   8  -2    0.28    0.10
  -5   8   2    0.10    0.10
  -5   8   2    0.52    0.11
  -5   8   2    0.27    0.11
   4  -8  -2   10.44    0.64
  -4  -8   2    9.93    0.59
   4  -8  -2   10.51    0.61
  -4  -8   2   10.74    0.59
  -4  -8   2   10.87    0.60
   4  -8  -2   10.95    0.62
   4   8  -2   10.63    0.61
  -4   8   2   11.08    0.63
  -4   8   2   11.17    0.62
  -4   8   2   10.49    0.62
   4   8  -2   11.68    0.62
   3  -8  -2    3.71    0.26
   3  -8  -2    3.43    0.26
   3  -8  -2    3.47    0.27
  -3  -8   2    3.69    0.25
  -3  -8   2    3.56    0.24
  -3  -8   2    3.56    0.24
   3   8  -2    3.49    0.27
  -3   8   2    3.47    0.26
  -3   8   2    3.72    0.29
  -3   8   2    3.72    0.27
   2  -8  -2    3.13    0.25
  -2  -8   2    3.00    0.22
   2  -8  -2    2.96    0.23
   2  -8  -2    3.10    0.25
  -2  -8   2    3.22    0.22
   2   8  -2    3.27    0.24
  -2   8   2    3.15    0.27
  -2   8   2    3.16    0.22
  -2   8   2    3.19    0.24
  -1  -8   2    4.91    0.32
  -1  -8   2    5.42    0.32
  -1  -8   2    5.03    0.32
   1  -8  -2    4.51    0.31
   1  -8  -2    4.91    0.32
  -1   8   2    4.66    0.31
  -1   8   2    4.70    0.32
   1   8  -2    4.93    0.32
   1   8  -2    5.54    0.33
  -1   8   2    5.01    0.33
   0  -8   2    1.23    0.17
   0  -8   2    1.33    0.15
   0  -8  -2    1.39    0.16
   0  -8  -2    1.36    0.15
   0  -8   2    1.31    0.16
   0  -8  -2    1.12    0.14
   0   8   2    1.60    0.16
   0   8  -2    1.31    0.17
   0   8  -2    1.66    0.18
   0   8   2    1.51    0.19
   0   8   2    1.36    0.15
  -1  -8  -2    0.78    0.14
  -1  -8  -2    0.86    0.11
   1  -8   2    0.65    0.10
   1  -8   2    1.03    0.15
  -1   8  -2    0.96    0.15
   1   8   2    0.73    0.11
  -1   8  -2    0.87    0.15
  -2  -8  -2    6.92    0.40
   2  -8   2    6.87    0.41
   2  -8   2    6.01    0.41
  -2  -8  -2    6.71    0.40
   2  -8   2    6.22    0.40
  -2   8  -2    6.78    0.42
   2   8   2    7.47    0.41
  -2   8  -2    6.89    0.43
   2   8   2    6.68    0.41
  -2   8  -2    6.43    0.40
  -3  -8  -2    0.01    0.06
   3  -8   2    0.05    0.10
  -3  -8  -2    0.04    0.08
  -3  -8  -2    0.04    0.06
   3  -8   2    0.04    0.07
   3  -8   2    0.08    0.09
  -3   8  -2    0.01    0.08
   3   8   2   -0.05    0.10
  -3   8  -2    0.04    0.11
  -3   8  -2    0.04    0.10
   4  -8   2    6.14    0.39
  -4  -8  -2    6.14    0.36
   4  -8   2    5.04    0.40
   4  -8   2    6.61    0.39
  -4  -8  -2    5.79    0.35
   4   8   2    7.34    0.39
  -4   8  -2    5.95    0.41
  -4   8  -2    6.56    0.40
  -4   8  -2    5.87    0.39
   4   8   2    6.27    0.39
   5  -8   2    1.52    0.20
   5  -8   2    1.31    0.20
   5  -8   2    1.47    0.15
   5   8   2    1.25    0.19
  -5   8  -2    1.53    0.20
  -5   8  -2    1.52    0.19
  -5   8  -2    1.41    0.22
   6  -8   2   -0.17    0.13
   6  -8   2   -0.13    0.12
   6  -8   2   -0.05    0.06
   6   8   2    0.15    0.09
  -6   8  -2    0.08    0.11
  -6   8  -2    0.06    0.07
   6   8   2   -0.05    0.10
   7  -8   2   -0.08    0.07
   7  -8   2    0.25    0.18
   7  -8   2    0.09    0.15
   7   8   2    0.03    0.12
  -7   8  -2    0.02    0.11
   7   8   2    0.12    0.12
  -7   8  -2   -0.15    0.07
   8  -8   2   -0.28    0.14
   8   8   2    0.42    0.13
  -8   8  -2    0.06    0.13
   8  -9  -2    0.02    0.10
   8  -9  -2    0.08    0.15
   8   9  -2    0.22    0.13
  -8   9   2    0.01    0.11
  -8   9   2    0.01    0.13
   7  -9  -2    0.69    0.17
  -7   9   2    0.21    0.14
   7   9  -2    0.69    0.15
   7   9  -2    0.62    0.17
  -7   9   2    0.53    0.15
  -7   9   2    0.99    0.14
   6  -9  -2    3.02    0.29
   6  -9  -2    2.96    0.24
  -6   9   2    3.31    0.31
   6   9  -2    2.53    0.32
  -6   9   2    2.21    0.31
  -6   9   2    2.98    0.26
   6   9  -2    3.28    0.29
  -5  -9   2    0.17    0.05
   5  -9  -2    0.20    0.13
  -5  -9   2    0.21    0.05
  -5  -9   2    0.09    0.07
   5  -9  -2    0.14    0.09
   5  -9  -2    0.20    0.14
   5   9  -2    0.15    0.11
   5   9  -2    0.12    0.12
  -5   9   2   -0.07    0.16
  -5   9   2    0.15    0.13
  -5   9   2    0.09    0.10
   4  -9  -2    1.18    0.17
   4  -9  -2    1.13    0.18
  -4  -9   2    1.40    0.16
  -4  -9   2    1.08    0.13
   4  -9  -2    1.02    0.14
  -4  -9   2    1.17    0.16
  -4   9   2    1.32    0.18
  -4   9   2    0.98    0.18
   4   9  -2    1.13    0.15
   4   9  -2    1.05    0.13
  -4   9   2    1.02    0.17
  -3  -9   2    1.88    0.19
   3  -9  -2    2.18    0.23
   3  -9  -2    1.71    0.18
  -3  -9   2    1.90    0.18
  -3   9   2    1.58    0.24
  -3   9   2    1.97    0.22
  -3   9   2    2.09    0.18
   3   9  -2    1.57    0.22
   3   9  -2    1.52    0.21
  -2  -9   2    1.32    0.15
   2  -9  -2    1.31    0.19
  -2  -9   2    1.48    0.17
   2  -9  -2    1.48    0.23
  -2  -9   2    1.36    0.18
  -2   9   2    1.23    0.22
   2   9  -2    1.15    0.18
  -2   9   2    1.55    0.20
  -2   9   2    1.72    0.18
   2   9  -2    1.22    0.20
   1  -9  -2    1.01    0.17
  -1  -9   2    1.37    0.16
   1  -9  -2    1.29    0.19
   1  -9  -2    1.29    0.20
  -1  -9   2    1.32    0.18
  -1  -9   2    1.35    0.15
   1   9  -2    1.21    0.20
   1   9  -2    0.96    0.12
  -1   9   2    1.36    0.16
   0  -9  -2    5.07    0.32
   0  -9  -2    4.47    0.33
   0  -9   2    5.08    0.31
   0  -9   2    5.42    0.33
   0  -9  -2    4.98    0.31
   0  -9   2    5.20    0.32
   0   9  -2    4.17    0.33
   0   9  -2    3.92    0.34
   0   9   2    3.80    0.32
   0   9   2    4.91    0.31
   0   9   2    4.73    0.34
   1  -9   2    0.68    0.11
  -1  -9  -2    0.73    0.12
   1  -9   2    0.57    0.11
  -1  -9  -2    0.67    0.10
   1  -9   2    0.74    0.12
  -1   9  -2    0.96    0.15
  -1   9  -2    0.25    0.16
  -1   9  -2    0.39    0.13
   1   9   2    0.74    0.12
   1   9   2    0.57    0.10
  -2  -9  -2    2.45    0.21
   2  -9   2    1.95    0.20
  -2  -9  -2    2.26    0.22
  -2  -9  -2    2.80    0.21
   2   9   2    1.91    0.24
  -2   9  -2    2.68    0.23
  -2   9  -2    2.48    0.20
  -2   9  -2    2.22    0.25
   2   9   2    2.30    0.24
   3  -9   2    2.63    0.21
  -3  -9  -2    2.73    0.21
   3  -9   2    2.65    0.24
  -3  -9  -2    2.55    0.20
  -3   9  -2    2.42    0.21
  -3   9  -2    2.65    0.26
   3   9   2    2.15    0.24
   3   9   2    2.32    0.24
  -3   9  -2    2.39    0.28
   4  -9   2    7.64    0.49
  -4  -9  -2    7.67    0.43
  -4  -9  -2    7.15    0.43
   4  -9   2    7.68    0.46
   4  -9   2    8.17    0.48
  -4   9  -2    8.12    0.48
  -4   9  -2    6.56    0.45
   4   9   2    7.43    0.47
  -4   9  -2    7.06    0.50
   5  -9   2    1.81    0.27
   5  -9   2    2.06    0.24
   5  -9   2    1.97    0.19
   5   9   2    2.56    0.26
   5   9   2    1.46    0.26
  -5   9  -2    1.67    0.22
  -5   9  -2    2.30    0.26
  -5   9  -2    2.10    0.21
   6  -9   2    0.06    0.11
  -6   9  -2    0.08    0.09
   6   9   2    0.18    0.13
  -6   9  -2    0.09    0.13
   6   9   2   -0.06    0.16
  -6   9  -2    0.36    0.13
   7  -9   2   -0.10    0.10
   7  -9   2   -0.18    0.17
  -7   9  -2    0.37    0.18
   7   9   2   -0.18    0.13
   7   9   2    0.04    0.12
  -7   9  -2   -0.09    0.13
   8  -9   2    0.27    0.09
   8  -9   2    0.25    0.18
   8   9   2    0.27    0.12
  -8   9  -2    0.23    0.13
  -8   9  -2    0.07    0.10
   7 -10  -2    2.27    0.25
   7 -10  -2    2.89    0.30
   7  10  -2    3.30    0.30
   7  10  -2    2.69    0.35
  -7  10   2    3.34    0.33
  -7  10   2    2.37    0.25
   6 -10  -2    2.15    0.22
   6  10  -2    1.94    0.29
  -6  10   2    2.10    0.24
   6  10  -2    2.29    0.24
  -6  10   2    2.22    0.24
  -5 -10   2    0.27    0.07
  -5 -10   2    0.23    0.07
   5 -10  -2    0.34    0.14
   5  10  -2    0.43    0.15
   5  10  -2    0.26    0.11
  -5  10   2    0.25    0.12
   4 -10  -2    0.42    0.14
  -4 -10   2    0.39    0.10
  -4 -10   2    0.53    0.11
  -4  10   2    0.46    0.11
  -4  10   2    0.53    0.12
   4  10  -2    0.37    0.14
   4  10  -2    0.63    0.13
  -3 -10   2    5.95    0.36
  -3 -10   2    5.47    0.35
   3 -10  -2    4.83    0.35
   3 -10  -2    5.38    0.38
   3  10  -2    5.37    0.38
  -3  10   2    5.31    0.36
  -3  10   2    4.78    0.34
   3  10  -2    5.43    0.35
   2 -10  -2    3.56    0.27
   2 -10  -2    3.25    0.28
  -2 -10   2    3.77    0.28
  -2 -10   2    3.26    0.28
  -2 -10   2    3.45    0.25
   2  10  -2    3.40    0.31
  -2  10   2    3.60    0.27
  -2  10   2    3.33    0.26
   2  10  -2    3.62    0.27
   1 -10  -2    0.32    0.09
  -1 -10   2    0.66    0.13
   1 -10  -2    0.20    0.12
  -1 -10   2    0.40    0.08
  -1 -10   2    0.38    0.11
   1 -10  -2    0.59    0.11
   1  10  -2    0.59    0.11
   1  10  -2    0.48    0.14
  -1  10   2    0.50    0.12
   0 -10   2    0.02    0.11
   0 -10  -2   -0.02    0.13
   0 -10   2   -0.06    0.06
   0 -10  -2   -0.03    0.07
   0 -10  -2    0.10    0.12
   0 -10   2    0.06    0.11
   0  10   2    0.10    0.08
   0  10   2    0.06    0.11
   0  10   2    0.01    0.09
   0  10  -2    0.11    0.10
  -1 -10  -2    9.52    0.57
  -1 -10  -2    9.79    0.57
   1 -10   2    9.37    0.57
  -1 -10  -2   10.03    0.58
   1 -10   2    9.92    0.58
   1  10   2    9.94    0.57
  -1  10  -2    9.26    0.57
   1  10   2   10.08    0.59
  -1  10  -2    9.63    0.57
   2 -10   2    0.15    0.09
  -2 -10  -2    0.15    0.12
  -2 -10  -2    0.28    0.12
   2 -10   2    0.17    0.10
  -2 -10  -2    0.18    0.08
  -2  10  -2    0.21    0.10
   2  10   2    0.30    0.14
  -2  10  -2    0.29    0.08
   2  10   2    0.19    0.11
   3 -10   2    0.31    0.13
  -3 -10  -2    0.43    0.11
  -3 -10  -2    0.34    0.12
   3 -10   2    0.37    0.09
  -3 -10  -2    0.19    0.07
  -3  10  -2    0.41    0.11
  -3  10  -2    0.26    0.11
   3  10   2    0.60    0.15
   3  10   2    0.41    0.11
   4 -10   2    1.40    0.19
  -4 -10  -2    0.86    0.11
  -4  10  -2    0.91    0.14
  -4  10  -2    0.66    0.12
   4  10   2    1.10    0.17
   4  10   2    1.28    0.19
  -5 -10  -2    2.45    0.16
   5 -10   2    2.76    0.26
   5 -10   2    1.86    0.26
  -5 -10  -2    2.40    0.15
   5  10   2    2.75    0.24
  -5  10  -2    1.71    0.31
   5  10   2    2.23    0.29
  -5  10  -2    2.41    0.25
   6 -10   2    0.09    0.13
   6 -10   2   -0.05    0.08
  -6  10  -2    0.13    0.11
   6  10   2    0.21    0.15
   6  10   2    0.28    0.13
  -6  10  -2    0.12    0.13
   7 -10   2    0.12    0.10
   7 -10   2    0.33    0.14
  -7  10  -2    0.11    0.10
  -7  10  -2    0.10    0.16
   7  10   2    0.17    0.12
   6 -11  -2    0.22    0.16
   6 -11  -2   -0.18    0.11
  -6  11   2    0.21    0.14
   6  11  -2    0.05    0.13
   5 -11  -2   -0.05    0.09
  -5 -11   2   -0.01    0.08
   5 -11  -2    0.06    0.15
  -5  11   2    0.09    0.12
   5  11  -2    0.08    0.11
  -4 -11   2   -0.11    0.08
  -4 -11   2    0.41    0.13
  -4 -11   2   -0.07    0.12
  -4  11   2    0.05    0.12
   4  11  -2    0.07    0.12
  -3 -11   2    0.80    0.15
  -3 -11   2    0.43    0.10
   3 -11  -2    0.86    0.16
   3 -11  -2    0.64    0.12
   3  11  -2    0.92    0.15
  -3  11   2    0.60    0.12
  -3  11   2    0.74    0.15
   2 -11  -2    3.49    0.29
  -2 -11   2    2.75    0.24
  -2 -11   2    3.04    0.33
  -2 -11   2    3.48    0.29
  -2  11   2    3.18    0.29
  -2  11   2    2.92    0.25
   2  11  -2    3.22    0.28
   1 -11  -2   -0.07    0.10
  -1 -11   2   -0.05    0.08
   1  11  -2    0.14    0.14
  -1  11   2   -0.09    0.11
  -1  11   2   -0.01    0.09
   0 -11  -2    3.70    0.28
   0 -11   2    3.16    0.27
   0  11  -2    3.40    0.31
   0  11   2    3.20    0.25
   0  11   2    3.37    0.31
  -1 -11  -2    0.25    0.09
   1 -11   2    0.55    0.15
  -1  11  -2    0.54    0.12
   1  11   2    0.47    0.08
   1  11   2    0.51    0.13
  -1  11  -2    0.54    0.14
  -2 -11  -2   -0.01    0.13
   2 -11   2   -0.01    0.11
  -2 -11  -2   -0.13    0.07
  -2  11  -2   -0.06    0.09
  -2  11  -2   -0.10    0.09
   2  11   2    0.05    0.12
  -3 -11  -2    0.15    0.15
  -3 -11  -2    0.29    0.12
   3 -11   2    0.35    0.10
   3 -11   2    0.19    0.14
   3  11   2    0.28    0.12
  -3  11  -2    0.01    0.11
   4 -11   2    1.44    0.25
  -4 -11  -2    1.31    0.21
   4 -11   2    1.59    0.18
  -4  11  -2    0.98    0.16
   5 -11   2   -0.07    0.10
   5 -11   2    0.03    0.16
  -5  11  -2    0.01    0.13
   5  11   2    0.02    0.11
  -5  11  -2   -0.19    0.10
   6 -11   2    0.34    0.11
   6 -11   2    0.20    0.17
  -6  11  -2    0.27    0.16
  -6  11  -2    0.05    0.13
   6  11   2    0.12    0.14
   5 -12  -2   -0.21    0.12
   5 -12  -2   -0.29    0.20
   5  12  -2   -0.08    0.15
  -5  12   2   -0.18    0.14
  -5  12   2   -0.30    0.14
   4 -12  -2    0.30    0.12
   4 -12  -2    0.39    0.16
   4  12  -2    0.21    0.13
  -4  12   2    0.33    0.12
  -4  12   2    0.41    0.15
   3 -12  -2    0.24    0.15
  -3 -12   2    0.03    0.10
   3 -12  -2   -0.12    0.10
  -3 -12   2   -0.17    0.14
  -3  12   2    0.15    0.15
  -3  12   2    0.18    0.09
   3  12  -2   -0.03    0.16
   2 -12  -2   -0.09    0.14
   2 -12  -2   -0.08    0.08
  -2 -12   2    0.30    0.13
  -2 -12   2    0.19    0.10
  -2 -12   2    0.05    0.15
   2  12  -2    0.03    0.15
  -2  12   2    0.06    0.14
   1 -12  -2    0.01    0.08
   1 -12  -2    0.04    0.14
  -1 -12   2   -0.08    0.12
  -1 -12   2   -0.06    0.07
   1  12  -2   -0.24    0.15
  -1  12   2   -0.20    0.16
   0 -12  -2    0.29    0.09
   0 -12  -2    0.59    0.14
   0 -12   2    0.24    0.10
   0 -12   2    0.47    0.11
   0  12  -2    0.25    0.15
   0  12   2    0.30    0.10
   0  12   2    0.13    0.17
   1 -12   2   -0.06    0.09
   1 -12   2   -0.06    0.14
  -1  12  -2    0.00    0.17
   1  12   2   -0.22    0.14
   1  12   2    0.15    0.10
   2 -12   2   -0.15    0.08
   2 -12   2   -0.18    0.15
  -2 -12  -2   -0.03    0.12
  -2 -12  -2    0.02    0.08
   2  12   2   -0.02    0.14
  -2  12  -2   -0.07    0.15
  -2  12  -2    0.23    0.11
   3 -12   2   -0.09    0.11
  -3 -12  -2   -0.40    0.21
  -3 -12  -2    0.20    0.15
  -3 -12  -2    0.13    0.09
   3 -12   2    0.30    0.17
  -3  12  -2    0.17    0.11
  -3  12  -2    0.27    0.15
   3  12   2    0.02    0.15
   4 -12   2    0.41    0.17
   4 -12   2    0.36    0.10
  -4  12  -2    0.15    0.14
   4  12   2    0.32    0.13
  -2 -13   2    0.23    0.15
   2 -13  -2    0.13    0.13
  -2 -13   2   -0.13    0.11
   2 -13  -2   -0.06    0.15
  -2  13   2   -0.08    0.09
   2  13  -2    0.20    0.14
  -2  13   2    0.50    0.16
   1 -13  -2    0.36    0.12
  -1 -13   2    0.03    0.12
  -1 -13   2    0.35    0.15
   1 -13  -2    0.30    0.16
  -1  13   2    0.31    0.17
  -1  13   2    0.05    0.10
   1  13  -2    0.12    0.11
   1  13  -2    0.39    0.14
   0 -13   2    0.58    0.16
   0 -13  -2    0.63    0.12
   0 -13  -2    0.43    0.19
   0 -13   2    0.72    0.12
   0  13   2    0.61    0.17
   0  13   2    0.61    0.11
   0  13  -2    0.79    0.16
   0  13  -2    0.37    0.12
  -1 -13  -2    0.23    0.11
   1 -13   2    0.17    0.15
   1 -13   2    0.01    0.10
  -1  13  -2    0.27    0.13
   1  13   2    0.39    0.12
   1  13   2    0.20    0.14
  -2 -13  -2   -0.25    0.12
  -2 -13  -2    0.11    0.19
   2 -13   2    0.05    0.12
   2 -13   2    0.19    0.16
   2  13   2    0.32    0.13
  -2  13  -2    0.01    0.16
   2  13   2    0.18    0.14
 -11   0   3   -0.09    0.10
 -11   0   3    0.17    0.14
 -10   0   3   -0.09    0.12
  10   0  -3    0.01    0.07
 -10   0   3    0.00    0.10
   9   0  -3    0.25    0.06
  -9   0   3    0.19    0.07
  -9   0   3    0.20    0.12
  -8   0   3    0.05    0.09
   8   0  -3   -0.05    0.03
   8   0  -3   -0.02    0.04
  -8   0   3   -0.07    0.06
   7   0  -3    0.03    0.03
  -7   0   3    0.03    0.08
   7   0  -3    0.04    0.03
  -7   0   3    0.07    0.06
   6   0  -3   -0.03    0.02
  -6   0   3   -0.01    0.06
  -6   0   3    0.01    0.05
   6   0  -3   -0.02    0.02
  -5   0   3    4.47    0.26
   5   0  -3    4.32    0.24
   5   0  -3    4.33    0.24
  -5   0   3    4.36    0.26
  -4   0   3    0.00    0.01
  -4   0   3   -0.04    0.04
  -4   0   3   -0.03    0.04
   4   0  -3    0.00    0.02
   4   0  -3    0.01    0.01
  -3   0   3   35.18    1.80
  -3   0   3   34.43    1.80
  -3   0   3   35.15    1.79
   3   0  -3   33.20    1.79
   3   0  -3   32.55    1.79
  -2   0   3    0.15    0.02
  -1   0  -3    0.62    0.04
   1   0   3    0.54    0.05
   1   0   3    0.63    0.05
   1   0   3    0.68    0.04
  -1   0  -3    0.60    0.04
   2   0   3    0.00    0.02
  -2   0  -3    0.03    0.01
  -2   0  -3    0.04    0.03
   2   0   3    0.01    0.02
   2   0   3    0.04    0.02
  -2   0  -3    0.02    0.01
   2   0   3    0.03    0.02
   3   0   3    0.12    0.03
  -3   0  -3    0.17    0.04
   3   0   3    0.14    0.02
   3   0   3    0.15    0.02
   4   0   3    0.02    0.03
   4   0   3    0.03    0.02
  -4   0  -3    0.02    0.03
   5   0   3    5.60    0.30
   5   0   3    5.30    0.29
  -5   0  -3    5.40    0.31
  -5   0  -3    5.45    0.30
   5   0   3    5.42    0.30
   6   0   3    0.01    0.04
  -6   0  -3    0.00    0.04
   6   0   3   -0.03    0.03
   6   0   3   -0.04    0.03
  -6   0  -3    0.04    0.08
   7   0   3    1.09    0.11
   7   0   3    1.11    0.09
  -7   0  -3    1.05    0.15
  -7   0  -3    1.18    0.12
   8   0   3    0.00    0.05
   8   0   3    0.05    0.04
  -8   0  -3    0.08    0.09
  -8   0  -3    0.04    0.07
   9   0   3    0.25    0.07
  -9   0  -3    0.18    0.12
   9   0   3    0.20    0.06
   9   0   3    0.26    0.05
  -9   0  -3    0.16    0.08
 -10   0  -3    0.00    0.14
 -10   0  -3   -0.02    0.09
 -11  -1   3    0.19    0.11
 -11  -1   3    0.13    0.16
 -11   1   3    0.19    0.16
 -11   1   3   -0.04    0.09
 -10  -1   3    0.47    0.12
  10  -1  -3    0.69    0.08
 -10  -1   3    0.50    0.15
  10  -1  -3    0.56    0.10
 -10   1   3    0.39    0.07
  10   1  -3    0.49    0.05
 -10   1   3    0.51    0.13
  10   1  -3    0.55    0.09
  -9  -1   3    1.07    0.15
   9  -1  -3    0.77    0.10
   9  -1  -3    0.91    0.12
  -9  -1   3    0.95    0.16
   9   1  -3    0.73    0.07
   9   1  -3    0.92    0.08
  -9   1   3    1.00    0.15
  -9   1   3    0.84    0.14
   8  -1  -3    0.01    0.03
   8  -1  -3    0.03    0.05
   8  -1  -3    0.08    0.04
  -8  -1   3    0.09    0.07
  -8  -1   3    0.05    0.09
  -8   1   3   -0.04    0.10
   8   1  -3    0.05    0.02
   8   1  -3    0.08    0.03
  -8   1   3   -0.08    0.07
  -7  -1   3   -0.03    0.07
   7  -1  -3   -0.02    0.04
   7  -1  -3   -0.05    0.03
  -7  -1   3   -0.02    0.06
  -7   1   3   -0.07    0.08
  -7   1   3   -0.07    0.04
  -7   1   3    0.08    0.06
  -6  -1   3    0.18    0.06
  -6  -1   3    0.17    0.07
   6  -1  -3    0.25    0.04
   6  -1  -3    0.18    0.03
   6  -1  -3    0.21    0.03
  -6   1   3    0.22    0.04
  -6   1   3    0.21    0.06
  -6   1   3    0.35    0.08
   5  -1  -3    1.83    0.11
  -5  -1   3    1.71    0.13
  -5  -1   3    1.73    0.13
   5  -1  -3    1.43    0.11
   5  -1  -3    1.54    0.11
  -5   1   3    1.74    0.13
  -5   1   3    1.85    0.11
  -5   1   3    1.79    0.13
   4  -1  -3   30.94    1.78
  -4  -1   3   34.25    1.79
   4  -1  -3   33.79    1.78
  -4  -1   3   34.89    1.79
   4  -1  -3   33.15    1.78
  -4   1   3   35.26    1.79
  -4   1   3   35.27    1.78
  -4   1   3   33.40    1.79
   3  -1  -3    8.48    0.44
  -3  -1   3    8.30    0.45
   3  -1  -3    8.32    0.44
   3  -1  -3    7.87    0.44
  -3  -1   3    8.22    0.45
   3   1  -3    8.17    0.44
  -3   1   3    8.22    0.44
  -3   1   3    8.40    0.45
  -3   1   3    8.17    0.45
   3   1  -3    8.17    0.44
  -3   1   3    8.80    0.44
   2  -1  -3  153.21    8.16
   2  -1  -3  156.15    8.16
   2  -1  -3  156.28    8.15
  -2  -1   3  160.58    8.16
  -2   1   3  168.32    8.15
  -2   1   3  135.67    8.14
   2   1  -3  151.05    8.15
   2   1  -3  153.11    8.14
  -2   1   3  162.37    8.16
  -2   1   3  154.01    8.15
   2   1  -3  155.29    8.15
  -2   1   3  158.66    8.15
   1  -1  -3    7.60    0.40
  -1  -1   3    6.63    0.40
   1  -1  -3    7.65    0.40
  -1  -1   3    7.54    0.40
   1   1  -3    7.41    0.40
   1   1  -3    7.22    0.40
   1   1  -3    7.79    0.40
  -1   1   3    8.00    0.40
  -1   1   3    7.91    0.40
   1   1  -3    7.71    0.40
   0  -1   3    0.00    0.01
   0  -1  -3    0.00    0.01
   0  -1   3    0.01    0.02
   0  -1  -3    0.03    0.02
   0  -1  -3    0.05    0.01
   0  -1   3    0.00    0.01
   0   1   3    0.01    0.01
   0   1  -3    0.04    0.02
   0   1   3    0.00    0.02
   0   1  -3    0.02    0.02
  -1  -1  -3   44.86    2.35
  -1  -1  -3   44.17    2.35
   1  -1   3   46.34    2.36
   1  -1   3   45.37    2.36
   1  -1   3   43.59    2.36
  -1   1  -3   47.95    2.36
   1   1   3   44.92    2.36
   1   1   3   42.99    2.35
  -1   1  -3   43.43    2.36
  -1   1  -3   45.69    2.36
   2  -1   3    0.12    0.02
   2  -1   3    0.10    0.02
  -2  -1  -3    0.20    0.03
  -2  -1  -3    0.16    0.02
   2  -1   3    0.13    0.03
  -2   1  -3    0.12    0.02
   2   1   3    0.14    0.02
  -2   1  -3    0.11    0.02
   2   1   3    0.16    0.03
   2   1   3    0.17    0.03
  -2   1  -3    0.12    0.03
   3  -1   3    0.16    0.03
  -3  -1  -3    0.19    0.02
   3  -1   3    0.13    0.03
   3  -1   3    0.14    0.03
  -3  -1  -3    0.20    0.04
   3   1   3    0.20    0.03
   3   1   3    0.22    0.03
   3   1   3    0.19    0.03
  -3   1  -3    0.17    0.03
  -3   1  -3    0.20    0.04
  -3   1  -3    0.18    0.03
   4  -1   3    0.51    0.06
  -4  -1  -3    0.54    0.07
  -4  -1  -3    0.46    0.06
   4  -1   3    0.49    0.05
   4  -1   3    0.49    0.07
  -4   1  -3    0.48    0.07
   4   1   3    0.56    0.04
   4   1   3    0.54    0.04
   4   1   3    0.56    0.07
  -4   1  -3    0.55    0.08
  -5  -1  -3   22.26    1.17
  -5  -1  -3   22.78    1.17
   5  -1   3   22.49    1.16
   5  -1   3   22.35    1.17
   5  -1   3   21.27    1.16
   5   1   3   21.88    1.16
   5   1   3   22.38    1.16
  -5   1  -3   22.06    1.17
  -5   1  -3   19.96    1.17
   5   1   3   22.48    1.16
   6  -1   3    0.43    0.07
  -6  -1  -3    0.51    0.09
   6  -1   3    0.27    0.05
  -6  -1  -3    0.37    0.06
  -6   1  -3    0.38    0.08
   6   1   3    0.35    0.05
   6   1   3    0.45    0.08
  -6   1  -3    0.32    0.06
   6   1   3    0.35    0.04
   7  -1   3    0.90    0.11
   7  -1   3    0.89    0.10
  -7  -1  -3    0.98    0.12
   7  -1   3    0.98    0.08
  -7  -1  -3    1.17    0.14
  -7   1  -3    0.89    0.12
   7   1   3    0.98    0.08
  -7   1  -3    0.88    0.12
   7   1   3    1.00    0.10
   7   1   3    0.87    0.07
   8  -1   3    6.47    0.37
  -8  -1  -3    6.61    0.38
   8  -1   3    6.39    0.36
  -8  -1  -3    6.29    0.39
   8  -1   3    5.89    0.36
   8   1   3    6.65    0.36
  -8   1  -3    6.76    0.38
  -8   1  -3    6.52    0.39
   8   1   3    5.94    0.35
   8   1   3    6.40    0.35
  -9  -1  -3   -0.02    0.07
  -9  -1  -3   -0.16    0.10
   9  -1   3   -0.05    0.07
   9  -1   3    0.02    0.06
   9   1   3   -0.04    0.05
  -9   1  -3    0.06    0.13
   9   1   3    0.03    0.05
  -9   1  -3   -0.05    0.08
 -10  -1  -3    0.08    0.09
 -10  -1  -3   -0.14    0.12
 -10   1  -3   -0.10    0.09
 -10   1  -3   -0.02    0.13
 -11  -2   3    0.08    0.11
 -11   2   3   -0.22    0.15
  10  -2  -3    1.31    0.19
 -10  -2   3    1.43    0.19
 -10   2   3    0.92    0.13
 -10   2   3    1.35    0.18
   9  -2  -3    2.77    0.18
  -9  -2   3    2.58    0.22
   9  -2  -3    2.96    0.21
   9  -2  -3    2.81    0.19
  -9  -2   3    2.40    0.23
  -9   2   3    3.03    0.22
  -9   2   3    2.45    0.24
   8  -2  -3    1.42    0.14
   8  -2  -3    1.71    0.15
   8  -2  -3    1.53    0.13
  -8  -2   3    1.50    0.15
  -8  -2   3    1.48    0.17
  -8   2   3    1.60    0.16
  -8   2   3    1.65    0.16
   7  -2  -3    1.54    0.12
   7  -2  -3    1.64    0.13
  -7  -2   3    1.61    0.15
  -7  -2   3    1.65    0.16
   7  -2  -3    1.75    0.14
  -7   2   3    1.68    0.17
  -7   2   3    1.56    0.16
   6  -2  -3    0.49    0.09
   6  -2  -3    0.66    0.08
  -6  -2   3    0.63    0.10
  -6  -2   3    0.57    0.09
  -6   2   3    0.72    0.10
  -6   2   3    0.38    0.07
   5  -2  -3   29.85    1.56
  -5  -2   3   30.26    1.57
   5  -2  -3   32.05    1.56
  -5  -2   3   28.94    1.57
   5  -2  -3   30.48    1.56
  -5   2   3   26.05    1.57
   5   2  -3   28.98    1.55
  -5   2   3   29.88    1.57
   4  -2  -3    2.58    0.15
  -4  -2   3    2.53    0.16
   4  -2  -3    2.44    0.15
  -4   2   3    2.46    0.16
   4   2  -3    2.62    0.14
   4   2  -3    2.59    0.14
  -4   2   3    2.42    0.16
  -4   2   3    2.53    0.14
  -4   2   3    2.48    0.14
   3  -2  -3    5.98    0.34
  -3  -2   3    6.57    0.34
   3  -2  -3    6.21    0.34
   3  -2  -3    6.48    0.34
  -3  -2   3    6.31    0.33
  -3   2   3    6.24    0.34
  -3   2   3    6.15    0.34
  -3   2   3    5.94    0.33
   3   2  -3    5.21    0.33
  -3   2   3    6.22    0.34
   3   2  -3    6.39    0.33
  -3   2   3    6.37    0.34
   3   2  -3    6.49    0.33
   2  -2  -3   80.39    4.25
   2  -2  -3   79.84    4.25
  -2  -2   3   87.80    4.26
  -2  -2   3   78.42    4.25
  -2  -2   3   83.55    4.25
   2  -2  -3   75.00    4.25
  -2  -2   3   86.41    4.26
  -2   2   3   79.04    4.25
   2   2  -3   82.26    4.24
  -2   2   3   79.80    4.25
  -2   2   3   79.63    4.25
   2   2  -3   83.45    4.25
   2   2  -3   81.85    4.26
  -2   2   3   76.60    4.24
   1  -2  -3   60.13    3.05
   1  -2  -3   59.27    3.05
  -1  -2   3   49.60    3.05
  -1  -2   3   59.13    3.05
   1  -2  -3   55.80    3.05
  -1  -2   3   59.16    3.05
  -1   2   3   60.39    3.05
  -1   2   3   61.31    3.05
   1   2  -3   56.71    3.05
   1   2  -3   62.21    3.05
   1   2  -3   58.67    3.05
  -1   2   3   56.96    3.05
  -1   2   3   57.03    3.05
   0  -2  -3   64.76    3.36
   0  -2   3   66.18    3.36
   0  -2  -3   64.20    3.36
   0  -2  -3   61.96    3.36
   0  -2   3   61.47    3.36
   0  -2   3   66.06    3.36
   0   2   3   63.61    3.36
   0   2   3   62.88    3.36
   0   2  -3   63.36    3.36
   0   2   3   63.27    3.36
   0   2  -3   66.81    3.36
   0   2  -3   63.20    3.36
   0   2   3   65.67    3.36
   1  -2   3   95.08    5.03
  -1  -2  -3   97.01    5.02
   1  -2   3   92.38    5.01
   1  -2   3   92.15    5.01
  -1  -2  -3  101.21    5.03
   1   2   3   93.71    5.01
  -1   2  -3   94.47    5.01
  -1   2  -3   91.02    5.01
   1   2   3   97.76    5.03
  -1   2  -3   98.57    5.03
   1   2   3   97.97    5.03
   2  -2   3   34.64    1.78
   2  -2   3   33.53    1.78
   2  -2   3   32.98    1.78
  -2  -2  -3   34.32    1.77
  -2   2  -3   33.95    1.77
   2   2   3   34.06    1.77
  -2   2  -3   34.94    1.78
  -2   2  -3   33.28    1.77
   2   2   3   32.41    1.77
   2   2   3   33.20    1.77
   3  -2   3   29.21    1.47
   3  -2   3   28.64    1.47
   3  -2   3   27.50    1.46
   3   2   3   27.28    1.46
  -3   2  -3   28.61    1.47
   3   2   3   27.86    1.46
   3   2   3   23.92    1.46
  -3   2  -3   27.96    1.46
  -3   2  -3   28.92    1.46
   4  -2   3    4.16    0.24
  -4  -2  -3    4.12    0.24
  -4  -2  -3    3.39    0.22
   4  -2   3    4.20    0.23
  -4   2  -3    4.08    0.22
   4   2   3    3.81    0.22
   4   2   3    4.11    0.22
  -4   2  -3    4.12    0.22
  -4   2  -3    3.91    0.23
  -4   2  -3    4.16    0.24
   5  -2   3    3.38    0.20
  -5  -2  -3    2.84    0.21
  -5  -2  -3    3.31    0.20
   5  -2   3    3.25    0.19
   5  -2   3    3.35    0.20
   5   2   3    3.33    0.18
  -5   2  -3    3.13    0.21
   5   2   3    3.45    0.20
  -5   2  -3    3.40    0.20
   5   2   3    2.91    0.18
   6  -2   3    0.01    0.04
   6  -2   3    0.08    0.05
   6  -2   3    0.06    0.05
  -6  -2  -3    0.10    0.05
  -6  -2  -3    0.15    0.07
  -6   2  -3    0.14    0.05
   6   2   3    0.13    0.03
  -6   2  -3    0.17    0.08
   6   2   3    0.12    0.02
   6   2   3    0.13    0.04
  -7  -2  -3    0.18    0.06
   7  -2   3    0.17    0.05
   7  -2   3    0.21    0.06
  -7  -2  -3    0.20    0.09
  -7   2  -3    0.18    0.06
   7   2   3    0.10    0.04
   7   2   3    0.19    0.03
   7   2   3    0.20    0.03
  -7   2  -3    0.14    0.10
  -8  -2  -3    0.38    0.08
   8  -2   3    0.34    0.06
  -8  -2  -3    0.43    0.11
   8  -2   3    0.44    0.08
   8  -2   3    0.22    0.08
   8   2   3    0.56    0.07
   8   2   3    0.36    0.05
   8   2   3    0.41    0.06
  -8   2  -3    0.32    0.08
  -8   2  -3    0.54    0.12
   9  -2   3    4.34    0.29
  -9  -2  -3    5.00    0.33
   9  -2   3    4.68    0.29
  -9  -2  -3    4.75    0.30
   9   2   3    3.82    0.25
   9   2   3    4.44    0.27
  -9   2  -3    4.82    0.31
   9   2   3    4.55    0.26
  -9   2  -3    4.96    0.33
  10  -2   3    0.08    0.07
 -10  -2  -3    0.13    0.13
 -10  -2  -3    0.02    0.10
 -10   2  -3    0.22    0.14
 -10   2  -3    0.03    0.08
 -11  -3   3   -0.03    0.11
 -11   3   3   -0.11    0.11
 -10  -3   3    0.56    0.12
  10  -3  -3    0.44    0.12
 -10   3   3    0.62    0.15
 -10   3   3    0.43    0.12
  -9  -3   3    0.71    0.11
   9  -3  -3    0.75    0.13
   9  -3  -3    0.57    0.10
  -9   3   3    0.47    0.11
   9   3  -3    0.65    0.06
  -9   3   3    0.68    0.13
   9   3  -3    0.64    0.06
   8  -3  -3    0.09    0.06
   8  -3  -3    0.06    0.08
  -8  -3   3    0.12    0.07
   8   3  -3    0.13    0.03
   8   3  -3    0.16    0.03
  -8   3   3    0.16    0.10
  -8   3   3    0.08    0.07
  -7  -3   3    0.48    0.08
   7  -3  -3    0.41    0.06
   7  -3  -3    0.24    0.07
   7  -3  -3    0.48    0.08
   7   3  -3    0.42    0.05
  -7   3   3    0.42    0.08
  -7   3   3    0.42    0.10
   7   3  -3    0.45    0.05
  -6  -3   3    1.72    0.14
   6  -3  -3    1.60    0.13
   6  -3  -3    1.65    0.13
   6  -3  -3    1.61    0.14
  -6   3   3    1.59    0.15
   6   3  -3    1.67    0.10
  -6   3   3    1.74    0.15
   6   3  -3    1.57    0.10
  -5  -3   3    0.06    0.05
   5  -3  -3    0.00    0.03
   5  -3  -3    0.02    0.05
   5   3  -3    0.04    0.03
  -5   3   3   -0.01    0.02
  -5   3   3    0.03    0.05
   5   3  -3    0.05    0.02
  -5   3   3    0.13    0.06
  -5   3   3    0.00    0.03
   5   3  -3    0.06    0.02
   4  -3  -3    3.48    0.24
   4  -3  -3    4.25    0.24
  -4  -3   3    4.08    0.23
  -4  -3   3    4.31    0.24
   4  -3  -3    4.19    0.25
  -4   3   3    3.84    0.23
   4   3  -3    4.45    0.23
  -4   3   3    4.37    0.25
  -4   3   3    4.09    0.24
   4   3  -3    4.17    0.23
   4   3  -3    4.11    0.23
  -3  -3   3    7.39    0.38
   3  -3  -3    7.14    0.39
   3  -3  -3    7.37    0.39
  -3  -3   3    7.26    0.37
   3  -3  -3    6.81    0.39
   3   3  -3    7.40    0.38
   3   3  -3    7.15    0.38
  -3   3   3    7.26    0.39
  -3   3   3    6.92    0.39
  -3   3   3    6.23    0.38
   3   3  -3    6.95    0.38
   2  -3  -3    0.19    0.04
   2  -3  -3    0.12    0.04
  -2  -3   3    0.13    0.03
  -2   3   3    0.18    0.04
  -2   3   3    0.25    0.04
   2   3  -3    0.17    0.03
  -1  -3   3    4.28    0.24
  -1  -3   3    4.73    0.24
   1  -3  -3    4.53    0.25
   1  -3  -3    4.48    0.25
  -1  -3   3    4.62    0.24
  -1   3   3    4.36    0.24
   1   3  -3    3.81    0.24
  -1   3   3    3.69    0.24
  -1   3   3    4.49    0.24
   1   3  -3    4.63    0.24
   1   3  -3    4.16    0.24
   0  -3  -3   23.52    1.28
   0  -3   3   26.30    1.28
   0  -3  -3   24.19    1.28
   0  -3   3   24.50    1.28
   0  -3  -3   24.16    1.28
   0  -3   3   23.56    1.28
   0   3   3   23.63    1.28
   0   3   3   24.22    1.27
   0   3   3   24.18    1.28
   0   3  -3   22.75    1.27
   0   3  -3   24.50    1.28
  -1  -3  -3    0.56    0.06
  -1  -3  -3    0.57    0.06
   1  -3   3    0.61    0.07
  -1  -3  -3    0.56    0.06
   1  -3   3    0.66    0.06
   1   3   3    0.69    0.06
  -1   3  -3    0.53    0.06
   2  -3   3   71.32    3.73
  -2  -3  -3   69.80    3.72
   2  -3   3   69.02    3.72
  -2  -3  -3   71.91    3.72
   2  -3   3   71.96    3.72
   2   3   3   71.77    3.72
  -2   3  -3   71.56    3.72
  -2   3  -3   73.32    3.72
   2   3   3   70.99    3.72
  -2   3  -3   67.75    3.72
   3  -3   3   10.01    0.56
   3  -3   3   10.44    0.57
   3  -3   3   10.61    0.56
   3   3   3   11.09    0.56
  -3   3  -3   10.32    0.56
  -3   3  -3    9.50    0.56
  -3   3  -3   10.93    0.56
   3   3   3   10.30    0.56
   4  -3   3    9.65    0.52
   4  -3   3    8.82    0.51
   4  -3   3    9.49    0.51
  -4   3  -3    9.40    0.51
  -4   3  -3    9.63    0.51
  -4   3  -3    9.13    0.50
   4   3   3    9.57    0.50
   4   3   3    9.13    0.50
   5  -3   3    2.10    0.16
   5  -3   3    2.16    0.15
   5   3   3    2.00    0.12
  -5   3  -3    2.02    0.12
  -5   3  -3    2.06    0.15
  -5   3  -3    1.93    0.16
  -5   3  -3    2.05    0.12
   5   3   3    2.01    0.13
   6  -3   3    2.67    0.18
   6  -3   3    2.51    0.18
   6  -3   3    2.61    0.17
   6   3   3    2.38    0.15
  -6   3  -3    2.49    0.18
   6   3   3    2.55    0.15
   6   3   3    2.66    0.17
  -6   3  -3    2.41    0.19
  -7  -3  -3    8.63    0.47
   7  -3   3    8.77    0.48
   7  -3   3    8.61    0.48
   7  -3   3    8.64    0.48
   7   3   3    8.41    0.46
  -7   3  -3    8.33    0.48
   7   3   3    8.39    0.46
  -7   3  -3    8.62    0.49
   7   3   3    7.67    0.45
   8  -3   3    9.76    0.53
  -8  -3  -3    9.67    0.52
   8  -3   3    8.08    0.52
   8  -3   3    9.79    0.53
   8   3   3    9.36    0.50
  -8   3  -3    9.16    0.54
   8   3   3    8.66    0.49
   8   3   3    9.20    0.50
  -8   3  -3    9.37    0.53
   9  -3   3    2.93    0.25
   9  -3   3    3.24    0.24
  -9   3  -3    3.50    0.26
   9   3   3    3.17    0.20
  -9   3  -3    3.67    0.28
  10  -3   3    2.06    0.20
  10  -3   3    2.05    0.27
 -10   3  -3    2.27    0.25
 -10   3  -3    1.87    0.19
  10  -4  -3    0.41    0.09
  10  -4  -3    0.38    0.14
  10  -4  -3    0.32    0.14
 -10   4   3    0.23    0.10
 -10   4   3    0.54    0.15
   9  -4  -3    0.33    0.08
   9  -4  -3    0.41    0.12
  -9  -4   3    0.53    0.11
  -9   4   3    0.46    0.13
  -9   4   3    0.42    0.10
   9   4  -3    0.53    0.08
  -8  -4   3    1.98    0.18
   8  -4  -3    1.93    0.20
   8  -4  -3    1.76    0.17
  -8   4   3    1.70    0.20
   8   4  -3    1.64    0.12
  -8   4   3    1.72    0.17
   7  -4  -3   -0.03    0.05
  -7  -4   3    0.06    0.07
   7  -4  -3    0.03    0.08
  -7   4   3   -0.11    0.07
   7   4  -3   -0.03    0.04
  -7   4   3   -0.09    0.07
   6  -4  -3    0.02    0.05
   6  -4  -3    0.07    0.07
  -6   4   3    0.04    0.08
   6   4  -3    0.02    0.03
  -6   4   3   -0.01    0.04
   6   4  -3    0.04    0.04
  -6   4   3   -0.05    0.06
  -6   4   3    0.01    0.03
   5  -4  -3    2.61    0.18
   5  -4  -3    2.86    0.20
   5  -4  -3    2.64    0.19
  -5   4   3    2.72    0.17
   5   4  -3    2.59    0.16
   5   4  -3    2.79    0.16
  -5   4   3    2.67    0.19
  -5   4   3    2.69    0.20
   4  -4  -3    0.50    0.07
  -4  -4   3    0.45    0.07
   4  -4  -3    0.53    0.08
   4  -4  -3    0.46    0.07
  -4   4   3    0.55    0.07
  -4   4   3    0.54    0.07
   4   4  -3    0.61    0.07
   4   4  -3    0.51    0.07
   3  -4  -3   16.33    0.88
   3  -4  -3   15.84    0.88
   3  -4  -3   17.14    0.88
  -3  -4   3   16.79    0.87
  -3  -4   3   16.10    0.87
  -3  -4   3   16.88    0.87
  -3   4   3   16.80    0.88
  -3   4   3   16.31    0.88
   3   4  -3   15.42    0.87
  -3   4   3   15.89    0.88
   3   4  -3   16.68    0.87
   2  -4  -3    4.32    0.27
   2  -4  -3    4.89    0.28
  -2  -4   3    4.95    0.27
  -2  -4   3    4.50    0.26
  -2  -4   3    4.83    0.27
   2  -4  -3    4.73    0.27
  -2   4   3    4.21    0.27
  -2   4   3    4.89    0.27
   2   4  -3    4.59    0.27
   2   4  -3    5.06    0.27
  -2   4   3    4.78    0.27
   1  -4  -3    2.89    0.18
  -1  -4   3    2.47    0.17
   1  -4  -3    3.08    0.18
   1  -4  -3    2.56    0.17
  -1  -4   3    3.06    0.17
  -1  -4   3    2.82    0.17
  -1   4   3    3.16    0.18
  -1   4   3    2.89    0.17
   1   4  -3    2.74    0.17
  -1   4   3    2.61    0.17
   1   4  -3    2.93    0.17
   0  -4  -3   -0.05    0.03
   0  -4  -3   -0.03    0.04
   0  -4  -3   -0.05    0.03
   0  -4   3   -0.08    0.04
   0   4   3    0.05    0.03
   0   4   3   -0.01    0.04
   0   4  -3   -0.07    0.04
   1  -4   3    4.96    0.29
   1  -4   3    5.49    0.30
  -1  -4  -3    5.31    0.29
  -1  -4  -3    5.32    0.29
  -1  -4  -3    4.50    0.29
   1  -4   3    5.60    0.30
   1   4   3    5.38    0.29
  -1   4  -3    4.57    0.29
   1   4   3    5.00    0.29
  -1   4  -3    5.46    0.29
  -2  -4  -3    9.87    0.53
   2  -4   3    9.57    0.54
   2  -4   3    9.52    0.54
  -2  -4  -3   10.12    0.53
   2  -4   3   10.17    0.54
  -2   4  -3    9.35    0.53
  -2   4  -3    9.86    0.54
   2   4   3   10.01    0.53
  -2   4  -3   10.34    0.54
   2   4   3    9.66    0.53
   3  -4   3    0.20    0.06
   3  -4   3    0.28    0.05
  -3  -4  -3    0.30    0.04
  -3  -4  -3    0.24    0.04
   3  -4   3    0.28    0.05
  -3   4  -3    0.17    0.04
  -3   4  -3    0.24    0.05
   3   4   3    0.21    0.04
  -3   4  -3    0.39    0.06
   3   4   3    0.37    0.05
   4  -4   3    1.46    0.14
   4  -4   3    1.20    0.12
   4  -4   3    1.39    0.12
  -4   4  -3    1.44    0.12
  -4   4  -3    1.26    0.10
  -4   4  -3    1.32    0.12
   5  -4   3    0.63    0.11
   5  -4   3    0.93    0.11
   5  -4   3    0.75    0.12
  -5   4  -3    0.83    0.11
  -5   4  -3    0.83    0.09
   5   4   3    0.72    0.09
   6  -4   3    0.06    0.07
   6  -4   3    0.03    0.05
  -6   4  -3    0.07    0.04
   6   4   3    0.09    0.04
  -6   4  -3    0.05    0.03
  -6   4  -3    0.09    0.08
  -6   4  -3    0.07    0.06
   7  -4   3   -0.03    0.06
  -7   4  -3    0.05    0.10
  -7   4  -3    0.08    0.07
   7   4   3    0.02    0.05
   7   4   3    0.01    0.04
   8  -4   3    0.46    0.08
   8  -4   3    0.68    0.11
   8   4   3    0.68    0.10
   8   4   3    0.51    0.06
  -8   4  -3    0.66    0.13
  -8   4  -3    0.50    0.09
   8   4   3    0.49    0.06
   9  -4   3   -0.05    0.12
   9  -4   3    0.06    0.07
   9   4   3    0.06    0.05
  -9   4  -3    0.04    0.09
  -9   4  -3   -0.03    0.13
  10  -4   3    0.22    0.18
  10  -4   3    0.23    0.09
 -10   4  -3    0.54    0.12
 -10   4  -3    0.39    0.10
  10  -5  -3    0.01    0.13
  10  -5  -3    0.24    0.16
  10  -5  -3    0.19    0.09
 -10   5   3    0.45    0.13
   9  -5  -3    0.60    0.13
   9  -5  -3    0.61    0.09
  -9   5   3    0.53    0.14
   9   5  -3    0.75    0.09
  -9   5   3    0.43    0.12
   9   5  -3    0.73    0.12
   8  -5  -3    1.25    0.20
   8  -5  -3    1.09    0.16
   8   5  -3    1.02    0.12
  -8   5   3    0.97    0.14
  -8   5   3    0.69    0.11
   8   5  -3    0.63    0.09
   7  -5  -3    0.22    0.10
   7  -5  -3    0.17    0.07
   7   5  -3    0.21    0.04
  -7   5   3    0.27    0.11
  -7   5   3    0.18    0.04
   7   5  -3    0.14    0.04
  -7   5   3    0.18    0.08
  -7   5   3    0.24    0.04
   7   5  -3    0.26    0.06
   6  -5  -3    0.06    0.08
   6  -5  -3    0.17    0.09
   6  -5  -3   -0.05    0.06
  -6   5   3   -0.02    0.04
  -6   5   3    0.15    0.08
  -6   5   3   -0.01    0.08
  -6   5   3   -0.07    0.06
   6   5  -3   -0.11    0.05
   5  -5  -3    0.24    0.06
  -5   5   3    0.17    0.08
   5   5  -3    0.11    0.06
  -5   5   3    0.26    0.07
  -5   5   3    0.23    0.06
   4  -5  -3   -0.10    0.06
  -4  -5   3   -0.04    0.03
   4  -5  -3   -0.04    0.04
   4   5  -3   -0.09    0.05
  -4   5   3    0.01    0.05
  -4   5   3   -0.07    0.05
  -4   5   3   -0.02    0.05
  -3  -5   3   -0.05    0.03
   3  -5  -3   -0.03    0.03
  -3   5   3   -0.02    0.05
   3   5  -3    0.01    0.05
  -3   5   3   -0.06    0.04
  -3   5   3   -0.07    0.06
   2  -5  -3    0.58    0.10
  -2  -5   3    0.82    0.09
  -2  -5   3    0.80    0.08
   2  -5  -3    0.52    0.09
   2  -5  -3    0.79    0.09
  -2  -5   3    0.62    0.09
  -2   5   3    0.86    0.10
   2   5  -3    0.57    0.09
   2   5  -3    0.85    0.09
  -2   5   3    0.74    0.08
  -2   5   3    0.70    0.09
  -1  -5   3   74.21    4.01
  -1  -5   3   76.18    4.02
  -1  -5   3   79.62    4.01
   1  -5  -3   73.81    4.02
   1  -5  -3   76.34    4.02
   1  -5  -3   76.32    4.02
   1   5  -3   74.94    4.01
  -1   5   3   80.33    4.02
  -1   5   3   76.36    4.02
   1   5  -3   75.98    4.02
  -1   5   3   76.25    4.01
   0  -5   3    2.68    0.19
   0  -5   3    3.23    0.19
   0  -5  -3    3.06    0.19
   0  -5   3    2.96    0.19
   0  -5  -3    2.41    0.18
   0  -5  -3    3.25    0.19
   0   5  -3    2.72    0.19
   0   5  -3    3.00    0.19
   0   5   3    3.00    0.18
   0   5   3    3.00    0.19
   0   5   3    2.72    0.18
  -1  -5  -3    1.06    0.10
  -1  -5  -3    1.07    0.11
   1  -5   3    0.99    0.11
   1  -5   3    1.16    0.11
   1  -5   3    1.13    0.13
   1   5   3    0.96    0.10
  -1   5  -3    1.17    0.11
   1   5   3    1.10    0.10
  -1   5  -3    1.10    0.12
   2  -5   3    9.82    0.54
   2  -5   3    9.78    0.55
   2  -5   3    9.58    0.55
  -2  -5  -3    9.78    0.54
  -2  -5  -3    9.91    0.54
  -2  -5  -3    9.76    0.54
  -2   5  -3   10.32    0.55
   2   5   3    9.48    0.54
   2   5   3   10.07    0.54
  -2   5  -3   10.18    0.55
  -2   5  -3   10.05    0.54
   3  -5   3    8.10    0.53
   3  -5   3    9.72    0.53
  -3  -5  -3    9.77    0.51
  -3  -5  -3    9.86    0.51
   3  -5   3    9.18    0.53
  -3   5  -3    9.70    0.52
  -3   5  -3   10.24    0.53
   3   5   3    9.22    0.52
  -3   5  -3    9.53    0.53
   3   5   3    9.76    0.52
   4  -5   3   29.12    1.51
   4  -5   3   28.39    1.52
   4  -5   3   26.86    1.51
  -4   5  -3   30.17    1.51
   4   5   3   27.57    1.50
   4   5   3   27.89    1.51
  -4   5  -3   28.66    1.51
  -4   5  -3   28.43    1.51
   5  -5   3    2.04    0.17
   5  -5   3    1.97    0.16
  -5   5  -3    1.35    0.13
  -5   5  -3    1.79    0.15
   5   5   3    1.37    0.12
   5   5   3    1.55    0.14
  -5   5  -3    1.75    0.16
   6  -5   3    0.39    0.10
   6  -5   3    0.32    0.07
   6  -5   3    0.46    0.09
   6   5   3    0.37    0.07
   6   5   3    0.39    0.05
  -6   5  -3    0.32    0.07
  -6   5  -3    0.40    0.06
  -6   5  -3    0.50    0.11
  -6   5  -3    0.54    0.08
   7  -5   3   -0.13    0.09
   7  -5   3   -0.07    0.06
   7  -5   3    0.03    0.09
   7   5   3    0.01    0.06
  -7   5  -3    0.06    0.11
   7   5   3   -0.09    0.04
  -7   5  -3    0.03    0.08
   8  -5   3    0.60    0.12
   8  -5   3    0.60    0.13
   8  -5   3    0.39    0.08
   8   5   3    0.54    0.07
  -8   5  -3    0.57    0.13
   8   5   3    0.61    0.09
  -8   5  -3    0.92    0.14
   9  -5   3    0.06    0.08
   9  -5   3    0.06    0.13
   9  -5   3    0.12    0.12
  -9   5  -3    0.20    0.09
  -9   5  -3    0.12    0.13
  10  -5   3    1.49    0.25
  10  -5   3    1.73    0.22
 -10   5  -3    1.59    0.24
  10  -6  -3   -0.05    0.18
  10  -6  -3    0.07    0.07
 -10   6   3   -0.09    0.10
 -10   6   3    0.06    0.15
   9  -6  -3    0.22    0.08
   9  -6  -3    0.29    0.15
   9   6  -3    0.30    0.07
  -9   6   3    0.29    0.13
   8  -6  -3    1.54    0.22
   8  -6  -3    1.29    0.18
   8  -6  -3    1.62    0.19
  -8   6   3    1.65    0.20
   8   6  -3    1.45    0.15
  -8   6   3    1.51    0.19
   8   6  -3    1.60    0.16
   7  -6  -3    1.18    0.19
   7  -6  -3    1.28    0.17
   7  -6  -3    1.05    0.14
  -7   6   3    1.03    0.17
  -7   6   3    1.21    0.14
   7   6  -3    0.93    0.13
  -7   6   3    1.15    0.17
  -7   6   3    1.02    0.10
   7   6  -3    1.20    0.14
   6  -6  -3   16.22    0.86
   6  -6  -3   15.80    0.87
   6  -6  -3   16.23    0.86
  -6   6   3   15.13    0.85
  -6   6   3   14.74    0.84
  -6   6   3   15.26    0.86
   6   6  -3   15.36    0.84
   6   6  -3   14.93    0.84
  -6   6   3   16.32    0.85
   5  -6  -3   15.69    0.82
  -5  -6   3   14.81    0.79
   5  -6  -3   14.45    0.81
   5  -6  -3   15.12    0.81
  -5   6   3   14.25    0.81
   5   6  -3   14.04    0.79
   5   6  -3   14.98    0.80
  -5   6   3   14.25    0.80
   4  -6  -3    3.03    0.22
   4  -6  -3    3.23    0.23
  -4  -6   3    3.21    0.18
  -4  -6   3    3.03    0.18
  -4  -6   3    3.01    0.20
   4  -6  -3    2.85    0.23
   4   6  -3    3.26    0.21
  -4   6   3    3.22    0.22
   4   6  -3    3.17    0.22
   3  -6  -3    6.62    0.38
  -3  -6   3    6.96    0.37
  -3  -6   3    6.75    0.37
   3  -6  -3    6.65    0.39
  -3  -6   3    6.41    0.36
   3  -6  -3    6.87    0.39
  -3   6   3    5.74    0.38
   3   6  -3    6.22    0.37
   3   6  -3    6.80    0.38
  -3   6   3    6.59    0.38
  -2  -6   3   16.96    0.90
  -2  -6   3   15.28    0.90
   2  -6  -3   16.88    0.91
   2  -6  -3   15.26    0.90
  -2  -6   3   16.66    0.90
   2  -6  -3   18.47    0.91
  -2   6   3   16.36    0.90
  -2   6   3   15.65    0.90
   2   6  -3   16.11    0.90
  -2   6   3   19.08    0.91
   2   6  -3   17.40    0.90
   1  -6  -3    5.45    0.31
  -1  -6   3    5.18    0.30
   1  -6  -3    5.26    0.31
   1  -6  -3    4.89    0.31
  -1  -6   3    5.34    0.30
  -1  -6   3    5.56    0.31
  -1   6   3    5.37    0.31
  -1   6   3    5.46    0.31
  -1   6   3    4.43    0.31
   1   6  -3    5.08    0.31
   1   6  -3    5.21    0.31
   0  -6  -3   14.01    0.74
   0  -6   3   13.89    0.74
   0  -6   3   14.22    0.74
   0  -6  -3   13.13    0.73
   0  -6  -3   14.06    0.74
   0  -6   3   11.83    0.73
   0   6   3   13.61    0.73
   0   6   3   13.64    0.74
   0   6   3   12.82    0.73
   0   6  -3   12.67    0.73
   0   6  -3   14.60    0.74
   1  -6   3    0.01    0.06
  -1  -6  -3    0.09    0.06
  -1  -6  -3    0.01    0.05
   1  -6   3   -0.01    0.05
   1   6   3    0.07    0.06
   1   6   3    0.04    0.05
  -1   6  -3    0.04    0.06
   2  -6   3    4.34    0.29
  -2  -6  -3    4.95    0.29
   2  -6   3    4.46    0.29
  -2  -6  -3    5.00    0.28
  -2  -6  -3    4.60    0.28
   2   6   3    4.99    0.29
   2   6   3    5.05    0.29
  -2   6  -3    5.15    0.29
   3  -6   3    5.30    0.33
  -3  -6  -3    4.59    0.30
   3  -6   3    5.86    0.33
   3  -6   3    5.70    0.33
  -3  -6  -3    5.48    0.30
  -3   6  -3    5.36    0.32
   3   6   3    5.15    0.32
   3   6   3    5.20    0.31
  -4  -6  -3    0.75    0.07
   4  -6   3    0.87    0.15
   4  -6   3    0.84    0.13
  -4  -6  -3    0.77    0.06
   4  -6   3    0.79    0.13
   4   6   3    0.82    0.10
   4   6   3    0.65    0.09
  -4   6  -3    0.84    0.13
   5  -6   3    0.45    0.10
   5  -6   3    0.35    0.08
   5   6   3    0.40    0.07
   5   6   3    0.46    0.09
  -5   6  -3    0.31    0.08
  -5   6  -3    0.36    0.07
   6  -6   3    1.19    0.18
   6  -6   3    1.05    0.13
   6  -6   3    0.98    0.15
   6   6   3    1.14    0.12
   6   6   3    1.04    0.14
  -6   6  -3    0.95    0.11
  -6   6  -3    0.76    0.11
  -6   6  -3    1.08    0.15
   7  -6   3    0.02    0.10
   7  -6   3    0.06    0.07
  -7   6  -3    0.05    0.11
   7   6   3    0.09    0.09
  -7   6  -3    0.13    0.07
  -7   6  -3    0.04    0.07
   8  -6   3    0.01    0.08
   8  -6   3   -0.19    0.12
   8  -6   3   -0.07    0.09
  -8   6  -3    0.12    0.13
   8   6   3   -0.05    0.11
  -8   6  -3   -0.02    0.08
   8   6   3    0.11    0.07
   9  -6   3    0.46    0.09
   9  -6   3    0.60    0.16
   9  -6   3    0.71    0.16
  -9   6  -3    0.40    0.11
   9   6   3    0.21    0.09
  -9   6  -3    0.80    0.16
   9  -7  -3   -0.08    0.07
   9  -7  -3   -0.14    0.15
  -9   7   3    0.00    0.12
  -9   7   3    0.16    0.14
   8  -7  -3   -0.02    0.08
   8  -7  -3   -0.14    0.12
   8  -7  -3    0.03    0.13
  -8   7   3   -0.06    0.13
  -8   7   3   -0.03    0.07
   7  -7  -3    0.61    0.13
   7  -7  -3    0.44    0.06
   7  -7  -3    0.45    0.13
  -7   7   3    0.70    0.12
   7   7  -3    0.48    0.10
  -7   7   3    0.34    0.09
  -7   7   3    0.46    0.13
   6  -7  -3    0.30    0.07
   6  -7  -3    0.31    0.11
   6  -7  -3    0.08    0.17
  -6   7   3    0.13    0.07
   6   7  -3    0.10    0.08
  -6   7   3    0.03    0.08
   6   7  -3    0.11    0.08
   5  -7  -3    1.60    0.19
   5  -7  -3    1.31    0.17
   5  -7  -3    1.30    0.15
  -5  -7   3    1.48    0.13
  -5   7   3    1.40    0.18
  -5   7   3    1.10    0.18
  -4  -7   3    0.12    0.05
   4  -7  -3    0.17    0.09
  -4  -7   3    0.10    0.06
   4  -7  -3    0.03    0.06
   4  -7  -3    0.09    0.11
  -4   7   3    0.13    0.10
  -4   7   3    0.13    0.08
  -4   7   3    0.02    0.07
  -3  -7   3    0.19    0.06
  -3  -7   3    0.18    0.08
   3  -7  -3    0.13    0.06
   3  -7  -3    0.25    0.09
  -3   7   3    0.32    0.08
  -3   7   3    0.27    0.08
   3   7  -3    0.15    0.08
  -3   7   3    0.21    0.09
   2  -7  -3    0.04    0.07
  -2  -7   3    0.04    0.07
   2  -7  -3    0.10    0.06
   2  -7  -3    0.07    0.08
  -2  -7   3    0.00    0.05
   2   7  -3    0.02    0.07
  -2   7   3    0.06    0.06
  -2   7   3    0.02    0.07
   2   7  -3    0.09    0.06
  -2   7   3    0.11    0.09
  -1  -7   3    0.52    0.07
   1  -7  -3    0.54    0.09
   1  -7  -3    0.42    0.07
  -1   7   3    0.56    0.08
  -1   7   3    0.86    0.15
  -1   7   3    0.57    0.09
   1   7  -3    0.68    0.12
   0  -7   3    3.25    0.24
   0  -7  -3    3.32    0.24
   0  -7  -3    3.46    0.24
   0  -7   3    3.52    0.24
   0  -7   3    3.00    0.23
   0   7   3    3.65    0.25
   0   7   3    3.38    0.22
   0   7   3    3.77    0.23
   0   7  -3    3.50    0.23
   0   7  -3    3.62    0.24
   1  -7   3    5.09    0.32
   1  -7   3    5.36    0.33
  -1  -7  -3    4.48    0.31
  -1  -7  -3    4.95    0.31
   1  -7   3    5.21    0.33
  -1   7  -3    5.57    0.32
   1   7   3    5.45    0.32
   1   7   3    5.55    0.33
  -1   7  -3    5.23    0.33
  -2  -7  -3   -0.07    0.05
  -2  -7  -3    0.02    0.05
   2  -7   3    0.05    0.08
   2  -7   3   -0.01    0.06
   2  -7   3   -0.01    0.06
  -2  -7  -3    0.00    0.07
  -2   7  -3   -0.02    0.09
  -2   7  -3   -0.04    0.07
  -2   7  -3    0.05    0.06
   2   7   3    0.16    0.07
  -3  -7  -3    9.02    0.49
   3  -7   3    8.55    0.50
  -3  -7  -3    8.00    0.48
   3  -7   3    8.80    0.50
   3  -7   3    8.98    0.51
  -3   7  -3    9.02    0.51
  -3   7  -3    8.38    0.50
   3   7   3    8.72    0.49
  -3   7  -3    8.52    0.50
   4  -7   3   10.77    0.67
   4  -7   3   12.04    0.67
  -4  -7  -3   12.15    0.64
   4  -7   3   12.13    0.68
  -4  -7  -3   11.64    0.64
  -4   7  -3   11.67    0.67
  -4   7  -3   11.79    0.67
  -4   7  -3   12.55    0.67
   4   7   3   12.18    0.66
   5  -7   3    3.94    0.33
   5  -7   3    4.27    0.31
   5  -7   3    4.72    0.31
   5   7   3    4.75    0.30
  -5   7  -3    4.69    0.31
  -5   7  -3    4.75    0.31
  -5   7  -3    5.14    0.31
   6  -7   3    3.78    0.31
   6  -7   3    4.12    0.29
   6  -7   3    3.87    0.30
  -6   7  -3    3.76    0.28
   6   7   3    4.67    0.28
  -6   7  -3    4.15    0.28
   7  -7   3    0.44    0.12
   7  -7   3    0.38    0.14
   7  -7   3    0.28    0.08
  -7   7  -3    0.54    0.13
  -7   7  -3    0.28    0.09
  -7   7  -3    0.36    0.10
   8  -7   3    3.24    0.30
   8  -7   3    2.97    0.34
   8  -7   3    3.63    0.26
   8   7   3    3.12    0.26
  -8   7  -3    2.76    0.25
  -8   7  -3    3.03    0.27
   9  -7   3   -0.05    0.15
   9  -7   3    0.01    0.08
  -9   7  -3    0.20    0.15
  -9   8   3    0.08    0.10
  -9   8   3    0.34    0.15
   8  -8  -3    0.21    0.13
  -8   8   3    0.07    0.11
   8   8  -3    0.39    0.16
  -8   8   3    0.26    0.14
   8   8  -3    0.20    0.13
  -8   8   3    0.21    0.11
   7  -8  -3   -0.11    0.12
   7  -8  -3    0.12    0.14
   7  -8  -3    0.06    0.08
   7   8  -3    0.11    0.10
  -7   8   3    0.20    0.13
  -7   8   3    0.09    0.12
  -7   8   3    0.10    0.09
  -7   8   3    0.09    0.12
   7   8  -3    0.12    0.11
   6  -8  -3    1.21    0.16
   6  -8  -3    1.32    0.15
   6  -8  -3    1.70    0.25
   6   8  -3    1.57    0.21
  -6   8   3    1.23    0.18
  -6   8   3    1.44    0.20
  -5  -8   3    0.06    0.06
   5  -8  -3    0.14    0.10
   5  -8  -3    0.18    0.11
   5  -8  -3    0.01    0.09
  -5   8   3    0.03    0.11
  -5   8   3    0.07    0.10
  -5   8   3   -0.05    0.09
   5   8  -3   -0.03    0.09
  -4  -8   3    0.28    0.06
  -4  -8   3    0.43    0.08
   4  -8  -3    0.53    0.16
   4  -8  -3    0.42    0.08
   4  -8  -3    0.67    0.12
   4   8  -3    0.39    0.11
  -4   8   3    0.73    0.15
  -4   8   3    0.47    0.09
  -3  -8   3    3.53    0.24
  -3  -8   3    3.19    0.22
   3  -8  -3    3.12    0.26
   3  -8  -3    3.51    0.26
   3  -8  -3    3.72    0.26
  -3  -8   3    3.62    0.24
  -3   8   3    3.62    0.29
  -3   8   3    3.72    0.27
  -3   8   3    3.38    0.25
   3   8  -3    3.34    0.26
  -2  -8   3    0.22    0.08
   2  -8  -3    0.20    0.09
   2  -8  -3    0.22    0.12
  -2  -8   3    0.14    0.06
   2  -8  -3    0.08    0.07
   2   8  -3    0.19    0.10
  -2   8   3    0.18    0.09
  -2   8   3    0.10    0.07
  -2   8   3    0.19    0.11
   2   8  -3    0.33    0.09
   1  -8  -3    7.46    0.43
  -1  -8   3    6.83    0.42
   1  -8  -3    6.70    0.42
  -1  -8   3    7.34    0.43
   1  -8  -3    7.40    0.44
  -1  -8   3    7.16    0.42
  -1   8   3    7.31    0.44
  -1   8   3    6.98    0.42
   1   8  -3    7.43    0.43
  -1   8   3    6.77    0.43
   1   8  -3    7.20    0.44
   0  -8  -3    0.38    0.08
   0  -8  -3    0.65    0.10
   0  -8   3    0.66    0.11
   0  -8  -3    0.47    0.09
   0  -8   3    0.44    0.08
   0   8   3    0.72    0.12
   0   8   3    0.65    0.11
   0   8   3    0.60    0.10
   0   8  -3    0.55    0.10
   0   8  -3    0.75    0.12
   1  -8   3    0.14    0.07
   1  -8   3    0.13    0.09
  -1  -8  -3    0.10    0.06
  -1  -8  -3    0.15    0.08
   1  -8   3    0.18    0.09
   1   8   3    0.26    0.09
   1   8   3    0.16    0.10
  -1   8  -3    0.25    0.09
  -1   8  -3    0.27    0.10
   2  -8   3    0.11    0.08
  -2  -8  -3   -0.05    0.07
   2  -8   3   -0.03    0.06
  -2  -8  -3    0.09    0.06
   2  -8   3    0.07    0.09
  -2   8  -3    0.04    0.07
  -2   8  -3    0.07    0.13
   2   8   3   -0.09    0.10
   2   8   3    0.11    0.08
  -2   8  -3    0.09    0.10
  -3  -8  -3   10.14    0.62
   3  -8   3   11.37    0.64
   3  -8   3    9.51    0.64
   3  -8   3   11.22    0.63
  -3  -8  -3   10.95    0.63
  -3  -8  -3   11.37    0.62
  -3   8  -3   10.85    0.64
  -3   8  -3   10.75    0.65
  -3   8  -3   12.07    0.64
   3   8   3   12.60    0.64
   3   8   3   11.77    0.64
   4  -8   3    8.60    0.53
   4  -8   3    9.06    0.53
  -4  -8  -3    9.04    0.50
  -4  -8  -3    8.34    0.49
   4  -8   3    8.67    0.54
   4   8   3   10.05    0.53
  -4   8  -3    9.31    0.53
  -4   8  -3    8.60    0.52
   4   8   3    9.29    0.53
  -4   8  -3    8.61    0.54
   5  -8   3    0.54    0.13
   5  -8   3    0.95    0.14
   5  -8   3    0.61    0.14
  -5   8  -3    0.70    0.12
  -5   8  -3    0.69    0.12
  -5   8  -3    0.73    0.13
   5   8   3    0.69    0.12
   6  -8   3   -0.07    0.12
   6  -8   3   -0.07    0.12
   6  -8   3    0.02    0.07
  -6   8  -3   -0.05    0.10
   6   8   3   -0.07    0.10
   6   8   3   -0.06    0.11
  -6   8  -3    0.08    0.08
   7  -8   3    1.27    0.18
   7  -8   3    1.27    0.19
   7   8   3    1.82    0.23
  -7   8  -3    1.35    0.21
   7   8   3    1.91    0.24
  -7   8  -3    1.26    0.17
  -8   8  -3    0.06    0.14
   8  -9  -3   -0.13    0.13
   8  -9  -3    0.05    0.10
  -8   9   3    0.19    0.11
  -8   9   3   -0.10    0.12
   8   9  -3    0.14    0.12
   7  -9  -3    0.94    0.16
  -7   9   3    0.87    0.17
  -7   9   3    0.60    0.15
   7   9  -3    1.00    0.15
   7   9  -3    0.76    0.17
   6  -9  -3    4.25    0.30
   6  -9  -3    4.58    0.33
   6   9  -3    4.70    0.34
   6   9  -3    3.80    0.34
  -6   9   3    3.85    0.30
  -6   9   3    3.38    0.37
  -6   9   3    4.98    0.34
   5  -9  -3    0.25    0.15
   5  -9  -3    0.16    0.13
   5  -9  -3    0.19    0.09
  -5  -9   3    0.21    0.05
  -5  -9   3    0.24    0.05
  -5  -9   3    0.11    0.07
   5   9  -3    0.06    0.12
  -5   9   3   -0.10    0.16
   5   9  -3   -0.13    0.12
  -5   9   3    0.24    0.13
  -5   9   3    0.05    0.10
   4  -9  -3   -0.14    0.07
  -4  -9   3   -0.13    0.09
  -4  -9   3   -0.01    0.07
   4  -9  -3    0.05    0.11
   4  -9  -3   -0.03    0.10
  -4   9   3   -0.17    0.11
  -4   9   3   -0.07    0.07
  -4   9   3   -0.12    0.13
   4   9  -3   -0.14    0.10
   3  -9  -3    0.47    0.12
  -3  -9   3    0.10    0.07
  -3  -9   3    0.32    0.09
  -3  -9   3    0.29    0.07
   3  -9  -3    0.16    0.06
  -3   9   3    0.35    0.09
  -3   9   3    0.46    0.11
   3   9  -3    0.25    0.11
  -3   9   3    0.23    0.15
   2  -9  -3   -0.15    0.08
  -2  -9   3   -0.05    0.07
  -2  -9   3   -0.01    0.09
  -2  -9   3   -0.07    0.06
   2  -9  -3    0.05    0.13
   2   9  -3   -0.11    0.11
  -2   9   3   -0.08    0.10
  -2   9   3   -0.13    0.12
   2   9  -3   -0.08    0.09
  -2   9   3    0.01    0.08
   1  -9  -3    4.40    0.31
   1  -9  -3    4.63    0.31
  -1  -9   3    4.27    0.29
  -1  -9   3    4.80    0.31
  -1  -9   3    4.54    0.31
   1  -9  -3    4.47    0.31
  -1   9   3    4.43    0.30
  -1   9   3    3.85    0.35
   1   9  -3    4.43    0.32
   0  -9  -3    1.04    0.17
   0  -9   3    0.93    0.14
   0  -9   3    1.39    0.17
   0  -9  -3    1.07    0.14
   0  -9  -3    1.09    0.18
   0   9   3    1.34    0.16
   0   9  -3    0.71    0.13
   0   9   3    1.06    0.15
  -1  -9  -3    5.98    0.35
   1  -9   3    5.50    0.35
   1  -9   3    4.57    0.36
  -1  -9  -3    5.86    0.35
   1  -9   3    6.03    0.37
  -1   9  -3    5.08    0.37
   1   9   3    4.40    0.35
   1   9   3    5.64    0.36
   2  -9   3    8.91    0.55
   2  -9   3   10.04    0.57
  -2  -9  -3    9.90    0.55
  -2  -9  -3    9.33    0.55
  -2  -9  -3   10.00    0.55
  -2   9  -3    9.72    0.57
  -2   9  -3    9.84    0.56
  -2   9  -3    9.83    0.56
   2   9   3    9.62    0.56
   2   9   3    7.87    0.56
   3  -9   3    1.19    0.17
  -3  -9  -3    0.94    0.16
  -3  -9  -3    1.22    0.15
   3  -9   3    1.16    0.18
  -3   9  -3    1.28    0.22
   3   9   3    1.10    0.19
  -3   9  -3    0.85    0.16
   4  -9   3    0.18    0.10
  -4  -9  -3    0.29    0.09
  -4  -9  -3    0.14    0.07
   4  -9   3    0.31    0.09
   4  -9   3    0.08    0.12
   4   9   3   -0.09    0.14
  -4   9  -3    0.18    0.07
   4   9   3    0.34    0.13
  -4   9  -3    0.23    0.13
  -4   9  -3    0.27    0.15
   5  -9   3    0.39    0.09
   5  -9   3    0.58    0.16
   5   9   3    0.35    0.16
  -5   9  -3    0.81    0.15
  -5   9  -3    0.53    0.17
  -5   9  -3    0.51    0.11
   5   9   3    0.61    0.14
   6  -9   3    0.67    0.15
   6   9   3    0.69    0.16
   6   9   3    0.83    0.15
  -6   9  -3    0.67    0.16
  -6   9  -3    0.67    0.12
  -6   9  -3    0.64    0.15
   7  -9   3    0.12    0.19
   7  -9   3    0.34    0.11
   7   9   3    0.56    0.13
  -7   9  -3    0.58    0.18
  -7   9  -3    0.50    0.15
   7   9   3    0.51    0.16
   8  -9   3   -0.22    0.16
  -8   9  -3    0.03    0.11
   8   9   3    0.02    0.11
   7 -10  -3    0.33    0.17
   7 -10  -3    0.17    0.09
   7  10  -3    0.22    0.19
   7  10  -3    0.44    0.15
  -7  10   3    0.47    0.16
  -7  10   3    0.21    0.11
   6 -10  -3    1.10    0.21
   6 -10  -3    1.83    0.22
  -6  10   3    1.78    0.22
   6  10  -3    1.29    0.19
   6  10  -3    1.82    0.22
  -6  10   3    1.46    0.25
  -6  10   3    1.38    0.22
  -5 -10   3   -0.10    0.07
  -5 -10   3   -0.08    0.05
   5 -10  -3   -0.06    0.12
  -5  10   3   -0.04    0.12
   5  10  -3   -0.07    0.10
   5  10  -3   -0.02    0.14
  -4 -10   3    0.37    0.11
  -4 -10   3    0.26    0.09
   4 -10  -3    0.35    0.13
  -4  10   3    0.35    0.10
  -4  10   3    0.22    0.10
   4  10  -3    0.41    0.13
   4  10  -3    0.30    0.12
   3 -10  -3    0.28    0.13
  -3 -10   3    0.09    0.08
   3 -10  -3    0.08    0.08
  -3 -10   3    0.13    0.11
   3  10  -3    0.06    0.14
  -3  10   3    0.09    0.10
   3  10  -3   -0.01    0.10
  -3  10   3    0.10    0.09
  -2 -10   3    4.64    0.32
   2 -10  -3    3.93    0.30
   2 -10  -3    4.49    0.30
  -2 -10   3    4.02    0.31
  -2 -10   3    4.28    0.29
   2  10  -3    4.48    0.35
   2  10  -3    4.42    0.32
  -2  10   3    4.34    0.32
  -2  10   3    3.97    0.29
  -1 -10   3    0.22    0.12
   1 -10  -3    0.44    0.13
  -1 -10   3    0.62    0.12
   1 -10  -3    0.53    0.11
   1 -10  -3    0.44    0.10
  -1 -10   3    0.55    0.09
  -1  10   3    0.94    0.14
   1  10  -3    0.64    0.13
   1  10  -3    0.83    0.14
  -1  10   3    0.64    0.13
   0 -10   3   -0.01    0.06
   0 -10   3    0.08    0.12
   0 -10  -3    0.00    0.07
   0 -10  -3    0.13    0.13
   0 -10   3    0.03    0.12
   0 -10  -3   -0.12    0.11
   0  10   3   -0.04    0.07
   0  10  -3    0.00    0.09
   0  10   3    0.10    0.12
   0  10   3   -0.09    0.11
   1 -10   3    4.26    0.31
   1 -10   3    4.53    0.31
  -1 -10  -3    4.58    0.31
  -1 -10  -3    4.67    0.32
   1  10   3    4.62    0.32
   1  10   3    4.42    0.33
  -1  10  -3    4.62    0.33
  -1  10  -3    3.83    0.30
   1  10   3    4.44    0.30
   2 -10   3    3.35    0.27
  -2 -10  -3    3.20    0.28
  -2 -10  -3    3.42    0.27
  -2 -10  -3    3.54    0.26
   2 -10   3    3.77    0.31
  -2  10  -3    3.50    0.27
  -2  10  -3    3.18    0.26
   2  10   3    3.55    0.31
   2  10   3    3.46    0.28
  -3 -10  -3    0.08    0.10
  -3 -10  -3    0.21    0.12
  -3 -10  -3    0.15    0.08
   3 -10   3    0.20    0.14
   3 -10   3    0.05    0.08
  -3  10  -3    0.08    0.09
  -3  10  -3    0.06    0.09
   3  10   3    0.08    0.12
   3  10   3    0.24    0.10
  -4  10  -3    0.85    0.13
   4  10   3    1.11    0.17
   4  10   3    1.25    0.19
  -4  10  -3    1.04    0.15
   5 -10   3    0.70    0.13
  -5 -10  -3    0.78    0.12
  -5 -10  -3    0.89    0.10
   5 -10   3    1.39    0.23
  -5  10  -3    0.75    0.14
  -5  10  -3    0.43    0.18
   5  10   3    0.88    0.17
   5  10   3    0.86    0.13
   6 -10   3   -0.03    0.08
   6 -10   3   -0.24    0.12
  -6  10  -3   -0.04    0.19
  -6  10  -3    0.02    0.10
  -6  10  -3    0.05    0.13
   6  10   3    0.07    0.16
   6  10   3   -0.09    0.13
   7 -10   3    0.14    0.14
  -7  10  -3   -0.31    0.16
  -7  10  -3   -0.06    0.10
   7  10   3    0.09    0.14
   6 -11  -3    1.17    0.20
  -6  11   3    0.76    0.15
  -6  11   3    1.22    0.19
   6  11  -3    1.22    0.17
   5 -11  -3   -0.01    0.09
   5 -11  -3    0.06    0.15
  -5  11   3   -0.20    0.09
   5  11  -3    0.16    0.11
  -5  11   3   -0.06    0.12
   4 -11  -3    0.06    0.08
  -4 -11   3    0.30    0.13
  -4 -11   3    0.40    0.14
  -4 -11   3    0.18    0.10
   4 -11  -3    0.02    0.15
   4  11  -3    0.56    0.14
  -4  11   3    0.21    0.12
  -3 -11   3    2.67    0.27
  -3 -11   3    2.49    0.23
  -3 -11   3    2.94    0.26
   3 -11  -3    2.52    0.25
   3 -11  -3    2.62    0.28
  -3  11   3    2.61    0.25
   3  11  -3    2.54    0.25
  -3  11   3    1.95    0.21
  -2 -11   3    0.09    0.13
  -2 -11   3    0.11    0.08
  -2 -11   3    0.08    0.13
   2 -11  -3    0.23    0.10
   2  11  -3    0.29    0.13
  -2  11   3    0.28    0.12
  -2  11   3    0.15    0.10
  -1 -11   3   -0.11    0.10
  -1 -11   3   -0.10    0.07
   1 -11  -3   -0.07    0.10
  -1  11   3   -0.09    0.11
  -1  11   3   -0.06    0.09
   1  11  -3    0.07    0.13
   0 -11   3    2.58    0.27
   0 -11  -3    2.42    0.24
   0  11  -3    2.91    0.28
   0  11   3    2.32    0.21
   0  11   3    2.45    0.25
   1 -11   3   -0.11    0.14
  -1  11  -3   -0.16    0.11
   1  11   3   -0.08    0.12
   1  11   3    0.13    0.07
  -1  11  -3   -0.13    0.09
   2 -11   3    0.33    0.11
  -2 -11  -3    0.69    0.15
  -2 -11  -3   -0.06    0.18
   2 -11   3    0.48    0.11
   2  11   3    0.58    0.14
  -2  11  -3    0.40    0.11
   2  11   3    0.37    0.11
  -2  11  -3    0.49    0.13
   3 -11   3   -0.03    0.08
  -3 -11  -3   -0.02    0.08
  -3 -11  -3   -0.02    0.12
   3 -11   3    0.04    0.12
  -3 -11  -3   -0.10    0.15
   3  11   3    0.03    0.11
  -3  11  -3   -0.04    0.10
  -4 -11  -3    0.54    0.13
   4 -11   3    0.75    0.15
  -4 -11  -3    0.67    0.12
  -4  11  -3    0.75    0.14
   4  11   3    0.62    0.11
   5 -11   3   -0.18    0.11
   5 -11   3    0.12    0.15
  -5  11  -3    0.00    0.09
  -5  11  -3   -0.05    0.12
   5  11   3   -0.06    0.12
   6 -11   3    0.23    0.17
   6 -11   3    0.10    0.09
   6  11   3   -0.19    0.14
  -6  11  -3    0.11    0.16
   5 -12  -3    0.25    0.21
   5 -12  -3   -0.14    0.12
   5  12  -3    0.36    0.16
  -5  12   3   -0.03    0.16
  -5  12   3   -0.17    0.13
  -4 -12   3    0.17    0.16
   4 -12  -3    0.16    0.16
   4 -12  -3    0.12    0.11
  -4  12   3   -0.18    0.14
   4  12  -3    0.02    0.13
  -4  12   3    0.11    0.10
  -3 -12   3    0.01    0.10
  -3 -12   3    0.08    0.16
   3 -12  -3    0.11    0.14
  -3  12   3    0.27    0.10
  -3  12   3    0.09    0.13
   3  12  -3   -0.07    0.15
  -2 -12   3    0.29    0.12
   2 -12  -3   -0.05    0.15
   2 -12  -3    0.14    0.09
  -2 -12   3    0.30    0.10
  -2  12   3    0.38    0.15
   2  12  -3    0.08    0.15
   1 -12  -3    1.44    0.19
  -1 -12   3    1.49    0.20
   1 -12  -3    1.79    0.23
  -1 -12   3    1.77    0.24
  -1  12   3    1.61    0.22
   1  12  -3    1.43    0.21
   0 -12  -3    0.64    0.14
   0 -12  -3    0.22    0.09
   0 -12   3    0.35    0.10
   0 -12   3    0.52    0.13
   0  12  -3    0.43    0.18
   0  12   3    0.41    0.11
   0  12   3    0.14    0.16
   1 -12   3    0.21    0.14
  -1 -12  -3    0.11    0.12
   1 -12   3   -0.09    0.10
  -1 -12  -3   -0.11    0.07
  -1  12  -3   -0.14    0.16
   1  12   3   -0.27    0.14
  -2 -12  -3   -0.01    0.12
   2 -12   3   -0.07    0.12
   2 -12   3   -0.03    0.10
  -2 -12  -3   -0.12    0.07
   2  12   3    0.01    0.15
  -2  12  -3    0.01    0.14
   2  12   3   -0.05    0.09
  -2  12  -3    0.19    0.10
   3 -12   3   -0.12    0.15
  -3 -12  -3    0.03    0.14
   3 -12   3   -0.16    0.11
  -3  12  -3   -0.08    0.12
   3  12   3   -0.21    0.12
  -3  12  -3   -0.07    0.11
   4 -12   3    0.92    0.20
   4 -12   3    0.55    0.11
  -4  12  -3    1.07    0.16
   4  12   3    0.79    0.15
  -4  12  -3    0.35    0.12
  -2 -13   3    0.94    0.17
   2 -13  -3    1.62    0.27
   2  13  -3    1.02    0.18
  -2  13   3    1.00    0.19
   1 -13  -3    0.86    0.20
  -1 -13   3    0.60    0.15
  -1 -13   3    0.45    0.13
   1 -13  -3    0.61    0.14
  -1  13   3    0.43    0.12
   1  13  -3    0.85    0.17
  -1  13   3    0.59    0.17
   0 -13  -3    0.15    0.10
   0 -13   3    0.14    0.14
   0 -13   3    0.23    0.10
   0  13  -3    0.33    0.11
   0  13   3    0.24    0.16
   0  13  -3    0.36    0.16
   0  13   3    0.31    0.09
  -1 -13  -3    0.26    0.10
   1 -13   3   -0.14    0.14
  -1 -13  -3   -0.12    0.15
   1 -13   3   -0.06    0.11
  -1  13  -3    0.16    0.13
   1  13   3    0.09    0.11
   1  13   3    0.04    0.13
  -1  13  -3   -0.09    0.10
   2 -13   3   -0.01    0.11
  -2 -13  -3   -0.07    0.19
  -2 -13  -3   -0.09    0.12
   2 -13   3   -0.09    0.16
   2  13   3   -0.16    0.15
  -2  13  -3   -0.04    0.14
   2  13   3   -0.14    0.11
 -11   0   4   -0.14    0.09
 -11   0   4   -0.10    0.13
  10   0  -4    0.44    0.08
 -10   0   4    0.53    0.13
 -10   0   4    0.36    0.08
  -9   0   4    0.07    0.08
  -9   0   4   -0.10    0.10
   9   0  -4   -0.03    0.05
   8   0  -4    0.44    0.08
  -8   0   4    0.30    0.08
  -8   0   4    0.39    0.11
   7   0  -4    0.05    0.04
  -7   0   4    0.00    0.08
  -7   0   4   -0.04    0.06
  -6   0   4    0.38    0.07
   6   0  -4    0.42    0.05
  -6   0   4    0.35    0.07
   6   0  -4    0.48    0.06
  -5   0   4    0.14    0.05
   5   0  -4    0.07    0.03
   4   0  -4    8.65    0.45
  -4   0   4    8.33    0.47
  -4   0   4    8.56    0.47
   4   0  -4    8.10    0.45
  -4   0   4    8.90    0.45
  -3   0   4    0.01    0.03
  -3   0   4   -0.03    0.01
   3   0  -4    0.00    0.02
   3   0  -4    0.02    0.02
  -3   0   4    0.01    0.04
  -2   0   4  911.36   50.03
  -2   0   4 1000.00   50.02
   1   0  -4    0.01    0.01
   1   0  -4   -0.02    0.02
  -1   0   4    0.01    0.01
   1   0  -4    0.02    0.02
  -1   0   4    0.00    0.02
  -1   0   4   -0.01    0.02
   0   0  -4   38.26    1.99
   0   0   4   36.53    1.99
   0   0  -4   39.53    1.99
   0   0   4   37.73    1.99
  -1   0  -4    0.03    0.01
  -1   0  -4    0.04    0.02
  -1   0  -4    0.00    0.02
   1   0   4   -0.01    0.02
   1   0   4    0.01    0.02
   1   0   4    0.04    0.02
   2   0   4    5.25    0.28
   2   0   4    5.29    0.29
  -2   0  -4    5.39    0.28
  -2   0  -4    5.25    0.28
  -2   0  -4    5.29    0.28
  -2   0  -4    5.08    0.28
   2   0   4    5.03    0.28
   3   0   4    0.03    0.02
   3   0   4    0.02    0.02
   3   0   4    0.01    0.02
   3   0   4    0.01    0.02
  -3   0  -4    0.06    0.04
  -3   0  -4    0.00    0.02
   4   0   4   23.79    1.27
  -4   0  -4   25.23    1.28
  -4   0  -4   21.45    1.27
   4   0   4   24.44    1.27
   4   0   4   25.36    1.27
   5   0   4   -0.06    0.03
   5   0   4    0.00    0.04
   5   0   4   -0.05    0.03
  -5   0  -4    0.05    0.03
  -5   0  -4   -0.01    0.06
   6   0   4    0.00    0.04
  -6   0  -4    0.01    0.05
   6   0   4    0.01    0.04
  -6   0  -4   -0.01    0.07
   6   0   4   -0.04    0.03
   7   0   4   -0.05    0.04
   7   0   4   -0.02    0.04
  -7   0  -4    0.01    0.05
  -7   0  -4    0.04    0.08
  -8   0  -4    7.96    0.48
   8   0   4    8.41    0.46
   8   0   4    7.98    0.45
  -8   0  -4    8.26    0.47
   8   0   4    8.46    0.45
  -9   0  -4   -0.05    0.07
   9   0   4   -0.07    0.06
   9   0   4    0.01    0.06
   9   0   4    0.03    0.04
  -9   0  -4   -0.18    0.12
 -10   0  -4    0.12    0.14
 -10   0  -4    0.09    0.10
  10   0   4    0.07    0.06
 -11  -1   4    0.16    0.15
 -11   1   4   -0.10    0.15
  10  -1  -4   -0.08    0.06
  10  -1  -4    0.18    0.09
 -10  -1   4    0.15    0.13
 -10  -1   4    0.08    0.09
 -10   1   4    0.07    0.13
 -10   1   4    0.07    0.09
  10   1  -4    0.16    0.05
   9  -1  -4    0.60    0.08
  -9  -1   4    0.59    0.12
  -9  -1   4    0.57    0.10
  -9   1   4    0.38    0.13
   9   1  -4    0.56    0.08
  -9   1   4    0.47    0.09
  -8  -1   4    0.90    0.13
   8  -1  -4    1.01    0.11
  -8  -1   4    0.98    0.14
   8   1  -4    0.98    0.08
  -8   1   4    1.03    0.14
   8   1  -4    0.92    0.07
  -8   1   4    0.83    0.13
  -7  -1   4    5.03    0.32
  -7  -1   4    5.02    0.32
   7  -1  -4    5.69    0.30
  -7   1   4    5.21    0.32
  -7   1   4    5.16    0.32
  -7   1   4    5.26    0.29
   7   1  -4    4.87    0.28
   7   1  -4    5.18    0.28
   6  -1  -4    2.87    0.18
   6  -1  -4    3.13    0.18
  -6  -1   4    3.04    0.20
  -6  -1   4    3.06    0.20
  -6   1   4    3.19    0.18
  -6   1   4    3.05    0.20
  -6   1   4    2.95    0.20
   6   1  -4    3.07    0.17
   6   1  -4    3.08    0.17
  -5  -1   4    3.03    0.18
   5  -1  -4    2.76    0.17
  -5  -1   4    3.01    0.19
   5  -1  -4    2.55    0.16
   5  -1  -4    2.74    0.16
  -5   1   4    2.79    0.19
   5   1  -4    2.87    0.16
   5   1  -4    2.95    0.16
  -5   1   4    2.89    0.18
  -5   1   4    2.99    0.17
  -4  -1   4    0.97    0.09
   4  -1  -4    0.71    0.07
   4  -1  -4    0.68    0.07
  -4  -1   4    0.99    0.09
  -4   1   4    0.92    0.09
   4   1  -4    0.93    0.06
   4   1  -4    0.93    0.06
  -4   1   4    0.95    0.09
   3  -1  -4    0.97    0.08
   3  -1  -4    0.95    0.08
  -3  -1   4    1.36    0.09
  -3  -1   4    1.12    0.09
   3  -1  -4    1.14    0.07
  -3   1   4    1.21    0.07
   3   1  -4    1.16    0.07
  -3   1   4    1.22    0.09
  -3   1   4    1.01    0.08
  -3   1   4    1.03    0.07
   3   1  -4    1.05    0.07
  -3   1   4    1.08    0.09
   2  -1  -4    8.02    0.44
  -2  -1   4    8.33    0.43
  -2  -1   4    8.39    0.44
   2  -1  -4    7.99    0.44
  -2  -1   4    8.44    0.43
  -2  -1   4    8.37    0.43
  -2   1   4    8.37    0.44
  -2   1   4    8.51    0.44
  -2   1   4    8.02    0.44
   2   1  -4    8.43    0.44
  -2   1   4    7.84    0.44
   2   1  -4    8.10    0.44
   2   1  -4    8.08    0.43
  -2   1   4    7.77    0.44
  -1  -1   4    0.22    0.03
  -1  -1   4    0.23    0.03
   1  -1  -4    0.17    0.03
   1  -1  -4    0.19    0.03
   1   1  -4    0.23    0.04
  -1   1   4    0.19    0.03
   1   1  -4    0.22    0.03
   1   1  -4    0.23    0.04
   0  -1  -4    7.05    0.36
   0  -1  -4    6.89    0.37
   0  -1   4    6.91    0.37
   0   1  -4    7.17    0.37
   0   1   4    5.63    0.36
   0   1   4    6.96    0.36
   0   1   4    7.09    0.37
   0   1  -4    6.87    0.37
  -1  -1  -4   40.88    2.13
  -1  -1  -4   34.84    2.13
   1  -1   4   39.65    2.13
   1  -1   4   41.47    2.13
   1  -1   4   42.77    2.13
  -1   1  -4   40.94    2.13
  -1   1  -4   43.36    2.13
   1   1   4   41.08    2.13
  -1   1  -4   41.50    2.13
   1   1   4   39.79    2.13
  -2  -1  -4   46.72    2.33
   2  -1   4   42.76    2.33
   2  -1   4   46.06    2.33
   2  -1   4   43.56    2.33
  -2  -1  -4   44.99    2.33
  -2   1  -4   43.23    2.33
  -2   1  -4   45.23    2.33
   2   1   4   43.45    2.33
   2   1   4   42.94    2.33
   2   1   4   45.86    2.32
  -2   1  -4   43.47    2.33
  -3  -1  -4    8.52    0.45
   3  -1   4    8.35    0.45
   3  -1   4    8.10    0.45
  -3  -1  -4    8.59    0.45
   3  -1   4    8.62    0.46
  -3   1  -4    8.31    0.45
  -3   1  -4    8.33    0.45
   3   1   4    8.02    0.45
  -3   1  -4    8.35    0.45
   3   1   4    8.53    0.45
   3   1   4    8.65    0.45
  -3   1  -4    8.35    0.45
   4  -1   4    3.06    0.18
   4  -1   4    3.43    0.20
  -4  -1  -4    3.17    0.20
   4  -1   4    3.41    0.19
  -4  -1  -4    3.29    0.18
  -4   1  -4    3.07    0.20
  -4   1  -4    3.17    0.19
   4   1   4    3.14    0.18
   4   1   4    3.28    0.18
   4   1   4    3.20    0.19
  -5  -1  -4    4.60    0.27
   5  -1   4    4.73    0.27
  -5  -1  -4    4.68    0.26
   5  -1   4    4.57    0.26
   5   1   4    4.53    0.26
  -5   1  -4    4.60    0.26
   5   1   4    4.60    0.25
   5   1   4    4.41    0.25
  -5   1  -4    4.63    0.28
   6  -1   4    1.57    0.12
   6  -1   4    1.71    0.13
  -6  -1  -4    1.84    0.15
   6  -1   4    1.78    0.14
  -6  -1  -4    1.63    0.13
   6   1   4    1.74    0.11
  -6   1  -4    1.77    0.15
   6   1   4    1.73    0.11
   6   1   4    1.68    0.13
  -6   1  -4    1.78    0.14
  -7  -1  -4    0.29    0.09
   7  -1   4    0.24    0.04
   7  -1   4    0.35    0.06
  -7  -1  -4    0.32    0.06
   7  -1   4    0.32    0.05
   7   1   4    0.43    0.06
   7   1   4    0.39    0.04
   7   1   4    0.33    0.05
  -7   1  -4    0.43    0.10
  -7   1  -4    0.37    0.07
  -8  -1  -4    0.01    0.06
   8  -1   4    0.00    0.07
   8  -1   4    0.00    0.05
  -8  -1  -4    0.02    0.09
  -8   1  -4    0.08    0.07
   8   1   4    0.04    0.05
   8   1   4    0.06    0.05
  -8   1  -4    0.18    0.10
  -9  -1  -4    1.46    0.19
  -9  -1  -4    1.77    0.18
   9  -1   4    1.70    0.17
   9  -1   4    1.80    0.16
   9   1   4    1.79    0.14
   9   1   4    1.76    0.15
  -9   1  -4    1.71    0.22
  -9   1  -4    1.72    0.18
   9   1   4    2.06    0.13
 -10  -1  -4   -0.10    0.11
 -10  -1  -4   -0.01    0.09
  10  -1   4    0.09    0.09
 -10   1  -4   -0.05    0.13
 -10   1  -4    0.07    0.10
 -11   2   4    0.05    0.16
  10  -2  -4    0.83    0.12
 -10  -2   4    1.07    0.18
  10   2  -4    0.60    0.06
 -10   2   4    0.68    0.16
 -10   2   4    0.77    0.12
  -9  -2   4    0.24    0.08
  -9  -2   4    0.25    0.12
   9  -2  -4    0.33    0.09
   9   2  -4    0.23    0.04
   9   2  -4    0.21    0.04
  -9   2   4    0.30    0.12
  -9   2   4    0.33    0.06
  -8  -2   4    0.54    0.11
   8  -2  -4    0.74    0.10
   8  -2  -4    0.60    0.10
  -8  -2   4    0.57    0.09
   8  -2  -4    0.87    0.13
  -8   2   4    0.44    0.12
   8   2  -4    0.70    0.06
   8   2  -4    0.56    0.05
  -8   2   4    0.38    0.09
  -7  -2   4    1.41    0.16
   7  -2  -4    1.80    0.14
  -7  -2   4    1.70    0.15
   7  -2  -4    1.49    0.12
   7  -2  -4    1.27    0.12
  -7   2   4    1.60    0.16
   7   2  -4    1.38    0.09
   7   2  -4    1.63    0.09
  -7   2   4    1.63    0.16
   6  -2  -4    1.63    0.13
   6  -2  -4    1.62    0.12
  -6  -2   4    1.64    0.14
  -6  -2   4    1.58    0.14
   6   2  -4    1.48    0.09
  -6   2   4    1.51    0.15
   6   2  -4    1.68    0.10
  -6   2   4    1.68    0.15
   5  -2  -4   -0.04    0.03
  -5  -2   4    0.09    0.05
   5  -2  -4   -0.03    0.04
   5   2  -4    0.03    0.02
  -5   2   4    0.08    0.06
   5   2  -4    0.03    0.02
  -5   2   4    0.12    0.05
   4  -2  -4    0.40    0.08
   4  -2  -4    0.57    0.07
  -4  -2   4    0.69    0.08
  -4   2   4    0.73    0.09
   4   2  -4    0.63    0.05
   4   2  -4    0.68    0.05
  -4   2   4    0.64    0.08
   3  -2  -4    0.54    0.07
  -3  -2   4    0.82    0.08
   3  -2  -4    0.67    0.06
  -3   2   4    0.55    0.07
  -3   2   4    0.59    0.06
   3   2  -4    0.61    0.05
   3   2  -4    0.77    0.05
  -3   2   4    0.67    0.07
   3   2  -4    0.71    0.06
  -3   2   4    0.74    0.08
  -3   2   4    0.52    0.06
  -2  -2   4  190.45   10.11
   2  -2  -4  186.75   10.13
  -2  -2   4  193.15   10.12
   2  -2  -4  196.11   10.13
  -2  -2   4  205.01   10.12
   2  -2  -4  194.82   10.13
  -2   2   4  194.47   10.13
  -2   2   4  182.17   10.09
   2   2  -4  193.17   10.12
  -2   2   4  189.98   10.11
   2   2  -4  190.79   10.11
   2   2  -4  200.99   10.11
  -2   2   4  187.57   10.13
   1  -2  -4   66.67    3.56
  -1  -2   4   70.18    3.56
   1  -2  -4   67.58    3.56
  -1  -2   4   69.00    3.56
  -1  -2   4   64.71    3.56
  -1   2   4   69.34    3.56
   1   2  -4   68.55    3.56
  -1   2   4   70.87    3.56
  -1   2   4   67.48    3.56
  -1   2   4   68.22    3.56
   1   2  -4   68.69    3.56
   1   2  -4   63.22    3.56
   0  -2   4   42.23    2.32
   0  -2  -4   44.32    2.32
   0  -2  -4   43.99    2.32
   0  -2   4   45.56    2.32
   0  -2  -4   43.48    2.32
   0  -2   4   44.34    2.32
   0   2   4   44.23    2.32
   0   2   4   42.31    2.32
   0   2  -4   47.06    2.32
   0   2   4   45.53    2.32
   0   2   4   44.66    2.32
   0   2  -4   43.46    2.32
   0   2  -4   43.78    2.32
   1  -2   4    6.94    0.39
  -1  -2  -4    7.32    0.39
  -1  -2  -4    7.04    0.39
   1  -2   4    7.50    0.39
   1  -2   4    7.20    0.39
   1   2   4    7.54    0.39
   1   2   4    6.98    0.39
  -1   2  -4    7.05    0.39
  -1   2  -4    7.38    0.39
  -2  -2  -4    2.39    0.13
  -2  -2  -4    2.21    0.13
   2  -2   4    2.27    0.14
   2  -2   4    2.16    0.14
  -2   2  -4    2.20    0.13
  -2   2  -4    2.11    0.13
   2   2   4    2.23    0.12
   2   2   4    2.19    0.13
  -2   2  -4    2.16    0.13
   2   2   4    2.16    0.13
   3  -2   4    1.25    0.09
   3  -2   4    1.13    0.10
   3   2   4    1.25    0.08
  -3   2  -4    1.25    0.09
  -3   2  -4    1.24    0.10
   3   2   4    1.28    0.08
   3   2   4    1.34    0.09
  -3   2  -4    1.21    0.09
   4  -2   4    1.18    0.10
   4  -2   4    1.24    0.11
   4  -2   4    1.22    0.10
  -4  -2  -4    1.33    0.10
  -4  -2  -4    1.18    0.08
   4   2   4    1.27    0.08
  -4   2  -4    1.22    0.10
  -4   2  -4    1.27    0.08
   4   2   4    1.19    0.08
  -4   2  -4    1.12    0.08
  -5  -2  -4   11.11    0.69
  -5  -2  -4   12.94    0.68
   5  -2   4   13.06    0.69
   5  -2   4   12.21    0.68
   5  -2   4   13.03    0.69
   5   2   4   13.30    0.69
  -5   2  -4   13.02    0.69
   5   2   4   12.47    0.67
  -5   2  -4   12.98    0.69
   5   2   4   13.03    0.67
  -6  -2  -4    2.87    0.20
   6  -2   4    2.82    0.19
  -6  -2  -4    2.83    0.18
   6  -2   4    2.96    0.19
   6  -2   4    2.61    0.18
   6   2   4    2.99    0.17
  -6   2  -4    2.79    0.19
   6   2   4    2.76    0.16
   6   2   4    2.99    0.18
  -6   2  -4    2.98    0.20
   7  -2   4    0.64    0.11
   7  -2   4    0.63    0.11
  -7  -2  -4    0.63    0.11
   7  -2   4    0.84    0.10
  -7  -2  -4    0.49    0.10
  -7   2  -4    0.73    0.12
   7   2   4    0.67    0.10
   7   2   4    0.66    0.07
  -7   2  -4    0.63    0.08
   8  -2   4    3.85    0.25
   8  -2   4    3.86    0.26
   8  -2   4    4.08    0.24
  -8  -2  -4    3.85    0.27
  -8  -2  -4    3.73    0.25
   8   2   4    3.80    0.24
   8   2   4    3.72    0.22
  -8   2  -4    3.82    0.28
  -8   2  -4    3.97    0.26
   9  -2   4    1.11    0.17
   9  -2   4    1.11    0.18
  -9  -2  -4    1.48    0.17
   9   2   4    1.05    0.12
   9   2   4    1.05    0.13
  -9   2  -4    1.31    0.17
 -10  -2  -4   -0.01    0.12
  10  -2   4   -0.04    0.08
 -10  -2  -4    0.01    0.09
 -10   2  -4    0.12    0.14
 -10   2  -4   -0.01    0.09
 -11   3   4   -0.15    0.11
 -11   3   4   -0.16    0.12
 -10  -3   4    0.04    0.08
  10  -3  -4    0.02    0.12
 -10   3   4    0.17    0.13
 -10   3   4   -0.19    0.08
  -9  -3   4   -0.02    0.09
   9  -3  -4   -0.01    0.06
  -9   3   4    0.03    0.08
   9   3  -4   -0.01    0.04
  -9   3   4    0.08    0.13
   8  -3  -4    3.70    0.24
   8  -3  -4    3.52    0.22
  -8  -3   4    3.38    0.24
   8   3  -4    3.17    0.19
  -8   3   4    3.30    0.25
   8   3  -4    3.04    0.19
  -8   3   4    3.34    0.25
  -7  -3   4    5.61    0.33
   7  -3  -4    5.34    0.32
   7  -3  -4    5.64    0.33
   7  -3  -4    5.58    0.31
  -7   3   4    5.26    0.34
   7   3  -4    5.40    0.30
   7   3  -4    5.13    0.29
  -7   3   4    5.29    0.34
  -6  -3   4    0.07    0.05
   6  -3  -4    0.07    0.06
   6  -3  -4    0.19    0.05
   6  -3  -4    0.05    0.04
   6   3  -4    0.08    0.03
  -6   3   4    0.06    0.08
  -6   3   4    0.02    0.06
   6   3  -4    0.08    0.03
  -5  -3   4    0.06    0.05
   5  -3  -4    0.04    0.04
   5  -3  -4    0.01    0.06
   5   3  -4    0.12    0.03
  -5   3   4   -0.01    0.03
   5   3  -4    0.11    0.03
  -5   3   4    0.06    0.06
   5   3  -4    0.06    0.02
  -5   3   4    0.05    0.04
  -5   3   4    0.03    0.03
   4  -3  -4    7.62    0.41
   4  -3  -4    7.85    0.42
  -4  -3   4    7.65    0.42
  -4  -3   4    7.56    0.40
   4  -3  -4    6.41    0.41
   4   3  -4    7.84    0.40
  -4   3   4    6.65    0.40
  -4   3   4    7.41    0.42
  -4   3   4    7.45    0.41
  -4   3   4    7.99    0.41
   4   3  -4    7.51    0.40
   4   3  -4    7.58    0.40
  -3  -3   4   11.50    0.62
   3  -3  -4   11.36    0.63
  -3  -3   4   11.91    0.62
  -3  -3   4   11.63    0.62
   3  -3  -4   12.49    0.63
   3  -3  -4   11.72    0.63
  -3   3   4   12.07    0.63
   3   3  -4   11.77    0.62
  -3   3   4   10.56    0.62
   3   3  -4   11.47    0.62
   3   3  -4   12.19    0.62
  -3   3   4   11.33    0.63
  -2  -3   4   72.56    3.69
   2  -3  -4   68.22    3.70
  -2  -3   4   69.49    3.69
   2  -3  -4   71.64    3.70
   2  -3  -4   70.20    3.70
  -2  -3   4   70.82    3.69
   2   3  -4   71.60    3.69
   2   3  -4   67.65    3.69
  -2   3   4   72.41    3.70
  -2   3   4   68.22    3.69
   2   3  -4   70.63    3.69
  -2   3   4   71.25    3.70
  -1  -3   4    0.19    0.04
   1  -3  -4    0.13    0.03
  -1  -3   4    0.13    0.03
  -1  -3   4    0.10    0.03
   1  -3  -4    0.18    0.04
  -1   3   4    0.17    0.04
   1   3  -4    0.14    0.03
  -1   3   4    0.16    0.03
   0  -3  -4    0.06    0.03
   0  -3   4    0.03    0.03
   0  -3   4    0.05    0.03
   0   3   4    0.05    0.03
   0   3   4    0.07    0.02
   0   3  -4    0.05    0.04
   1  -3   4    6.30    0.35
  -1  -3  -4    6.53    0.35
   1  -3   4    6.72    0.35
   1  -3   4    6.75    0.36
  -1  -3  -4    6.28    0.35
  -1   3  -4    5.93    0.35
   1   3   4    5.89    0.35
  -1   3  -4    6.71    0.35
   2  -3   4   62.64    3.45
   2  -3   4   66.95    3.45
   2  -3   4   66.38    3.45
  -2  -3  -4   66.86    3.44
  -2  -3  -4   63.18    3.44
  -2   3  -4   66.08    3.45
   2   3   4   66.55    3.45
  -2   3  -4   67.20    3.45
   2   3   4   65.62    3.45
  -2   3  -4   65.08    3.45
   3  -3   4   87.29    4.54
   3  -3   4   87.69    4.54
   3  -3   4   84.57    4.54
  -3   3  -4   88.06    4.54
  -3   3  -4   86.12    4.54
   3   3   4   87.94    4.53
  -3   3  -4   84.95    4.54
   3   3   4   85.10    4.53
   4  -3   4   42.68    2.23
   4  -3   4   42.59    2.23
   4  -3   4   40.95    2.22
   4   3   4   41.52    2.22
   4   3   4   42.84    2.22
  -4   3  -4   42.41    2.23
  -4   3  -4   42.90    2.22
  -4   3  -4   41.51    2.22
   5  -3   4    4.85    0.28
   5  -3   4    4.84    0.28
   5  -3   4    4.63    0.27
   5   3   4    4.73    0.26
  -5   3  -4    4.42    0.26
  -5   3  -4    4.66    0.29
  -5   3  -4    4.73    0.26
   5   3   4    4.61    0.26
  -5   3  -4    4.67    0.28
   6  -3   4    0.12    0.06
   6  -3   4    0.15    0.08
   6  -3   4    0.05    0.06
   6   3   4    0.09    0.03
  -6   3  -4    0.14    0.08
   6   3   4    0.14    0.04
  -6   3  -4    0.13    0.05
   6   3   4    0.17    0.05
   7  -3   4    0.20    0.06
   7  -3   4    0.26    0.08
   7   3   4    0.30    0.05
  -7   3  -4    0.38    0.09
   7   3   4    0.28    0.05
  -7   3  -4    0.27    0.08
   8  -3   4    0.06    0.06
  -8   3  -4    0.11    0.11
   8   3   4    0.18    0.05
   8   3   4    0.15    0.05
  -8   3  -4    0.25    0.08
   9  -3   4    0.92    0.16
   9  -3   4    0.84    0.12
  -9   3  -4    1.08    0.17
   9   3   4    0.69    0.08
   9   3   4    0.69    0.11
  -9   3  -4    1.02    0.15
  10  -3   4    0.51    0.09
  10  -3   4    0.83    0.14
 -10   3  -4    0.72    0.15
 -10   3  -4    0.55    0.12
 -10  -4   4    0.07    0.08
  10  -4  -4    0.27    0.08
  10  -4  -4    0.37    0.14
  10  -4  -4    0.24    0.15
 -10   4   4    0.38    0.16
   9  -4  -4    4.34    0.30
  -9  -4   4    3.96    0.28
   9  -4  -4    3.60    0.29
   9  -4  -4    3.64    0.26
  -9   4   4    3.80    0.28
   9   4  -4    3.52    0.23
  -9   4   4    3.86    0.30
   8  -4  -4    1.74    0.16
  -8  -4   4    1.72    0.18
   8  -4  -4    1.56    0.20
   8  -4  -4    1.66    0.19
  -8   4   4    1.73    0.17
  -8   4   4    1.60    0.19
   8   4  -4    1.51    0.13
  -7  -4   4    1.01    0.13
   7  -4  -4    0.91    0.12
   7  -4  -4    0.62    0.10
  -7   4   4    0.77    0.11
  -7   4   4    1.02    0.13
   7   4  -4    0.96    0.09
   6  -4  -4    3.03    0.22
   6  -4  -4    3.02    0.20
   6   4  -4    2.88    0.17
  -6   4   4    3.11    0.18
  -6   4   4    2.76    0.21
   6   4  -4    3.08    0.18
  -6   4   4    2.94    0.21
  -6   4   4    2.66    0.17
   5  -4  -4    1.64    0.14
   5  -4  -4    1.67    0.13
   5  -4  -4    1.65    0.15
  -5   4   4    1.43    0.12
   5   4  -4    1.59    0.11
  -5   4   4    1.81    0.15
  -5   4   4    1.67    0.13
   5   4  -4    1.76    0.12
  -5   4   4    1.60    0.15
  -4  -4   4    0.24    0.03
   4  -4  -4    0.11    0.07
   4  -4  -4    0.29    0.05
   4  -4  -4    0.22    0.05
   4   4  -4    0.20    0.04
  -4   4   4    0.29    0.06
  -4   4   4    0.21    0.05
   4   4  -4    0.27    0.04
  -4   4   4    0.12    0.05
   3  -4  -4    5.89    0.35
  -3  -4   4    6.30    0.34
  -3  -4   4    6.19    0.33
  -3  -4   4    5.86    0.33
   3  -4  -4    6.49    0.35
   3  -4  -4    6.25    0.35
  -3   4   4    6.10    0.35
  -3   4   4    6.25    0.35
   3   4  -4    6.30    0.34
   3   4  -4    6.17    0.34
  -3   4   4    5.42    0.34
   2  -4  -4   29.83    1.54
  -2  -4   4   27.65    1.53
   2  -4  -4   29.10    1.54
  -2  -4   4   29.21    1.53
  -2  -4   4   29.71    1.53
   2  -4  -4   28.23    1.54
  -2   4   4   28.89    1.54
   2   4  -4   28.93    1.53
  -2   4   4   27.08    1.54
  -2   4   4   30.33    1.54
   2   4  -4   30.44    1.54
   1  -4  -4    6.65    0.37
   1  -4  -4    6.13    0.37
  -1  -4   4    6.82    0.37
  -1  -4   4    6.97    0.37
   1  -4  -4    6.85    0.37
  -1  -4   4    6.98    0.37
  -1   4   4    6.39    0.37
  -1   4   4    7.02    0.38
   1   4  -4    6.96    0.38
  -1   4   4    6.91    0.37
   1   4  -4    6.34    0.37
   0  -4  -4   15.66    0.86
   0  -4   4   16.80    0.86
   0  -4   4   15.35    0.86
   0  -4  -4   15.85    0.86
   0  -4   4   17.02    0.87
   0   4  -4   15.51    0.86
   0   4   4   16.12    0.86
   0   4   4   16.12    0.86
   0   4   4   16.76    0.86
   0   4  -4   16.16    0.86
   1  -4   4   23.35    1.26
  -1  -4  -4   23.38    1.26
  -1  -4  -4   24.50    1.26
  -1  -4  -4   23.97    1.26
   1  -4   4   24.36    1.26
   1  -4   4   21.21    1.26
  -1   4  -4   23.00    1.26
   1   4   4   23.45    1.26
  -1   4  -4   24.79    1.26
   1   4   4   24.97    1.26
  -2  -4  -4    0.89    0.08
   2  -4   4    0.71    0.10
   2  -4   4    1.07    0.10
  -2  -4  -4    0.97    0.08
   2  -4   4    1.03    0.10
  -2   4  -4    0.98    0.10
   2   4   4    1.06    0.09
  -2   4  -4    0.77    0.08
  -3  -4  -4   14.77    0.75
   3  -4   4   14.38    0.77
  -3  -4  -4   13.49    0.75
   3  -4   4   14.72    0.77
   3  -4   4   14.59    0.77
  -3   4  -4   14.84    0.77
  -3   4  -4   14.22    0.77
   3   4   4   13.74    0.76
  -3   4  -4   13.48    0.76
   4  -4   4    3.76    0.23
   4  -4   4    3.76    0.23
   4  -4   4    3.63    0.23
  -4   4  -4    3.26    0.21
   4   4   4    3.69    0.22
  -4   4  -4    3.61    0.23
  -4   4  -4    3.60    0.22
   4   4   4    3.76    0.21
   5  -4   4   -0.04    0.07
   5  -4   4   -0.01    0.05
  -5   4  -4    0.01    0.05
  -5   4  -4    0.05    0.05
   5   4   4    0.00    0.04
   5   4   4   -0.05    0.04
   6  -4   4    0.97    0.14
   6  -4   4    1.14    0.13
  -6   4  -4    1.04    0.13
  -6   4  -4    0.90    0.08
   6   4   4    0.89    0.10
   6   4   4    1.16    0.09
  -6   4  -4    0.92    0.08
  -6   4  -4    1.05    0.15
   7  -4   4    1.95    0.19
   7  -4   4    2.31    0.22
   7  -4   4    2.67    0.21
  -7   4  -4    2.30    0.18
   7   4   4    2.14    0.14
  -7   4  -4    2.37    0.20
   7   4   4    2.15    0.17
   7   4   4    2.20    0.16
   8  -4   4    0.32    0.08
   8  -4   4    0.41    0.11
   8   4   4    0.37    0.07
   8   4   4    0.33    0.06
   8   4   4    0.28    0.05
  -8   4  -4    0.48    0.10
  -8   4  -4    0.48    0.13
   9  -4   4    0.20    0.12
   9  -4   4    0.18    0.12
   9  -4   4    0.22    0.08
  -9   4  -4    0.24    0.08
  -9   4  -4    0.15    0.13
   9   4   4    0.20    0.05
  10  -4   4    0.21    0.14
  10  -4   4    0.25    0.10
 -10   4  -4    0.28    0.12
 -10   4  -4    0.33    0.11
  10  -5  -4    0.36    0.16
  10  -5  -4    0.37    0.13
  10  -5  -4    0.42    0.10
 -10   5   4    0.06    0.12
 -10   5   4    0.34    0.13
   9  -5  -4    0.06    0.12
   9  -5  -4    0.12    0.08
  -9   5   4   -0.07    0.09
   9   5  -4    0.13    0.04
  -9   5   4    0.16    0.13
   9   5  -4    0.08    0.07
   8  -5  -4    0.08    0.06
   8  -5  -4    0.00    0.11
   8  -5  -4    0.24    0.12
  -8   5   4    0.09    0.07
  -8   5   4    0.00    0.12
   8   5  -4    0.14    0.06
   8   5  -4    0.09    0.04
   7  -5  -4    3.33    0.23
   7  -5  -4    3.46    0.25
  -7   5   4    3.30    0.19
   7   5  -4    3.08    0.19
   7   5  -4    3.01    0.18
  -7   5   4    3.15    0.23
  -7   5   4    2.98    0.24
   7   5  -4    3.24    0.21
  -7   5   4    2.96    0.18
   6  -5  -4   -0.04    0.06
   6  -5  -4    0.09    0.09
   6  -5  -4    0.05    0.09
  -6   5   4   -0.08    0.08
   6   5  -4   -0.10    0.05
  -6   5   4   -0.09    0.07
  -6   5   4   -0.02    0.06
   6   5  -4    0.02    0.05
   5  -5  -4   13.16    0.75
  -5  -5   4   14.03    0.73
   5  -5  -4   13.87    0.75
  -5   5   4   13.36    0.75
   5   5  -4   14.07    0.74
   5   5  -4   13.45    0.73
  -5   5   4   12.96    0.74
  -5   5   4   14.36    0.74
  -4  -5   4    3.96    0.21
  -4  -5   4    3.80    0.23
  -4  -5   4    3.82    0.21
   4  -5  -4    3.91    0.25
   4  -5  -4    3.92    0.24
   4   5  -4    3.97    0.24
   4   5  -4    3.57    0.23
  -4   5   4    3.89    0.24
  -4   5   4    3.78    0.24
  -4   5   4    3.79    0.25
   3  -5  -4    3.50    0.23
  -3  -5   4    3.47    0.22
   3  -5  -4    3.39    0.22
  -3  -5   4    3.76    0.21
   3  -5  -4    3.39    0.24
  -3   5   4    3.85    0.23
   3   5  -4    3.46    0.22
  -3   5   4    3.42    0.22
   3   5  -4    3.93    0.23
  -3   5   4    3.70    0.23
   2  -5  -4   12.47    0.71
   2  -5  -4   13.56    0.71
  -2  -5   4   12.99    0.71
  -2  -5   4   13.38    0.70
   2  -5  -4   13.34    0.71
  -2  -5   4   12.89    0.70
   2   5  -4   13.46    0.71
  -2   5   4   13.09    0.71
   2   5  -4   12.46    0.71
  -2   5   4   13.20    0.71
  -2   5   4   12.86    0.71
   1  -5  -4   14.18    0.78
   1  -5  -4   13.33    0.78
  -1  -5   4   15.06    0.77
   1  -5  -4   15.15    0.78
  -1  -5   4   14.45    0.77
  -1  -5   4   12.16    0.77
  -1   5   4   14.71    0.78
  -1   5   4   14.67    0.77
   1   5  -4   14.02    0.77
   1   5  -4   15.29    0.78
  -1   5   4   14.78    0.78
   0  -5  -4   32.81    1.70
   0  -5  -4   31.38    1.70
   0  -5   4   31.93    1.70
   0  -5  -4   31.70    1.70
   0  -5   4   32.97    1.70
   0  -5   4   31.84    1.70
   0   5  -4   31.47    1.70
   0   5   4   32.34    1.70
   0   5   4   32.17    1.70
   0   5  -4   32.83    1.71
   0   5   4   32.05    1.70
   1  -5   4    0.99    0.10
  -1  -5  -4    1.09    0.10
  -1  -5  -4    0.90    0.10
  -1  -5  -4    0.69    0.08
   1  -5   4    0.93    0.10
   1  -5   4    0.88    0.10
  -1   5  -4    0.91    0.10
  -1   5  -4    0.95    0.11
   1   5   4    0.83    0.10
   1   5   4    0.86    0.09
   2  -5   4   30.08    1.57
   2  -5   4   29.28    1.57
  -2  -5  -4   29.99    1.56
  -2  -5  -4   29.07    1.56
   2  -5   4   28.62    1.57
   2   5   4   28.79    1.56
  -2   5  -4   30.32    1.57
  -2   5  -4   29.12    1.57
   2   5   4   29.85    1.56
   3  -5   4    0.52    0.08
  -3  -5  -4    0.42    0.07
  -3  -5  -4    0.38    0.06
   3  -5   4    0.33    0.06
  -3   5  -4    0.41    0.07
   3   5   4    0.40    0.06
  -3   5  -4    0.33    0.07
   3   5   4    0.32    0.06
  -3   5  -4    0.35    0.06
   4  -5   4   16.53    0.93
   4  -5   4   16.79    0.93
  -4   5  -4   17.60    0.93
   4   5   4   16.88    0.92
  -4   5  -4   17.33    0.92
   4   5   4   17.76    0.92
  -4   5  -4   17.07    0.93
   5  -5   4    9.50    0.53
   5  -5   4    9.54    0.53
   5  -5   4    9.33    0.53
  -5   5  -4    9.38    0.52
  -5   5  -4    9.16    0.52
   5   5   4    8.76    0.51
  -5   5  -4    8.85    0.51
   5   5   4    9.59    0.51
   6  -5   4    2.58    0.22
   6  -5   4    2.79    0.21
  -6   5  -4    2.99    0.21
  -6   5  -4    2.76    0.22
  -6   5  -4    2.86    0.19
  -6   5  -4    2.69    0.18
   7  -5   4    1.64    0.24
   7  -5   4    1.98    0.21
   7  -5   4    1.78    0.19
  -7   5  -4    2.11    0.18
  -7   5  -4    1.90    0.20
   8  -5   4    1.60    0.22
   8  -5   4    1.48    0.16
   8  -5   4    1.63    0.18
  -8   5  -4    1.29    0.20
   8   5   4    1.64    0.16
  -8   5  -4    1.59    0.17
   8   5   4    1.51    0.13
   8   5   4    1.28    0.15
   9  -5   4    0.10    0.07
   9  -5   4   -0.11    0.12
   9  -5   4    0.05    0.11
  -9   5  -4   -0.01    0.12
   9   5   4    0.10    0.06
  -9   5  -4    0.05    0.08
  10  -6  -4    0.70    0.11
  10  -6  -4    0.62    0.22
  10  -6  -4    1.15    0.20
 -10   6   4    0.47    0.13
 -10   6   4    0.67    0.17
   9  -6  -4    0.02    0.14
   9  -6  -4   -0.19    0.12
   9  -6  -4    0.05    0.08
  -9   6   4    0.04    0.13
   8  -6  -4    1.47    0.19
   8  -6  -4    1.82    0.19
   8  -6  -4    1.82    0.24
  -8   6   4    1.62    0.19
   8   6  -4    2.05    0.15
   8   6  -4    1.87    0.19
  -8   6   4    1.80    0.20
   7  -6  -4    0.21    0.12
   7  -6  -4    0.27    0.08
   7  -6  -4    0.23    0.11
  -7   6   4    0.32    0.09
  -7   6   4    0.24    0.05
   7   6  -4    0.23    0.08
  -7   6   4    0.15    0.11
   7   6  -4    0.20    0.06
  -7   6   4    0.12    0.09
   6  -6  -4    1.32    0.17
   6  -6  -4    1.30    0.19
   6  -6  -4    1.44    0.22
  -6   6   4    1.00    0.13
   6   6  -4    1.07    0.15
   6   6  -4    1.18    0.13
  -6   6   4    1.09    0.16
  -6   6   4    1.47    0.14
  -6   6   4    1.32    0.15
   5  -6  -4    5.13    0.33
   5  -6  -4    6.30    0.35
   5  -6  -4    5.73    0.35
  -5  -6   4    5.31    0.31
   5   6  -4    5.36    0.33
   5   6  -4    5.22    0.31
  -5   6   4    4.82    0.32
  -5   6   4    5.26    0.34
   4  -6  -4    1.21    0.16
   4  -6  -4    1.18    0.15
  -4  -6   4    1.25    0.12
  -4  -6   4    1.25    0.10
   4  -6  -4    1.23    0.14
  -4   6   4    1.28    0.14
   4   6  -4    1.46    0.12
   4   6  -4    1.39    0.15
  -3  -6   4    0.75    0.08
  -3  -6   4    0.96    0.10
  -3  -6   4    0.89    0.11
   3  -6  -4    0.79    0.12
   3  -6  -4    0.92    0.13
   3   6  -4    1.06    0.12
  -3   6   4    0.99    0.13
   3   6  -4    0.86    0.10
   2  -6  -4    0.94    0.12
  -2  -6   4    0.91    0.10
  -2  -6   4    0.88    0.12
  -2  -6   4    0.58    0.10
  -2   6   4    0.95    0.11
   2   6  -4    0.78    0.10
   2   6  -4    0.92    0.11
   1  -6  -4    0.04    0.05
  -1  -6   4    0.07    0.05
  -1  -6   4    0.16    0.06
   1  -6  -4    0.03    0.06
  -1  -6   4    0.06    0.04
   1   6  -4    0.10    0.06
  -1   6   4    0.05    0.05
   0  -6  -4    3.63    0.23
   0  -6   4    3.85    0.23
   0  -6  -4    3.30    0.22
   0  -6   4    3.55    0.23
   0  -6   4    3.32    0.22
   0   6  -4    3.58    0.22
   0   6   4    3.48    0.22
   0   6   4    3.43    0.23
  -1  -6  -4    3.25    0.21
   1  -6   4    3.33    0.21
  -1  -6  -4    3.53    0.20
   1  -6   4    2.74    0.20
  -1  -6  -4    3.55    0.20
   1   6   4    2.79    0.21
  -1   6  -4    2.56    0.21
   1   6   4    2.77    0.20
   2  -6   4    3.24    0.22
  -2  -6  -4    3.42    0.22
   2  -6   4    3.50    0.22
   2  -6   4    3.30    0.22
  -2  -6  -4    3.13    0.20
  -2  -6  -4    3.66    0.21
  -2   6  -4    2.71    0.21
   2   6   4    3.45    0.22
   2   6   4    3.06    0.21
  -3  -6  -4    5.55    0.33
  -3  -6  -4    5.89    0.33
   3  -6   4    6.21    0.36
   3  -6   4    5.86    0.35
   3  -6   4    6.14    0.35
   3   6   4    5.92    0.34
   3   6   4    5.95    0.34
  -3   6  -4    5.66    0.34
  -3   6  -4    4.85    0.34
  -4  -6  -4   12.06    0.63
   4  -6   4   11.80    0.66
  -4  -6  -4   11.89    0.63
   4  -6   4   12.07    0.66
   4  -6   4   12.13    0.66
  -4   6  -4   10.07    0.65
  -4   6  -4   11.43    0.66
   4   6   4   12.23    0.65
   4   6   4   12.59    0.65
   5   6   4    0.95    0.11
   6  -6   4    0.02    0.10
   6  -6   4   -0.01    0.07
   6  -6   4    0.07    0.10
   6   6   4    0.07    0.06
  -6   6  -4   -0.03    0.08
   6   6   4    0.01    0.08
  -6   6  -4    0.03    0.08
  -6   6  -4    0.03    0.05
   7  -6   4    0.22    0.12
   7  -6   4    0.21    0.05
   7  -6   4    0.15    0.15
  -7   6  -4    0.14    0.07
  -7   6  -4    0.08    0.11
   7   6   4    0.14    0.09
   7   6   4    0.06    0.07
  -7   6  -4    0.03    0.08
   8  -6   4    0.09    0.05
   8  -6   4   -0.01    0.11
   8  -6   4    0.03    0.13
   8   6   4   -0.02    0.09
  -8   6  -4    0.22    0.08
  -8   6  -4    0.08    0.13
   9  -6   4    0.22    0.09
   9  -6   4    0.38    0.14
   9  -6   4   -0.02    0.15
  -9   6  -4    0.22    0.14
   9  -7  -4    0.06    0.15
   9  -7  -4    0.16    0.08
  -9   7   4    0.17    0.13
   9   7  -4    0.30    0.12
  -9   7   4    0.32    0.11
   8  -7  -4    0.06    0.14
   8  -7  -4    0.11    0.08
   8  -7  -4    0.01    0.13
  -8   7   4    0.03    0.08
  -8   7   4    0.01    0.12
  -8   7   4   -0.13    0.09
   7  -7  -4    0.41    0.13
   7  -7  -4    0.40    0.12
   7  -7  -4    0.31    0.06
  -7   7   4    0.33    0.10
  -7   7   4    0.38    0.13
  -7   7   4    0.35    0.09
   6  -7  -4    1.07    0.19
   6  -7  -4    1.17    0.16
   6  -7  -4    1.15    0.18
  -6   7   4    1.14    0.16
  -6   7   4    0.83    0.14
   6   7  -4    1.39    0.16
  -6   7   4    1.09    0.17
  -5  -7   4    1.60    0.15
   5  -7  -4    1.64    0.21
   5  -7  -4    1.60    0.20
   5  -7  -4    1.62    0.18
  -5   7   4    1.75    0.17
  -5   7   4    1.61    0.18
  -5   7   4    2.00    0.19
   5   7  -4    1.69    0.17
   4  -7  -4    4.09    0.29
   4  -7  -4    4.27    0.30
   4  -7  -4    4.38    0.32
  -4  -7   4    4.25    0.27
  -4  -7   4    4.21    0.26
  -4   7   4    4.13    0.28
   4   7  -4    4.57    0.28
  -4   7   4    4.13    0.29
  -4   7   4    4.34    0.28
  -3  -7   4   -0.02    0.05
   3  -7  -4   -0.02    0.08
   3  -7  -4   -0.13    0.06
  -3  -7   4   -0.07    0.06
  -3   7   4   -0.01    0.08
   3   7  -4    0.13    0.07
  -3   7   4   -0.06    0.07
  -3   7   4   -0.01    0.08
  -2  -7   4    4.85    0.29
  -2  -7   4    4.72    0.29
   2  -7  -4    4.67    0.30
   2  -7  -4    4.79    0.30
  -2  -7   4    4.42    0.28
   2  -7  -4    4.48    0.30
   2   7  -4    5.08    0.30
   2   7  -4    4.91    0.30
  -2   7   4    4.77    0.31
  -2   7   4    4.53    0.29
  -2   7   4    4.87    0.31
   1  -7  -4    4.27    0.28
  -1  -7   4    4.25    0.27
   1  -7  -4    4.20    0.27
   1  -7  -4    4.58    0.28
   1   7  -4    4.76    0.28
   1   7  -4    4.44    0.28
  -1   7   4    4.22    0.28
  -1   7   4    4.12    0.26
  -1   7   4    4.01    0.28
   0  -7  -4    5.23    0.35
   0  -7   4    5.96    0.36
   0  -7  -4    6.02    0.35
   0  -7   4    5.92    0.35
   0  -7  -4    5.75    0.35
   0  -7   4    6.18    0.35
   0   7  -4    5.94    0.36
   0   7   4    5.84    0.36
   0   7  -4    6.30    0.36
   0   7   4    6.18    0.36
   0   7   4    5.79    0.34
   1  -7   4    1.47    0.15
   1  -7   4    1.58    0.17
   1  -7   4    1.37    0.14
  -1  -7  -4    1.52    0.15
  -1   7  -4    1.61    0.15
  -1   7  -4    1.52    0.16
   1   7   4    1.46    0.15
   1   7   4    1.94    0.17
  -2  -7  -4    0.36    0.07
   2  -7   4    0.27    0.07
  -2  -7  -4    0.23    0.07
  -2  -7  -4    0.33    0.08
   2  -7   4    0.39    0.09
  -2   7  -4    0.35    0.10
  -2   7  -4    0.44    0.10
  -2   7  -4    0.47    0.08
   2   7   4    0.31    0.09
   2   7   4    0.56    0.08
  -3  -7  -4   11.93    0.69
   3  -7   4   13.64    0.72
   3  -7   4   12.63    0.72
  -3  -7  -4   12.85    0.70
   3  -7   4   12.58    0.72
  -3   7  -4   12.78    0.71
   3   7   4   13.74    0.71
  -3   7  -4   12.30    0.71
   3   7   4   13.07    0.71
  -3   7  -4   12.60    0.72
  -4  -7  -4    0.02    0.04
   4  -7   4    0.00    0.10
  -4  -7  -4    0.06    0.05
   4  -7   4    0.31    0.09
   4  -7   4    0.12    0.07
  -4   7  -4    0.09    0.09
  -4   7  -4   -0.11    0.07
  -4   7  -4    0.08    0.10
   5  -7   4   25.13    1.35
   5  -7   4   21.82    1.35
   5  -7   4   24.20    1.35
  -5   7  -4   25.08    1.34
  -5   7  -4   26.08    1.35
   5   7   4   27.93    1.34
   5   7   4   25.16    1.34
  -5   7  -4   23.93    1.35
   6  -7   4    0.66    0.13
   6  -7   4    1.00    0.15
   6  -7   4    0.86    0.15
  -6   7  -4    0.67    0.09
  -6   7  -4    0.67    0.11
   7  -7   4    2.85    0.24
   7  -7   4    3.40    0.30
   7  -7   4    3.05    0.26
  -7   7  -4    3.04    0.26
   7   7   4    3.24    0.25
  -7   7  -4    2.66    0.23
  -7   7  -4    2.93    0.23
   8  -7   4    0.66    0.17
   8  -7   4    0.49    0.10
   8  -7   4    0.91    0.17
  -8   7  -4    0.37    0.09
  -8   7  -4    0.75    0.15
   9  -7   4   -0.12    0.15
  -9   7  -4    0.01    0.14
   9  -8  -4    0.30    0.20
   9  -8  -4    0.30    0.10
  -9   8   4    0.59    0.18
  -9   8   4    0.42    0.11
   8  -8  -4    0.10    0.09
   8  -8  -4    0.09    0.13
  -8   8   4    0.09    0.11
  -8   8   4    0.06    0.10
   8   8  -4    0.40    0.14
   8   8  -4    0.51    0.15
  -8   8   4    0.18    0.13
   7  -8  -4    0.02    0.07
   7  -8  -4   -0.01    0.14
   7  -8  -4    0.17    0.14
  -7   8   4   -0.03    0.12
   7   8  -4    0.21    0.12
  -7   8   4    0.09    0.12
  -7   8   4   -0.05    0.09
   7   8  -4    0.07    0.11
  -7   8   4   -0.01    0.12
   6  -8  -4    0.23    0.13
   6  -8  -4    0.16    0.06
   6  -8  -4    0.16    0.12
  -6   8   4    0.26    0.10
   6   8  -4    0.24    0.11
  -6   8   4    0.40    0.12
  -5  -8   4    0.78    0.08
  -5  -8   4    0.76    0.07
   5  -8  -4    1.12    0.17
   5  -8  -4    0.55    0.11
   5  -8  -4    0.93    0.15
  -5  -8   4    0.97    0.14
  -5   8   4    0.73    0.13
  -5   8   4    0.93    0.16
  -5   8   4    1.07    0.17
   5   8  -4    0.88    0.12
  -4  -8   4    0.13    0.06
   4  -8  -4    0.04    0.11
  -4  -8   4   -0.05    0.08
   4  -8  -4   -0.01    0.14
   4  -8  -4    0.01    0.06
   4   8  -4   -0.05    0.10
  -4   8   4    0.08    0.08
  -4   8   4    0.04    0.10
  -4   8   4    0.13    0.13
   4   8  -4    0.12    0.08
  -3  -8   4    0.47    0.08
   3  -8  -4    0.60    0.12
   3  -8  -4    0.69    0.13
  -3  -8   4    0.64    0.11
  -3   8   4    0.61    0.10
  -3   8   4    0.42    0.11
   3   8  -4    0.46    0.11
  -3   8   4    0.60    0.15
   2  -8  -4    6.26    0.42
  -2  -8   4    5.95    0.40
   2  -8  -4    6.51    0.41
  -2  -8   4    7.25    0.41
  -2  -8   4    7.18    0.41
   2  -8  -4    7.17    0.42
  -2   8   4    6.92    0.41
  -2   8   4    6.57    0.42
  -2   8   4    7.23    0.42
   2   8  -4    7.19    0.42
   2   8  -4    7.13    0.42
   1  -8  -4    2.54    0.22
  -1  -8   4    2.48    0.19
   1  -8  -4    2.16    0.20
   1  -8  -4    2.39    0.20
  -1  -8   4    2.54    0.20
  -1  -8   4    2.47    0.22
  -1   8   4    2.48    0.21
   1   8  -4    2.44    0.21
  -1   8   4    2.46    0.18
  -1   8   4    2.26    0.23
   1   8  -4    2.53    0.20
   0  -8  -4    0.08    0.07
   0  -8   4    0.04    0.09
   0  -8  -4    0.05    0.08
   0  -8   4    0.08    0.06
   0  -8  -4    0.00    0.07
   0   8   4    0.01    0.08
   0   8   4    0.03    0.09
   0   8   4    0.15    0.07
   0   8  -4    0.04    0.08
   0   8  -4    0.05    0.09
  -1  -8  -4    7.02    0.43
   1  -8   4    7.44    0.43
   1  -8   4    7.21    0.45
   1  -8   4    6.91    0.43
  -1  -8  -4    7.12    0.42
   1   8   4    7.58    0.44
   1   8   4    7.31    0.42
  -1   8  -4    7.54    0.44
   1   8   4    7.16    0.43
  -1   8  -4    6.98    0.44
   2  -8   4    5.40    0.35
  -2  -8  -4    5.46    0.33
   2  -8   4    5.88    0.36
  -2  -8  -4    5.34    0.33
   2  -8   4    5.22    0.35
  -2   8  -4    4.81    0.35
  -2   8  -4    5.51    0.34
   2   8   4    5.63    0.36
  -2   8  -4    5.70    0.35
   2   8   4    5.05    0.35
  -3  -8  -4    0.94    0.13
   3  -8   4    1.36    0.15
  -3  -8  -4    1.04    0.14
   3  -8   4    0.78    0.13
  -3   8  -4    1.17    0.20
  -3   8  -4    0.64    0.11
  -3   8  -4    1.00    0.17
   3   8   4    1.11    0.19
   3   8   4    1.41    0.17
   4  -8   4    1.10    0.19
  -4  -8  -4    0.77    0.11
   4  -8   4    0.94    0.16
  -4  -8  -4    1.08    0.12
   4  -8   4    0.85    0.15
   4   8   4    0.87    0.13
  -4   8  -4    0.93    0.14
  -4   8  -4    1.23    0.20
  -4   8  -4    1.15    0.16
   4   8   4    1.05    0.18
   5  -8   4    0.97    0.16
   5  -8   4    0.87    0.14
   5  -8   4    0.81    0.14
  -5   8  -4    0.95    0.16
  -5   8  -4    0.85    0.16
  -5   8  -4    0.76    0.13
   5   8   4    0.90    0.13
   5   8   4    0.81    0.13
   6  -8   4    0.28    0.09
   6  -8   4    0.38    0.15
   6  -8   4    0.20    0.13
  -6   8  -4    0.32    0.09
   6   8   4    0.28    0.12
  -6   8  -4    0.34    0.12
   6   8   4    0.34    0.15
   7  -8   4    0.04    0.08
   7  -8   4    0.15    0.13
   7   8   4    0.26    0.12
  -7   8  -4    0.23    0.12
  -7   8  -4    0.03    0.09
  -7   8  -4    0.53    0.14
   8  -8   4   -0.16    0.16
   8   8   4    0.17    0.13
  -8   8  -4    0.16    0.12
   8  -9  -4    0.09    0.15
   8  -9  -4   -0.10    0.10
  -8   9   4   -0.21    0.10
  -8   9   4    0.02    0.10
   8   9  -4    0.14    0.11
   7  -9  -4   -0.15    0.13
  -7   9   4    0.32    0.15
  -7   9   4   -0.02    0.14
   7   9  -4    0.20    0.14
   7   9  -4    0.09    0.13
  -7   9   4   -0.12    0.11
   6  -9  -4    0.51    0.14
   6  -9  -4    0.18    0.08
  -6   9   4   -0.08    0.18
   6   9  -4    0.25    0.15
  -6   9   4    0.13    0.10
  -6   9   4    0.26    0.14
   6   9  -4    0.41    0.14
  -5  -9   4    0.15    0.07
   5  -9  -4   -0.04    0.10
   5  -9  -4    0.03    0.08
  -5  -9   4    0.07    0.06
   5  -9  -4    0.15    0.14
   5   9  -4   -0.31    0.14
  -5   9   4    0.05    0.10
  -5   9   4    0.13    0.13
  -5   9   4   -0.11    0.16
   5   9  -4    0.10    0.12
   4  -9  -4   -0.14    0.07
  -4  -9   4   -0.06    0.08
  -4  -9   4    0.01    0.07
   4  -9  -4   -0.03    0.10
   4  -9  -4   -0.02    0.12
  -4   9   4    0.03    0.13
   4   9  -4   -0.10    0.11
  -4   9   4   -0.03    0.12
  -4   9   4    0.08    0.07
  -3  -9   4   -0.04    0.06
   3  -9  -4   -0.10    0.06
   3  -9  -4    0.00    0.09
  -3  -9   4   -0.11    0.09
  -3   9   4   -0.02    0.12
   3   9  -4   -0.10    0.10
  -3   9   4    0.02    0.07
  -3   9   4    0.07    0.10
  -2  -9   4    0.05    0.08
   2  -9  -4   -0.02    0.11
  -2  -9   4   -0.13    0.06
  -2  -9   4   -0.04    0.09
  -2   9   4   -0.01    0.12
  -2   9   4   -0.19    0.14
   2   9  -4   -0.07    0.11
  -2   9   4   -0.03    0.08
   1  -9  -4    2.40    0.21
   1  -9  -4    2.32    0.24
  -1  -9   4    2.20    0.23
  -1  -9   4    2.58    0.22
  -1  -9   4    2.61    0.21
   1   9  -4    2.23    0.21
   1   9  -4    1.95    0.25
  -1   9   4    2.59    0.20
  -1   9   4    1.68    0.28
   0  -9   4    1.12    0.18
   0  -9   4    0.61    0.09
   0  -9  -4    0.72    0.12
   0  -9  -4    1.05    0.16
   0  -9  -4    0.50    0.09
   0   9   4    0.70    0.14
   0   9  -4    0.31    0.11
   0   9   4    0.74    0.10
   0   9   4    0.56    0.15
   0   9  -4    0.65    0.16
  -1  -9  -4    1.92    0.17
  -1  -9  -4    1.77    0.19
   1  -9   4    1.85    0.21
   1  -9   4    1.28    0.23
   1  -9   4    1.63    0.20
  -1   9  -4    1.61    0.23
   1   9   4    1.68    0.17
   1   9   4    1.75    0.22
   1   9   4    1.21    0.22
  -2  -9  -4    1.81    0.21
   2  -9   4    1.88    0.18
  -2  -9  -4    1.96    0.20
  -2  -9  -4    2.20    0.18
   2  -9   4    2.29    0.24
  -2   9  -4    1.92    0.19
  -2   9  -4    2.16    0.22
  -2   9  -4    2.13    0.25
   2   9   4    1.80    0.22
  -3  -9  -4    0.06    0.09
   3  -9   4    0.06    0.07
  -3   9  -4    0.00    0.11
   3   9   4   -0.23    0.14
  -3   9  -4    0.06    0.13
   3   9   4    0.11    0.11
  -3   9  -4   -0.11    0.09
  -4  -9  -4    1.35    0.16
   4  -9   4    1.23    0.16
   4  -9   4    0.92    0.15
  -4  -9  -4    0.73    0.13
   4  -9   4    0.76    0.16
  -4   9  -4    1.08    0.15
  -4   9  -4    0.91    0.15
   4   9   4    0.92    0.17
  -4   9  -4    0.96    0.16
   5  -9   4    0.37    0.09
   5  -9   4    0.58    0.17
  -5   9  -4    0.51    0.16
   5   9   4    0.49    0.14
  -5   9  -4    0.72    0.15
   5   9   4    0.43    0.15
  -5   9  -4    0.53    0.11
   6  -9   4   -0.09    0.13
  -6   9  -4    0.18    0.10
   6   9   4    0.24    0.12
  -6   9  -4   -0.19    0.18
   6   9   4    0.07    0.13
  -6   9  -4    0.03    0.15
   7  -9   4    0.09    0.19
   7  -9   4    0.41    0.09
   7   9   4    0.50    0.17
  -7   9  -4    0.34    0.14
  -7   9  -4    0.61    0.17
  -7   9  -4    0.07    0.13
   7   9   4    0.62    0.12
   7 -10  -4    2.41    0.25
   7 -10  -4    2.99    0.34
   7  10  -4    2.76    0.30
  -7  10   4    2.73    0.27
  -7  10   4    2.82    0.31
   7  10  -4    3.54    0.37
   6 -10  -4    2.97    0.35
   6 -10  -4    3.64    0.30
   6  10  -4    3.92    0.35
   6  10  -4    3.54    0.30
  -6  10   4    3.44    0.30
  -6  10   4    3.68    0.30
  -6  10   4    2.86    0.33
  -5 -10   4   -0.06    0.07
   5 -10  -4   -0.03    0.12
  -5 -10   4    0.00    0.05
   5  10  -4    0.19    0.14
  -5  10   4   -0.08    0.11
   4 -10  -4    2.44    0.27
  -4 -10   4    2.62    0.23
  -4 -10   4    2.52    0.23
   4  10  -4    2.49    0.26
  -4  10   4    2.61    0.25
  -4  10   4    2.54    0.23
   4  10  -4    2.63    0.24
   3 -10  -4    2.37    0.24
   3 -10  -4    2.25    0.21
  -3 -10   4    2.43    0.21
  -3 -10   4    2.50    0.23
  -3  10   4    2.23    0.24
  -3  10   4    2.10    0.20
   3  10  -4    2.77    0.29
   3  10  -4    2.39    0.21
   2 -10  -4    0.14    0.10
   2 -10  -4    0.10    0.09
  -2 -10   4    0.19    0.06
  -2 -10   4    0.33    0.12
  -2  10   4    0.14    0.10
   2  10  -4    0.13    0.11
  -2  10   4    0.15    0.10
   2  10  -4    0.20    0.12
   1 -10  -4    1.91    0.23
   1 -10  -4    2.01    0.21
  -1 -10   4    2.59    0.23
  -1 -10   4    2.28    0.20
   1  10  -4    2.25    0.21
  -1  10   4    2.29    0.22
   1  10  -4    2.01    0.23
  -1  10   4    2.43    0.19
   0 -10  -4    0.21    0.11
   0 -10   4    0.05    0.11
   0 -10  -4    0.10    0.08
   0 -10  -4    0.05    0.11
   0 -10   4    0.16    0.10
   0 -10   4    0.07    0.08
   0  10   4    0.07    0.08
   0  10  -4    0.29    0.11
   0  10   4    0.09    0.09
   0  10   4    0.20    0.12
  -1 -10  -4    0.10    0.11
   1 -10   4    0.08    0.09
  -1 -10  -4   -0.01    0.07
  -1 -10  -4   -0.08    0.11
   1 -10   4   -0.15    0.10
   1  10   4   -0.02    0.08
   1  10   4   -0.13    0.12
   1  10   4    0.01    0.10
  -1  10  -4   -0.03    0.11
  -2 -10  -4   16.42    0.85
   2 -10   4   15.35    0.86
   2 -10   4   14.52    0.85
  -2 -10  -4   14.53    0.85
  -2 -10  -4   13.89    0.84
   2  10   4   15.99    0.86
  -2  10  -4   14.17    0.85
   2  10   4   15.70    0.86
   2  10   4   15.51    0.84
  -2  10  -4   15.47    0.85
   3 -10   4    1.75    0.28
  -3 -10  -4    1.79    0.21
  -3 -10  -4    1.44    0.22
   3  10   4    1.52    0.19
  -3  10  -4    1.63    0.21
  -3  10  -4    1.47    0.19
   3  10   4    1.62    0.26
   4 -10   4    2.21    0.25
  -4 -10  -4    2.26    0.21
  -4  10  -4    2.13    0.25
  -4  10  -4    1.99    0.21
   4  10   4    2.65    0.29
   4  10   4    2.41    0.24
   5 -10   4    0.15    0.09
   5 -10   4   -0.01    0.14
   5  10   4    0.19    0.12
   5  10   4    0.15    0.16
  -5  10  -4    0.13    0.12
   6 -10   4    0.01    0.09
   6 -10   4    0.21    0.15
  -6  10  -4    0.06    0.13
   6  10   4    0.09    0.12
  -6  10  -4    0.14    0.10
  -6  10  -4   -0.13    0.15
   6  10   4    0.05    0.16
   7 -10   4   -0.15    0.15
  -7  10  -4   -0.11    0.10
   7  10   4    0.17    0.16
  -7  10  -4   -0.31    0.16
   6 -11  -4    0.12    0.16
   6  11  -4    0.16    0.13
  -6  11   4    0.09    0.13
  -6  11   4   -0.13    0.11
   5 -11  -4    0.01    0.16
   5 -11  -4   -0.02    0.08
  -5 -11   4   -0.03    0.08
  -5  11   4   -0.12    0.12
   5  11  -4    0.04    0.11
  -5  11   4   -0.12    0.09
   4 -11  -4   -0.26    0.16
  -4 -11   4   -0.03    0.09
  -4 -11   4    0.03    0.12
  -4 -11   4    0.01    0.13
  -4  11   4    0.01    0.11
   4  11  -4   -0.12    0.11
   3 -11  -4    0.15    0.10
  -3 -11   4    0.08    0.13
  -3 -11   4    0.24    0.12
   3 -11  -4    0.17    0.13
  -3 -11   4   -0.04    0.08
  -3  11   4    0.16    0.10
  -3  11   4    0.02    0.10
   3  11  -4    0.19    0.12
  -2 -11   4    0.01    0.11
  -2 -11   4    0.08    0.13
  -2 -11   4   -0.09    0.08
   2 -11  -4    0.01    0.11
  -2  11   4   -0.09    0.10
   2  11  -4    0.05    0.12
  -2  11   4    0.04    0.11
  -1 -11   4   -0.03    0.11
   1 -11  -4    0.01    0.13
  -1 -11   4   -0.09    0.07
  -1  11   4   -0.02    0.09
  -1  11   4   -0.07    0.12
   1  11  -4    0.07    0.12
   0 -11   4    0.17    0.14
   0  11  -4    0.19    0.13
   0  11   4    0.08    0.12
   0  11   4    0.08    0.08
   1 -11   4    0.11    0.13
  -1 -11  -4    0.06    0.11
  -1  11  -4    0.04    0.08
   1  11   4    0.08    0.08
  -1  11  -4    0.19    0.12
   1  11   4    0.10    0.11
   2 -11   4    0.60    0.12
   2 -11   4    0.46    0.12
  -2 -11  -4    0.18    0.18
  -2 -11  -4    0.53    0.14
  -2  11  -4    0.33    0.10
   2  11   4    0.51    0.12
  -2  11  -4    0.53    0.13
   2  11   4    0.55    0.12
  -3 -11  -4    0.01    0.11
   3 -11   4   -0.09    0.08
  -3 -11  -4   -0.13    0.17
   3 -11   4    0.19    0.13
   3  11   4    0.03    0.11
  -3  11  -4   -0.04    0.10
   4 -11   4    1.72    0.23
  -4 -11  -4    1.17    0.19
   4 -11   4    0.83    0.14
  -4  11  -4    1.39    0.21
   4  11   4    1.40    0.22
   5 -11   4    2.99    0.33
  -5  11  -4    3.28    0.27
   5  11   4    4.02    0.31
  -5  11  -4    3.81    0.31
   5 -12  -4   -0.13    0.12
   5 -12  -4    0.05    0.19
  -5  12   4   -0.11    0.15
   5  12  -4   -0.19    0.16
  -5  12   4   -0.29    0.13
   4 -12  -4   -0.06    0.15
   4 -12  -4    0.09    0.11
  -4 -12   4   -0.06    0.18
  -4  12   4   -0.07    0.14
  -4  12   4   -0.04    0.09
   4  12  -4    0.06    0.13
   3 -12  -4    0.01    0.15
  -3 -12   4    0.41    0.16
  -3 -12   4    0.18    0.11
  -3  12   4    0.39    0.11
   3  12  -4    0.24    0.14
  -3  12   4    0.18    0.13
  -2 -12   4    0.61    0.12
   2 -12  -4    0.46    0.18
  -2 -12   4    0.57    0.14
  -2  12   4    0.60    0.14
   2  12  -4    0.79    0.16
  -1 -12   4    0.06    0.07
   1 -12  -4    0.22    0.10
   1 -12  -4    0.16    0.16
  -1 -12   4    0.27    0.15
  -1  12   4   -0.02    0.16
   1  12  -4   -0.01    0.16
   0 -12   4   -0.03    0.12
   0 -12  -4    0.02    0.08
   0 -12   4    0.06    0.08
   0  12  -4    0.07    0.17
   0  12   4   -0.08    0.14
   0  12   4    0.13    0.09
  -1 -12  -4    1.04    0.15
   1 -12   4    0.88    0.14
  -1 -12  -4    1.02    0.17
  -1  12  -4    0.86    0.16
  -1  12  -4    1.26    0.16
   1  12   4    0.73    0.12
   1  12   4    1.14    0.19
  -2 -12  -4    0.56    0.14
  -2 -12  -4    0.38    0.11
   2 -12   4    0.58    0.14
   2 -12   4    0.41    0.13
   2  12   4    0.54    0.11
  -2  12  -4    0.64    0.12
   2  12   4    0.62    0.15
  -2  12  -4    0.72    0.14
   3 -12   4    0.22    0.12
  -3 -12  -4    0.08    0.15
   3 -12   4    0.21    0.16
  -3  12  -4    0.14    0.14
   3  12   4    0.03    0.12
  -3  12  -4   -0.13    0.10
   3  12   4    0.18    0.10
   4 -12   4    0.50    0.21
   4 -12   4    0.49    0.13
  -4  12  -4    0.26    0.14
  -4  12  -4    0.71    0.17
   4  12   4    0.80    0.17
  -2 -13   4   -0.23    0.12
  -2 -13   4    0.03    0.13
   2 -13  -4    0.33    0.17
   2 -13  -4   -0.13    0.11
  -2  13   4   -0.02    0.09
   2  13  -4    0.16    0.17
  -2  13   4   -0.04    0.15
  -1 -13   4    0.03    0.12
  -1 -13   4   -0.24    0.15
   1 -13  -4   -0.13    0.12
   1  13  -4    0.07    0.15
  -1  13   4   -0.08    0.16
  -1  13   4   -0.11    0.10
   0 -13   4    0.10    0.08
   0 -13   4   -0.25    0.14
   0 -13  -4    0.03    0.09
   0 -13  -4   -0.17    0.15
   0  13   4    0.17    0.10
   0  13   4    0.28    0.17
   0  13  -4    0.05    0.09
   0  13  -4    0.15    0.18
  -1 -13  -4    0.23    0.10
   1 -13   4    0.09    0.13
   1 -13   4    0.05    0.14
  -1 -13  -4    0.10    0.15
  -1  13  -4    0.12    0.14
  -1  13  -4    0.35    0.16
   1  13   4    0.25    0.12
   1  13   4    0.35    0.15
  -2 -13  -4   -0.01    0.19
  -2 -13  -4    0.20    0.11
   2 -13   4    0.13    0.18
   2 -13   4    0.28    0.11
  -2  13  -4   -0.10    0.16
  -2  13  -4   -0.06    0.14
   2  13   4   -0.08    0.16
 -11   0   5    0.10    0.13
 -10   0   5    0.03    0.13
 -10   0   5    0.01    0.08
  10   0  -5    0.06    0.07
  -9   0   5    5.62    0.37
   9   0  -5    5.10    0.31
   9   0  -5    5.77    0.32
  -9   0   5    5.58    0.35
  -8   0   5   -0.02    0.10
   8   0  -5    0.04    0.04
  -8   0   5    0.03    0.07
  -7   0   5    3.07    0.22
   7   0  -5    2.60    0.18
   7   0  -5    3.37    0.18
  -7   0   5    3.39    0.22
  -6   0   5    0.00    0.05
  -6   0   5   -0.03    0.06
   6   0  -5    0.01    0.03
  -5   0   5   66.66    3.40
  -5   0   5   65.41    3.40
   5   0  -5   64.79    3.39
   5   0  -5   61.74    3.39
   4   0  -5    0.01    0.03
  -4   0   5    0.02    0.01
  -4   0   5    0.03    0.04
   3   0  -5    0.77    0.07
   3   0  -5    0.84    0.07
  -3   0   5    0.87    0.07
  -3   0   5    0.86    0.06
  -3   0   5    1.00    0.06
  -2   0   5    0.13    0.03
  -1   0   5   75.24    4.09
   1   0  -5   82.08    4.11
   1   0  -5   79.31    4.10
  -1   0   5   77.44    4.09
  -1   0   5   76.16    4.09
   0   0  -5    0.03    0.02
   0   0  -5    0.03    0.01
   0   0  -5    0.00    0.02
   0   0   5    0.03    0.02
   1   0   5   76.91    4.11
   1   0   5   79.45    4.12
  -1   0  -5   76.69    4.11
   1   0   5   77.27    4.11
  -1   0  -5   82.06    4.13
   2   0   5    0.01    0.02
   2   0   5   -0.03    0.02
  -2   0  -5    0.02    0.02
   2   0   5    0.01    0.02
  -2   0  -5    0.01    0.01
  -2   0  -5   -0.01    0.02
  -2   0  -5   -0.01    0.01
   3   0   5    5.58    0.32
  -3   0  -5    6.13    0.32
   3   0   5    6.23    0.33
   3   0   5    5.95    0.33
   3   0   5    6.14    0.32
  -3   0  -5    5.97    0.32
  -3   0  -5    5.93    0.33
   4   0   5    0.00    0.03
  -4   0  -5   -0.02    0.02
   4   0   5    0.04    0.02
   4   0   5    0.00    0.03
  -4   0  -5    0.04    0.04
   5   0   5   11.94    0.62
  -5   0  -5   12.29    0.63
   5   0   5   12.27    0.63
   5   0   5   11.32    0.62
  -5   0  -5   10.45    0.63
   6   0   5   -0.03    0.04
  -6   0  -5    0.00    0.05
   6   0   5   -0.04    0.04
  -6   0  -5   -0.09    0.07
  -7   0  -5    1.11    0.15
   7   0   5    1.08    0.12
  -7   0  -5    1.11    0.12
   7   0   5    1.27    0.10
   7   0   5    1.28    0.11
   8   0   5    0.05    0.04
   8   0   5   -0.03    0.06
  -8   0  -5   -0.07    0.06
  -8   0  -5    0.07    0.09
   8   0   5    0.02    0.05
  -9   0  -5    0.19    0.09
  -9   0  -5    0.07    0.12
   9   0   5    0.19    0.07
   9   0   5    0.18    0.07
   9   0   5    0.14    0.08
  10   0   5    0.28    0.09
 -10   0  -5    0.06    0.13
 -10   0  -5    0.01    0.09
 -11  -1   5   -0.17    0.09
 -11  -1   5   -0.13    0.14
 -11   1   5    0.06    0.16
 -10  -1   5   -0.02    0.06
  10  -1  -5   -0.04    0.09
 -10  -1   5   -0.12    0.13
 -10   1   5   -0.16    0.11
  10   1  -5    0.02    0.07
 -10   1   5    0.08    0.09
   9  -1  -5    0.02    0.07
  -9  -1   5    0.07    0.08
  -9  -1   5    0.03    0.11
  -9   1   5    0.15    0.07
  -9   1   5    0.02    0.12
   9   1  -5    0.07    0.04
  -8  -1   5    2.77    0.21
  -8  -1   5    2.62    0.22
   8  -1  -5    2.25    0.16
   8  -1  -5    2.63    0.18
  -8   1   5    2.44    0.21
   8   1  -5    2.69    0.16
  -8   1   5    2.57    0.20
   7  -1  -5   -0.02    0.05
  -7  -1   5    0.12    0.09
  -7  -1   5   -0.04    0.06
   7  -1  -5    0.05    0.04
   7   1  -5    0.05    0.03
  -7   1   5    0.10    0.09
  -7   1   5   -0.02    0.06
  -6  -1   5    3.86    0.25
  -6  -1   5    4.01    0.25
   6  -1  -5    4.14    0.24
  -6   1   5    4.42    0.26
  -6   1   5    4.16    0.23
   6   1  -5    4.13    0.23
  -6   1   5    3.82    0.25
  -5  -1   5    0.22    0.06
   5  -1  -5    0.19    0.04
  -5  -1   5    0.25    0.06
  -5   1   5    0.22    0.03
  -5   1   5    0.21    0.06
   5   1  -5    0.34    0.05
  -5   1   5    0.27    0.05
  -4  -1   5   10.46    0.58
  -4  -1   5   10.81    0.58
   4  -1  -5   10.42    0.57
   4  -1  -5   10.96    0.57
   4   1  -5   10.48    0.57
  -4   1   5   10.95    0.57
  -4   1   5   10.73    0.58
  -4   1   5   11.00    0.58
   4   1  -5   11.01    0.57
  -4   1   5   10.34    0.56
   3  -1  -5   52.76    2.79
  -3  -1   5   54.02    2.78
  -3  -1   5   48.75    2.78
  -3  -1   5   54.56    2.79
   3  -1  -5   51.68    2.79
  -3  -1   5   54.85    2.79
  -3   1   5   55.17    2.79
  -3   1   5   54.31    2.79
   3   1  -5   51.00    2.78
  -3   1   5   56.95    2.79
   3   1  -5   53.06    2.78
  -3   1   5   53.41    2.78
  -3   1   5   49.82    2.78
  -2  -1   5  159.26    8.69
   2  -1  -5  165.09    8.71
  -2  -1   5  167.71    8.69
  -2  -1   5  171.81    8.69
  -2  -1   5  158.02    8.67
   2  -1  -5  165.53    8.70
   2   1  -5  167.84    8.69
  -2   1   5  164.61    8.70
  -2   1   5  170.26    8.70
  -2   1   5  165.79    8.69
  -2   1   5  170.43    8.68
   2   1  -5  160.30    8.70
  -2   1   5  165.76    8.66
  -1  -1   5    5.07    0.28
  -1  -1   5    5.05    0.28
   1  -1  -5    5.04    0.28
  -1  -1   5    5.04    0.28
   1  -1  -5    5.11    0.28
  -1  -1   5    4.58    0.28
  -1   1   5    5.06    0.28
   1   1  -5    5.09    0.28
   1   1  -5    5.38    0.28
  -1   1   5    5.41    0.28
   1   1  -5    4.99    0.28
  -1   1   5    5.76    0.28
   0  -1  -5   63.16    3.37
   0  -1   5   67.05    3.37
   0  -1  -5   61.05    3.37
   0  -1  -5   64.92    3.37
   0  -1   5   61.88    3.37
   0  -1   5   63.47    3.37
   0   1  -5   62.16    3.37
   0   1   5   61.64    3.37
   0   1   5   69.50    3.38
   0   1  -5   69.73    3.37
   0   1  -5   62.70    3.37
   0   1   5   64.91    3.37
   1  -1   5   20.75    1.03
  -1  -1  -5   19.53    1.02
   1  -1   5   19.22    1.03
   1  -1   5   20.29    1.03
  -1  -1  -5   18.70    1.02
   1   1   5   19.24    1.03
  -1   1  -5   19.61    1.03
   1   1   5   19.50    1.03
  -1   1  -5   20.12    1.03
  -1   1  -5   17.29    1.03
   1   1   5   19.40    1.02
   2  -1   5   26.43    1.36
  -2  -1  -5   25.29    1.35
   2  -1   5   26.37    1.36
  -2  -1  -5   24.99    1.35
  -2  -1  -5   26.47    1.35
   2  -1   5   25.91    1.36
   2   1   5   25.00    1.35
   2   1   5   25.12    1.35
  -2   1  -5   25.33    1.35
  -2   1  -5   26.47    1.35
  -2   1  -5   25.43    1.35
   3  -1   5   29.95    1.61
  -3  -1  -5   30.77    1.61
  -3  -1  -5   30.52    1.60
   3  -1   5   30.68    1.61
   3  -1   5   30.76    1.61
  -3   1  -5   30.95    1.61
   3   1   5   31.58    1.60
   3   1   5   30.21    1.60
  -3   1  -5   30.75    1.60
   3   1   5   29.21    1.60
  -3   1  -5   29.42    1.60
  -3   1  -5   30.71    1.60
   4  -1   5    4.26    0.24
  -4  -1  -5    4.25    0.24
   4  -1   5    4.27    0.25
  -4   1  -5    4.10    0.24
   4   1   5    4.23    0.24
  -4   1  -5    3.89    0.24
   4   1   5    4.12    0.23
   4   1   5    4.32    0.23
   5  -1   5    3.48    0.22
   5  -1   5    3.23    0.20
   5  -1   5    3.52    0.21
  -5  -1  -5    3.60    0.20
  -5  -1  -5    3.24    0.22
   5   1   5    3.69    0.21
   5   1   5    3.47    0.20
  -5   1  -5    3.53    0.21
   5   1   5    3.45    0.20
  -5   1  -5    3.42    0.22
   6  -1   5   13.21    0.73
   6  -1   5   14.07    0.74
  -6  -1  -5   14.19    0.74
   6  -1   5   13.89    0.74
  -6  -1  -5   13.44    0.75
   6   1   5   14.01    0.73
   6   1   5   13.24    0.73
  -6   1  -5   13.75    0.74
   6   1   5   13.88    0.74
  -6   1  -5   13.44    0.75
  -7  -1  -5   -0.05    0.08
   7  -1   5   -0.03    0.05
   7  -1   5    0.01    0.06
   7  -1   5    0.03    0.04
  -7  -1  -5    0.00    0.05
   7   1   5    0.04    0.04
  -7   1  -5   -0.03    0.05
  -7   1  -5   -0.02    0.09
   7   1   5    0.04    0.05
  -8  -1  -5    2.22    0.21
   8  -1   5    2.83    0.20
  -8  -1  -5    2.60    0.19
   8  -1   5    2.61    0.19
   8  -1   5    2.81    0.18
   8   1   5    2.57    0.19
   8   1   5    2.76    0.17
   8   1   5    2.62    0.18
  -8   1  -5    2.62    0.22
  -8   1  -5    2.60    0.20
   9  -1   5    0.09    0.09
  -9  -1  -5    0.17    0.11
   9  -1   5    0.22    0.07
  -9  -1  -5   -0.03    0.08
   9  -1   5   -0.03    0.06
   9   1   5    0.13    0.05
  -9   1  -5    0.07    0.12
   9   1   5    0.02    0.06
  -9   1  -5    0.08    0.08
   9   1   5   -0.06    0.06
  10  -1   5    0.04    0.08
 -10  -1  -5    0.20    0.12
 -10  -1  -5    0.08    0.09
  10  -1   5   -0.16    0.08
 -10   1  -5    0.24    0.10
 -10   1  -5    0.26    0.14
 -11  -2   5    0.12    0.10
 -11   2   5    0.16    0.17
  10  -2  -5    0.02    0.12
 -10  -2   5    0.25    0.07
 -10   2   5    0.11    0.10
 -10   2   5   -0.03    0.14
   9  -2  -5    0.15    0.07
  -9  -2   5    0.07    0.08
   9  -2  -5    0.05    0.10
  -9   2   5    0.04    0.12
   9   2  -5    0.00    0.04
  -9   2   5    0.01    0.09
  -8  -2   5    0.74    0.13
   8  -2  -5    0.75    0.13
  -8  -2   5    0.51    0.09
   8  -2  -5    0.88    0.10
   8   2  -5    0.72    0.07
  -8   2   5    0.50    0.09
  -8   2   5    0.63    0.13
   7  -2  -5    1.06    0.12
   7  -2  -5    0.93    0.10
  -7  -2   5    0.88    0.12
   7  -2  -5    0.66    0.08
  -7  -2   5    0.96    0.13
  -7   2   5    0.72    0.10
   7   2  -5    0.90    0.07
   7   2  -5    0.96    0.08
  -7   2   5    0.87    0.13
  -6  -2   5    0.74    0.11
  -6  -2   5    0.76    0.12
   6  -2  -5    0.76    0.10
   6  -2  -5    0.74    0.09
   6   2  -5    0.80    0.06
   6   2  -5    0.83    0.07
  -6   2   5    0.94    0.12
  -6   2   5    0.61    0.09
  -5  -2   5    1.40    0.12
   5  -2  -5    1.65    0.11
   5  -2  -5    1.39    0.12
  -5   2   5    1.34    0.12
   5   2  -5    1.55    0.09
  -5   2   5    1.38    0.08
   5   2  -5    1.58    0.10
  -5   2   5    1.38    0.13
   4  -2  -5    7.26    0.39
  -4  -2   5    7.37    0.40
   4  -2  -5    6.73    0.39
   4  -2  -5    7.27    0.39
  -4   2   5    6.91    0.38
   4   2  -5    6.92    0.38
  -4   2   5    7.10    0.40
  -4   2   5    7.15    0.39
  -4   2   5    7.28    0.39
   4   2  -5    7.26    0.38
  -3  -2   5   25.15    1.35
   3  -2  -5   26.03    1.34
   3  -2  -5   26.04    1.34
  -3  -2   5   26.17    1.33
  -3  -2   5   25.61    1.33
   3  -2  -5   23.52    1.34
  -3   2   5   26.20    1.34
  -3   2   5   24.01    1.34
   3   2  -5   24.32    1.34
  -3   2   5   25.06    1.34
   3   2  -5   26.93    1.33
   3   2  -5   25.96    1.34
  -3   2   5   25.10    1.35
   2  -2  -5   34.44    1.81
  -2  -2   5   33.72    1.80
  -2  -2   5   35.04    1.81
  -2  -2   5   33.19    1.80
  -2  -2   5   34.59    1.80
   2  -2  -5   34.34    1.81
   2  -2  -5   35.10    1.81
  -2   2   5   33.05    1.81
   2   2  -5   35.80    1.80
   2   2  -5   33.81    1.81
  -2   2   5   35.31    1.81
   2   2  -5   32.54    1.81
  -2   2   5   35.56    1.81
   1  -2  -5   27.42    1.52
  -1  -2   5   27.41    1.51
   1  -2  -5   28.82    1.52
  -1  -2   5   30.30    1.51
  -1  -2   5   28.43    1.51
   1   2  -5   30.05    1.51
  -1   2   5   28.67    1.52
  -1   2   5   28.16    1.52
  -1   2   5   29.19    1.51
   1   2  -5   28.56    1.51
   1   2  -5   29.17    1.51
   0  -2  -5   10.99    0.58
   0  -2  -5   10.24    0.57
   0  -2  -5   10.48    0.58
   0  -2   5   11.43    0.58
   0  -2   5   10.87    0.58
   0  -2   5   10.46    0.58
   0   2   5   11.01    0.58
   0   2   5   11.37    0.57
   0   2  -5   10.43    0.58
   0   2   5   10.85    0.58
   0   2  -5   11.02    0.58
   1  -2   5    4.15    0.27
  -1  -2  -5    5.09    0.27
   1  -2   5    4.96    0.27
   1  -2   5    5.20    0.27
  -1  -2  -5    4.87    0.27
   1   2   5    5.04    0.26
  -1   2  -5    4.64    0.27
  -1   2  -5    4.87    0.27
   1   2   5    4.90    0.27
   1   2   5    4.75    0.27
  -2  -2  -5   16.27    0.86
   2  -2   5   15.27    0.86
  -2  -2  -5   15.95    0.86
   2  -2   5   16.85    0.87
   2  -2   5   16.37    0.87
   2   2   5   16.73    0.86
  -2   2  -5   16.70    0.86
   2   2   5   15.80    0.85
  -2   2  -5   15.89    0.86
  -2   2  -5   16.79    0.86
   2   2   5   16.08    0.86
   3  -2   5   12.83    0.69
  -3  -2  -5   13.07    0.69
   3  -2   5   12.78    0.70
   3  -2   5   13.34    0.69
  -3   2  -5   12.61    0.69
   3   2   5   12.48    0.69
   3   2   5   13.48    0.68
  -3   2  -5   13.01    0.69
  -3   2  -5   13.01    0.69
   3   2   5   12.78    0.69
   4  -2   5   23.16    1.27
   4  -2   5   24.23    1.27
  -4  -2  -5   23.62    1.27
   4  -2   5   24.34    1.27
   4   2   5   23.21    1.26
  -4   2  -5   24.06    1.27
  -4   2  -5   25.46    1.27
  -4   2  -5   23.92    1.26
  -4   2  -5   23.58    1.26
   4   2   5   23.82    1.26
   5  -2   5    0.28    0.05
   5  -2   5    0.26    0.06
   5  -2   5    0.20    0.04
  -5  -2  -5    0.28    0.04
  -5  -2  -5    0.34    0.08
  -5   2  -5    0.25    0.05
   5   2   5    0.31    0.06
   5   2   5    0.25    0.04
   5   2   5    0.27    0.05
  -5   2  -5    0.39    0.08
  -6  -2  -5    1.22    0.10
   6  -2   5    1.19    0.12
   6  -2   5    0.86    0.11
  -6  -2  -5    1.18    0.13
   6  -2   5    1.16    0.12
   6   2   5    1.20    0.11
  -6   2  -5    0.93    0.14
  -6   2  -5    1.18    0.12
   6   2   5    1.17    0.09
   7  -2   5   -0.10    0.06
  -7  -2  -5    0.00    0.06
  -7  -2  -5   -0.05    0.08
   7  -2   5    0.06    0.06
   7  -2   5   -0.01    0.05
  -7   2  -5    0.09    0.09
  -7   2  -5    0.08    0.05
   7   2   5    0.05    0.05
   7   2   5    0.06    0.04
  -8  -2  -5   -0.19    0.09
   8  -2   5    0.06    0.06
   8  -2   5   -0.04    0.08
  -8  -2  -5    0.00    0.07
   8   2   5    0.00    0.05
  -8   2  -5    0.09    0.10
   8   2   5    0.00    0.05
  -8   2  -5    0.06    0.07
   9  -2   5    8.77    0.47
   9  -2   5    8.02    0.46
  -9  -2  -5    8.07    0.48
   9  -2   5    7.67    0.47
  -9  -2  -5    8.08    0.46
  -9   2  -5    7.80    0.47
   9   2   5    7.53    0.44
  -9   2  -5    7.77    0.48
   9   2   5    7.77    0.45
   9   2   5    7.70    0.43
 -10  -2  -5    0.46    0.14
  10  -2   5    0.30    0.09
 -10  -2  -5    0.44    0.10
 -10   2  -5    0.63    0.16
 -10   2  -5    0.29    0.11
 -11   3   5    0.01    0.13
 -11   3   5    0.00    0.12
  -9  -3   5    0.31    0.09
   9   3  -5    0.27    0.05
  -9   3   5    0.29    0.13
  -9   3   5    0.19    0.07
   8  -3  -5    0.65    0.12
   8  -3  -5    0.58    0.10
  -8  -3   5    0.92    0.14
  -8   3   5    0.70    0.13
   8   3  -5    0.70    0.08
  -8   3   5    0.63    0.11
   7  -3  -5    0.86    0.11
  -7  -3   5    0.92    0.13
   7  -3  -5    0.89    0.11
   7  -3  -5    1.04    0.11
  -7   3   5    0.86    0.14
  -7   3   5    1.11    0.15
   7   3  -5    0.90    0.08
   6  -3  -5   -0.06    0.06
   6  -3  -5    0.06    0.05
  -6  -3   5    0.10    0.06
   6  -3  -5    0.01    0.04
  -6   3   5    0.07    0.06
   6   3  -5    0.08    0.03
  -6   3   5    0.03    0.07
   6   3  -5    0.01    0.03
  -5  -3   5    1.07    0.11
   5  -3  -5    0.96    0.11
   5  -3  -5    1.15    0.10
  -5   3   5    1.23    0.11
  -5   3   5    0.87    0.09
  -5   3   5    0.83    0.08
  -5   3   5    1.10    0.11
   5   3  -5    1.21    0.09
   5   3  -5    1.07    0.07
   5   3  -5    1.07    0.08
   4  -3  -5   31.84    1.66
   4  -3  -5   32.18    1.66
  -4  -3   5   30.27    1.65
   4  -3  -5   32.66    1.66
  -4  -3   5   31.28    1.66
   4   3  -5   32.00    1.65
  -4   3   5   30.91    1.66
  -4   3   5   31.45    1.66
  -4   3   5   29.47    1.65
   4   3  -5   30.17    1.65
  -4   3   5   32.57    1.66
   4   3  -5   31.59    1.65
   3  -3  -5    0.12    0.05
  -3  -3   5    0.08    0.03
   3  -3  -5    0.11    0.03
  -3  -3   5    0.12    0.02
   3  -3  -5    0.04    0.03
  -3  -3   5    0.14    0.03
   3   3  -5    0.12    0.03
  -3   3   5    0.06    0.04
   3   3  -5    0.16    0.04
  -3   3   5    0.11    0.04
  -3   3   5    0.12    0.04
  -2  -3   5   40.78    2.15
  -2  -3   5   41.94    2.15
   2  -3  -5   42.75    2.16
   2  -3  -5   39.28    2.16
  -2  -3   5   42.69    2.15
   2  -3  -5   40.83    2.16
  -2   3   5   40.60    2.16
   2   3  -5   35.55    2.15
  -2   3   5   41.98    2.16
   2   3  -5   40.12    2.16
   2   3  -5   42.84    2.16
  -2   3   5   42.14    2.16
   1  -3  -5   12.86    0.66
  -1  -3   5   11.53    0.66
  -1  -3   5   12.79    0.66
  -1  -3   5   12.68    0.66
   1  -3  -5   11.69    0.66
   1   3  -5   12.50    0.66
  -1   3   5   11.91    0.66
  -1   3   5   12.94    0.66
  -1   3   5   12.80    0.66
   1   3  -5   11.64    0.66
   0  -3   5    3.00    0.19
   0  -3   5    3.50    0.20
   0  -3  -5    2.78    0.19
   0  -3   5    3.52    0.20
   0  -3  -5    3.50    0.19
   0   3  -5    3.29    0.19
   0   3   5    3.60    0.20
   0   3  -5    3.40    0.20
   0   3   5    3.01    0.19
   0   3   5    3.55    0.19
   1  -3   5    0.88    0.08
   1  -3   5    0.80    0.07
  -1  -3  -5    0.85    0.08
  -1   3  -5    0.88    0.08
   1   3   5    0.93    0.08
  -1   3  -5    0.91    0.08
   2  -3   5   33.67    1.85
  -2  -3  -5   34.75    1.85
  -2  -3  -5   34.81    1.85
   2  -3   5   35.97    1.86
   2  -3   5   36.39    1.85
  -2   3  -5   35.20    1.85
   2   3   5   33.47    1.85
   2   3   5   35.91    1.85
  -2   3  -5   35.76    1.85
   3  -3   5    8.49    0.45
   3  -3   5    8.61    0.45
  -3  -3  -5    8.60    0.43
   3  -3   5    7.83    0.45
  -3   3  -5    8.32    0.45
  -3   3  -5    8.15    0.45
   3   3   5    7.19    0.44
   3   3   5    7.08    0.43
  -3   3  -5    8.66    0.45
   3   3   5    8.49    0.44
   4  -3   5    9.07    0.48
   4  -3   5    9.10    0.48
   4  -3   5    8.23    0.48
   4   3   5    7.70    0.46
  -4   3  -5    7.85    0.47
  -4   3  -5    9.04    0.47
   4   3   5    9.01    0.47
  -4   3  -5    8.88    0.47
   5  -3   5    0.20    0.05
   5  -3   5    0.14    0.05
   5  -3   5    0.19    0.06
  -5   3  -5    0.20    0.04
  -5   3  -5    0.30    0.07
  -5   3  -5    0.15    0.03
  -5   3  -5    0.20    0.05
   5   3   5    0.19    0.04
   6  -3   5    0.19    0.05
   6  -3   5    0.13    0.06
   6  -3   5    0.08    0.07
   6   3   5    0.16    0.05
   6   3   5    0.10    0.04
  -6   3  -5    0.07    0.05
  -6   3  -5    0.13    0.08
   7  -3   5   -0.02    0.06
   7  -3   5   -0.01    0.08
   7   3   5    0.03    0.05
  -7   3  -5    0.09    0.09
   7   3   5   -0.02    0.05
  -7   3  -5   -0.03    0.07
   8  -3   5    2.24    0.20
   8   3   5    2.59    0.16
  -8   3  -5    2.53    0.23
  -8   3  -5    2.66    0.20
   8   3   5    2.61    0.18
   8   3   5    2.60    0.19
   9  -3   5    1.06    0.17
   9  -3   5    0.90    0.14
   9   3   5    1.23    0.10
  -9   3  -5    1.13    0.17
   9   3   5    1.08    0.14
  -9   3  -5    0.98    0.16
   9   3   5    0.77    0.14
  10  -3   5   -0.19    0.12
  10  -3   5    0.08    0.08
 -10   3  -5    0.07    0.11
 -10   3  -5   -0.03    0.13
  10  -4  -5   -0.01    0.14
 -10  -4   5    0.07    0.09
  10  -4  -5    0.17    0.15
 -10   4   5    0.12    0.14
   9  -4  -5    1.57    0.17
   9  -4  -5    1.47    0.22
  -9  -4   5    1.77    0.17
   9  -4  -5    1.49    0.25
   9   4  -5    1.38    0.13
   9   4  -5    1.70    0.12
  -9   4   5    1.58    0.19
  -9   4   5    1.45    0.19
   8  -4  -5    1.79    0.16
   8  -4  -5    1.84    0.20
   8  -4  -5    1.84    0.20
  -8  -4   5    1.89    0.18
  -8   4   5    1.69    0.17
  -8   4   5    1.71    0.18
   8   4  -5    1.54    0.13
   8   4  -5    1.71    0.13
  -7  -4   5    1.21    0.14
   7  -4  -5    1.32    0.15
   7  -4  -5    1.22    0.13
  -7   4   5    1.33    0.16
   7   4  -5    1.25    0.11
  -7   4   5    1.11    0.16
   7   4  -5    1.21    0.11
  -6  -4   5    1.65    0.15
   6  -4  -5    1.38    0.15
   6  -4  -5    1.54    0.14
   6   4  -5    1.57    0.12
  -6   4   5    1.63    0.16
  -6   4   5    1.48    0.12
   6   4  -5    1.47    0.09
   6   4  -5    1.43    0.11
  -6   4   5    1.50    0.15
   5  -4  -5    4.97    0.29
   5  -4  -5    5.08    0.29
  -5  -4   5    4.94    0.27
   5  -4  -5    5.31    0.30
  -5   4   5    4.94    0.30
  -5   4   5    4.87    0.30
  -5   4   5    4.60    0.28
   5   4  -5    4.79    0.28
  -5   4   5    4.80    0.28
   5   4  -5    4.65    0.27
   5   4  -5    5.00    0.28
   4  -4  -5    0.04    0.06
   4  -4  -5   -0.01    0.07
   4  -4  -5    0.10    0.04
  -4  -4   5    0.04    0.03
   4   4  -5    0.00    0.03
  -4   4   5   -0.03    0.05
  -4   4   5    0.14    0.05
   4   4  -5    0.13    0.04
   4   4  -5    0.12    0.04
   3  -4  -5    2.81    0.18
   3  -4  -5    3.06    0.19
  -3  -4   5    2.69    0.17
  -3  -4   5    3.11    0.17
   3  -4  -5    2.71    0.18
  -3  -4   5    2.83    0.17
   3   4  -5    2.54    0.17
   3   4  -5    2.94    0.18
  -3   4   5    2.89    0.19
  -3   4   5    2.85    0.18
  -3   4   5    2.76    0.17
   2  -4  -5   32.18    1.64
   2  -4  -5   31.11    1.64
  -2  -4   5   31.70    1.63
   2  -4  -5   30.18    1.64
  -2  -4   5   30.54    1.63
  -2  -4   5   29.45    1.63
  -2   4   5   30.40    1.64
  -2   4   5   31.15    1.64
  -2   4   5   31.70    1.64
   2   4  -5   29.58    1.63
   2   4  -5   32.04    1.63
   1  -4  -5    0.23    0.04
   1  -4  -5    0.30    0.05
  -1  -4   5    0.24    0.04
   1  -4  -5    0.19    0.04
  -1  -4   5    0.31    0.05
  -1   4   5    0.22    0.04
   1   4  -5    0.39    0.07
   1   4  -5    0.15    0.04
  -1   4   5    0.35    0.05
  -1   4   5    0.30    0.04
   0  -4  -5   10.65    0.61
   0  -4   5   10.13    0.61
   0  -4   5   11.67    0.61
   0  -4  -5   11.89    0.61
   0  -4   5   11.78    0.61
   0  -4  -5   11.62    0.61
   0   4   5   11.35    0.61
   0   4   5   10.72    0.61
   0   4  -5   11.53    0.61
   0   4  -5   10.78    0.61
   0   4   5   11.90    0.61
  -1  -4  -5   68.20    3.70
   1  -4   5   71.27    3.71
   1  -4   5   68.22    3.71
  -1  -4  -5   71.35    3.70
   1  -4   5   73.39    3.71
   1   4   5   71.62    3.71
   1   4   5   70.48    3.70
  -1   4  -5   72.87    3.71
  -1   4  -5   68.29    3.71
   1   4   5   69.28    3.70
   2  -4   5    3.03    0.19
   2  -4   5    2.94    0.20
   2  -4   5    3.27    0.20
  -2  -4  -5    2.95    0.18
   2   4   5    2.64    0.18
  -2   4  -5    2.99    0.19
  -2   4  -5    3.35    0.19
  -3  -4  -5   20.70    1.07
   3  -4   5   20.01    1.08
   3  -4   5   20.61    1.08
   3  -4   5   19.98    1.08
  -3  -4  -5   19.74    1.07
  -3   4  -5   19.56    1.08
  -3   4  -5   21.01    1.08
   3   4   5   19.50    1.07
  -3   4  -5   20.62    1.08
   3   4   5   20.47    1.08
   4  -4   5   23.28    1.18
   4  -4   5   22.64    1.18
   4  -4   5   21.88    1.18
  -4   4  -5   21.71    1.18
  -4   4  -5   21.90    1.17
   4   4   5   21.54    1.17
  -4   4  -5   21.21    1.17
   4   4   5   22.10    1.17
   5  -4   5    3.98    0.26
   5  -4   5    4.23    0.26
   5   4   5    3.94    0.24
   5   4   5    4.25    0.24
  -5   4  -5    4.16    0.25
  -5   4  -5    4.18    0.25
  -5   4  -5    4.10    0.24
   6  -4   5    5.83    0.35
   6  -4   5    6.26    0.35
  -6   4  -5    5.50    0.31
  -6   4  -5    5.76    0.32
  -6   4  -5    6.02    0.35
   6   4   5    6.02    0.33
  -6   4  -5    5.59    0.35
   6   4   5    5.02    0.32
   7  -4   5    6.75    0.41
   7  -4   5    7.40    0.42
   7  -4   5    7.15    0.42
  -7   4  -5    6.82    0.41
   7   4   5    6.12    0.38
   7   4   5    6.91    0.39
   7   4   5    7.25    0.40
  -7   4  -5    7.05    0.42
   8  -4   5    4.27    0.28
   8  -4   5    4.53    0.30
   8  -4   5    4.29    0.32
   8   4   5    3.65    0.24
   8   4   5    4.15    0.26
   8   4   5    3.93    0.25
  -8   4  -5    3.96    0.30
  -8   4  -5    4.30    0.29
   9  -4   5    0.56    0.10
   9  -4   5    0.69    0.14
   9  -4   5    0.55    0.14
  -9   4  -5    0.74    0.15
  -9   4  -5    0.76    0.09
   9   4   5    0.62    0.09
  10  -4   5    0.04    0.12
  10  -4   5   -0.10    0.07
 -10   4  -5    0.07    0.14
 -10   4  -5    0.05    0.09
  10  -5  -5    0.41    0.16
  10  -5  -5    0.32    0.14
  10  -5  -5    0.38    0.09
 -10   5   5    0.33    0.13
 -10   5   5    0.47    0.16
   9  -5  -5   -0.20    0.12
   9  -5  -5    0.01    0.07
   9  -5  -5   -0.37    0.18
  -9   5   5   -0.11    0.08
  -9   5   5   -0.04    0.13
   9   5  -5   -0.02    0.08
   8  -5  -5    1.88    0.22
   8  -5  -5    1.33    0.16
   8  -5  -5    1.46    0.23
  -8   5   5    1.29    0.18
   8   5  -5    1.36    0.15
  -8   5   5    1.61    0.15
   7  -5  -5    2.35    0.19
   7  -5  -5    2.41    0.22
  -7   5   5    2.35    0.21
  -7   5   5    2.38    0.15
   7   5  -5    1.83    0.16
  -7   5   5    1.92    0.14
   7   5  -5    2.35    0.17
  -7   5   5    2.28    0.20
   6  -5  -5   -0.01    0.09
   6  -5  -5   -0.02    0.06
   6  -5  -5    0.08    0.10
  -6   5   5    0.02    0.04
   6   5  -5   -0.06    0.06
   6   5  -5   -0.01    0.04
  -6   5   5   -0.02    0.08
  -6   5   5    0.00    0.07
  -6   5   5   -0.03    0.06
  -5  -5   5    3.75    0.23
   5  -5  -5    3.98    0.25
   5  -5  -5    3.80    0.25
  -5   5   5    3.97    0.24
  -5   5   5    3.59    0.23
   5   5  -5    3.96    0.24
   5   5  -5    3.43    0.23
  -5   5   5    3.81    0.25
   4  -5  -5    0.64    0.11
  -4  -5   5    0.70    0.06
  -4  -5   5    0.54    0.08
   4   5  -5    0.49    0.07
  -4   5   5    0.71    0.09
   4   5  -5    0.72    0.10
  -4   5   5    0.69    0.12
  -4   5   5    0.54    0.09
  -3  -5   5   32.14    1.69
   3  -5  -5   31.31    1.70
   3  -5  -5   30.68    1.70
  -3  -5   5   33.50    1.69
   3  -5  -5   30.31    1.70
  -3  -5   5   30.21    1.69
  -3   5   5   34.05    1.70
  -3   5   5   31.81    1.70
  -3   5   5   32.25    1.70
   3   5  -5   33.96    1.70
   3   5  -5   31.66    1.69
  -2  -5   5    6.38    0.34
   2  -5  -5    6.12    0.35
   2  -5  -5    6.23    0.35
  -2  -5   5    5.52    0.33
   2  -5  -5    5.80    0.34
  -2  -5   5    6.21    0.34
  -2   5   5    5.49    0.34
  -2   5   5    6.15    0.35
   2   5  -5    6.27    0.34
   2   5  -5    5.73    0.34
  -2   5   5    5.76    0.34
   1  -5  -5    7.62    0.46
   1  -5  -5    8.15    0.47
   1  -5  -5    8.71    0.47
  -1  -5   5    8.05    0.46
  -1  -5   5    8.89    0.47
  -1  -5   5    8.65    0.47
   1   5  -5    8.14    0.46
  -1   5   5    8.30    0.46
  -1   5   5    8.53    0.47
  -1   5   5    8.47    0.47
   1   5  -5    8.46    0.47
   0  -5   5   11.22    0.62
   0  -5  -5   11.43    0.62
   0  -5  -5   11.07    0.62
   0  -5   5   11.22    0.62
   0  -5   5   11.71    0.62
   0   5  -5   11.02    0.61
   0   5   5   11.17    0.61
   0   5  -5   11.59    0.62
   0   5   5   10.85    0.61
   0   5   5   11.23    0.62
  -1  -5  -5    8.15    0.46
  -1  -5  -5    8.08    0.45
  -1  -5  -5    7.75    0.45
   1  -5   5    8.13    0.46
   1  -5   5    8.46    0.46
   1  -5   5    8.29    0.46
   1   5   5    7.87    0.45
  -1   5  -5    8.04    0.46
   1   5   5    8.57    0.46
   1   5   5    8.06    0.45
  -1   5  -5    8.76    0.46
   2  -5   5    0.07    0.06
  -2  -5  -5    0.06    0.04
   2  -5   5    0.09    0.07
   2  -5   5    0.07    0.05
  -2  -5  -5    0.04    0.04
   2   5   5    0.00    0.05
  -2   5  -5    0.12    0.05
  -2   5  -5    0.09    0.06
   2   5   5   -0.05    0.05
   3  -5   5    6.22    0.41
   3  -5   5    7.18    0.41
  -3  -5  -5    7.53    0.39
  -3  -5  -5    7.04    0.39
   3  -5   5    7.49    0.41
  -3   5  -5    7.36    0.41
   3   5   5    7.40    0.40
  -3   5  -5    7.08    0.41
  -3   5  -5    7.05    0.41
   3   5   5    7.02    0.40
   4  -5   5    7.05    0.41
   4  -5   5    6.89    0.40
  -4   5  -5    6.72    0.39
  -4   5  -5    7.25    0.40
  -4   5  -5    6.91    0.40
   4   5   5    6.88    0.39
   4   5   5    6.74    0.39
   5  -5   5    6.01    0.36
   5  -5   5    6.00    0.37
   5  -5   5    5.98    0.36
  -5   5  -5    5.61    0.34
  -5   5  -5    6.08    0.35
   5   5   5    5.71    0.34
  -5   5  -5    6.07    0.35
   6  -5   5    0.02    0.08
   6   5   5    0.13    0.05
  -6   5  -5    0.04    0.07
  -6   5  -5    0.00    0.09
   7  -5   5    0.07    0.10
   7  -5   5   -0.01    0.07
  -7   5  -5    0.06    0.03
  -7   5  -5   -0.04    0.07
   7   5   5    0.10    0.05
  -7   5  -5   -0.01    0.11
   8  -5   5    1.02    0.14
   8  -5   5    0.88    0.14
  -8   5  -5    0.75    0.14
  -8   5  -5    1.08    0.15
   8   5   5    0.61    0.09
   8   5   5    0.62    0.08
   9  -5   5    0.24    0.12
   9  -5   5    0.23    0.14
   9  -5   5    0.16    0.08
   9   5   5    0.09    0.07
  -9   5  -5    0.15    0.09
  -9   5  -5    0.22    0.13
  10  -6  -5    0.08    0.08
  10  -6  -5   -0.13    0.17
  10  -6  -5    0.06    0.18
 -10   6   5   -0.02    0.10
 -10   6   5    0.24    0.17
   9  -6  -5    0.77    0.11
   9  -6  -5    1.13    0.17
   9  -6  -5    0.97    0.16
   9   6  -5    0.78    0.10
  -9   6   5    1.11    0.17
   8  -6  -5    2.29    0.20
   8  -6  -5    2.12    0.25
   8  -6  -5    2.10    0.24
  -8   6   5    2.09    0.22
   8   6  -5    1.99    0.21
  -8   6   5    1.93    0.21
   8   6  -5    2.08    0.17
  -8   6   5    1.94    0.13
  -8   6   5    1.86    0.13
   7  -6  -5    1.36    0.20
   7  -6  -5    1.25    0.21
   7  -6  -5    1.30    0.17
   7   6  -5    1.34    0.18
  -7   6   5    1.41    0.16
  -7   6   5    1.36    0.17
  -7   6   5    1.12    0.17
   6  -6  -5    0.32    0.15
   6  -6  -5    0.34    0.11
   6  -6  -5    0.18    0.07
   6   6  -5    0.23    0.09
  -6   6   5    0.23    0.07
  -6   6   5    0.19    0.10
  -6   6   5    0.29    0.10
  -5  -6   5    0.63    0.10
   5  -6  -5    0.41    0.11
  -5   6   5    0.43    0.09
   5   6  -5    0.48    0.09
   4  -6  -5    1.72    0.18
   4  -6  -5    1.50    0.16
   4  -6  -5    1.67    0.16
  -4  -6   5    1.66    0.12
  -4  -6   5    1.39    0.11
  -4  -6   5    1.61    0.13
  -4   6   5    1.57    0.16
   4   6  -5    1.62    0.16
   4   6  -5    1.91    0.14
   3  -6  -5    4.24    0.26
   3  -6  -5    3.74    0.25
  -3  -6   5    3.94    0.23
   3  -6  -5    3.66    0.25
  -3  -6   5    3.22    0.22
  -3  -6   5    3.90    0.23
   3   6  -5    3.20    0.23
  -3   6   5    3.60    0.24
   3   6  -5    3.95    0.25
  -2  -6   5   -0.04    0.05
  -2  -6   5   -0.02    0.04
   2  -6  -5   -0.03    0.04
   2  -6  -5   -0.01    0.05
  -2  -6   5   -0.03    0.06
   2   6  -5   -0.08    0.07
  -2   6   5    0.01    0.04
  -1  -6   5    2.62    0.18
  -1  -6   5    2.76    0.19
   1  -6  -5    2.76    0.20
  -1  -6   5    3.05    0.19
  -1   6   5    2.71    0.18
   1   6  -5    2.85    0.19
   0  -6   5   15.56    0.90
   0  -6  -5   17.06    0.90
   0  -6  -5   16.18    0.90
   0  -6   5   16.89    0.90
   0  -6   5   16.82    0.91
   0   6  -5   18.73    0.91
   0   6   5   16.79    0.90
   0   6   5   16.01    0.90
   0   6   5   17.11    0.90
   0   6  -5   15.55    0.90
  -1  -6  -5    2.60    0.18
   1  -6   5    1.98    0.17
   1  -6   5    2.55    0.18
  -1  -6  -5    2.54    0.17
  -1  -6  -5    2.73    0.17
   1   6   5    2.52    0.18
   1   6   5    2.57    0.17
   2  -6   5    0.30    0.08
  -2  -6  -5    0.27    0.06
  -2  -6  -5    0.26    0.07
   2  -6   5    0.22    0.06
   2   6   5    0.14    0.08
  -3  -6  -5    4.13    0.24
   3  -6   5    4.21    0.27
  -3  -6  -5    3.99    0.24
   3  -6   5    4.07    0.27
   3  -6   5    4.19    0.26
  -3   6  -5    3.32    0.25
  -3   6  -5    3.91    0.26
  -3   6  -5    4.32    0.26
   3   6   5    4.20    0.26
   3   6   5    3.43    0.25
  -4  -6  -5    0.04    0.03
  -4  -6  -5    0.03    0.03
   4  -6   5    0.05    0.08
   4  -6   5    0.05    0.06
   4   6   5   -0.14    0.07
   4   6   5   -0.01    0.07
  -4   6  -5    0.01    0.07
  -4   6  -5   -0.04    0.06
   5  -6   5   -0.01    0.09
   5  -6   5   -0.15    0.12
   5  -6   5    0.00    0.06
   5   6   5   -0.06    0.07
  -5   6  -5    0.06    0.07
   6  -6   5    0.11    0.10
   6  -6   5    0.15    0.10
   6  -6   5    0.09    0.07
   6   6   5    0.10    0.08
  -6   6  -5    0.14    0.08
  -6   6  -5    0.02    0.07
  -6   6  -5   -0.01    0.07
   7  -6   5    0.62    0.10
   7  -6   5    0.83    0.14
   7  -6   5    0.79    0.13
   7   6   5    0.88    0.11
  -7   6  -5    0.79    0.11
  -7   6  -5    0.67    0.13
  -7   6  -5    0.85    0.13
  -7   6  -5    0.63    0.09
   8  -6   5    5.50    0.36
   8  -6   5    5.16    0.34
   8  -6   5    5.25    0.39
   8   6   5    5.33    0.35
  -8   6  -5    5.02    0.37
  -8   6  -5    5.49    0.35
   9  -6   5   -0.05    0.15
   9  -6   5    0.03    0.09
   9  -6   5   -0.05    0.16
  -9   6  -5   -0.06    0.12
   9  -7  -5   -0.02    0.06
   9  -7  -5   -0.21    0.14
  -9   7   5   -0.03    0.13
   9   7  -5   -0.01    0.12
  -9   7   5    0.20    0.10
   8  -7  -5    0.12    0.14
   8  -7  -5    0.17    0.09
   8  -7  -5    0.03    0.14
  -8   7   5    0.01    0.06
  -8   7   5    0.07    0.09
  -8   7   5    0.10    0.13
   8   7  -5    0.16    0.12
   6  -7  -5   -0.02    0.14
   6   7  -5    0.42    0.09
  -6   7   5    0.30    0.09
  -5  -7   5    0.67    0.11
   5  -7  -5    0.51    0.09
   5  -7  -5    0.66    0.12
   5  -7  -5    0.63    0.13
  -5   7   5    0.64    0.12
  -5   7   5    0.50    0.10
  -5   7   5    0.41    0.10
   4  -7  -5    0.45    0.11
  -4  -7   5    0.30    0.06
   4  -7  -5    0.33    0.07
  -4  -7   5    0.40    0.07
  -4  -7   5    0.50    0.08
   4  -7  -5    0.41    0.12
  -4   7   5    0.34    0.08
  -4   7   5    0.37    0.10
  -4   7   5    0.38    0.10
   3  -7  -5    0.27    0.09
  -3  -7   5    0.36    0.07
   3  -7  -5    0.16    0.07
  -3  -7   5    0.24    0.07
  -3  -7   5    0.23    0.06
   3   7  -5    0.38    0.08
   3   7  -5    0.38    0.09
  -3   7   5    0.27    0.07
  -3   7   5    0.37    0.09
  -3   7   5    0.29    0.07
  -2  -7   5    6.32    0.34
   2  -7  -5    5.45    0.35
  -2  -7   5    5.46    0.34
   2  -7  -5    5.96    0.35
  -2  -7   5    5.72    0.34
   2  -7  -5    5.53    0.35
  -2   7   5    5.56    0.35
  -2   7   5    5.81    0.35
   2   7  -5    5.83    0.35
  -2   7   5    5.92    0.35
   2   7  -5    5.77    0.36
  -1  -7   5    0.03    0.05
  -1  -7   5   -0.01    0.06
   1  -7  -5   -0.01    0.05
   1  -7  -5    0.01    0.07
   1  -7  -5   -0.03    0.08
   1   7  -5   -0.01    0.07
  -1   7   5    0.03    0.06
  -1   7   5   -0.01    0.08
   1   7  -5    0.01    0.08
  -1   7   5   -0.10    0.08
   0  -7   5    3.84    0.26
   0  -7  -5    4.10    0.26
   0  -7   5    4.22    0.27
   0  -7  -5    3.91    0.26
   0  -7   5    4.39    0.27
   0   7   5    4.07    0.27
   0   7   5    4.12    0.25
   0   7  -5    3.97    0.27
   0   7   5    3.91    0.28
   0   7  -5    3.89    0.28
   1  -7   5   -0.05    0.07
   1  -7   5    0.03    0.08
  -1  -7  -5    0.04    0.05
   1  -7   5    0.01    0.05
   1   7   5   -0.12    0.07
   1   7   5   -0.04    0.05
   1   7   5   -0.06    0.08
  -1   7  -5    0.07    0.08
  -1   7  -5    0.03    0.07
  -2  -7  -5    0.17    0.07
   2  -7   5    0.21    0.09
  -2  -7  -5    0.04    0.06
   2  -7   5    0.23    0.07
  -2   7  -5    0.27    0.07
  -2   7  -5    0.26    0.10
   2   7   5    0.11    0.08
   2   7   5    0.18    0.08
  -3  -7  -5    5.88    0.35
  -3  -7  -5    5.69    0.34
   3  -7   5    5.57    0.37
   3  -7   5    6.06    0.37
   3  -7   5    5.82    0.39
  -3   7  -5    6.39    0.38
  -3   7  -5    6.09    0.37
   3   7   5    6.21    0.37
   3   7   5    6.02    0.37
  -3   7  -5    5.95    0.37
  -4  -7  -5    1.57    0.12
   4  -7   5    1.81    0.22
   4  -7   5    1.99    0.19
  -4  -7  -5    1.95    0.13
   4  -7   5    1.80    0.19
  -4   7  -5    1.87    0.19
   4   7   5    1.73    0.17
  -4   7  -5    1.55    0.18
  -4   7  -5    1.75    0.18
   5  -7   5    0.05    0.15
   5  -7   5    0.17    0.11
   5   7   5    0.17    0.09
  -5   7  -5    0.10    0.11
  -5   7  -5    0.20    0.08
  -5   7  -5    0.09    0.10
   5   7   5   -0.06    0.08
   6  -7   5    0.24    0.13
   6  -7   5    0.35    0.07
   6  -7   5    0.25    0.09
   6   7   5    0.28    0.09
  -6   7  -5    0.40    0.07
  -6   7  -5    0.10    0.10
   6   7   5    0.40    0.11
  -6   7  -5    0.33    0.10
   7  -7   5    0.64    0.14
   7  -7   5    0.47    0.09
   7  -7   5    0.61    0.15
  -7   7  -5    0.58    0.14
  -7   7  -5    0.38    0.10
   7   7   5    0.59    0.11
  -7   7  -5    0.52    0.10
   8  -7   5    0.50    0.15
   8  -7   5    0.19    0.08
  -8   7  -5    0.32    0.10
  -8   7  -5    0.38    0.14
   9  -7   5    0.53    0.17
  -9   7  -5    0.43    0.13
   9  -8  -5   -0.25    0.18
   9  -8  -5   -0.04    0.08
  -9   8   5    0.21    0.16
  -9   8   5   -0.01    0.12
   8  -8  -5    0.41    0.14
   8  -8  -5    0.39    0.10
  -8   8   5    0.60    0.14
  -8   8   5    0.26    0.12
   8   8  -5    0.68    0.15
   7  -8  -5    0.02    0.07
   7  -8  -5   -0.02    0.14
   7  -8  -5    0.11    0.14
  -7   8   5    0.09    0.13
  -7   8   5    0.03    0.11
  -7   8   5    0.00    0.11
   7   8  -5   -0.02    0.12
  -7   8   5    0.12    0.10
   7   8  -5    0.19    0.15
  -6  -8   5    8.84    0.50
   6  -8  -5    7.99    0.51
   6  -8  -5    8.97    0.55
   6  -8  -5    8.65    0.53
   6   8  -5    9.08    0.53
   6   8  -5    8.74    0.53
  -6   8   5    8.85    0.52
  -6   8   5    9.02    0.52
  -6   8   5    7.99    0.52
  -5  -8   5    0.44    0.07
   5  -8  -5    0.63    0.13
  -5  -8   5    0.44    0.06
   5  -8  -5    0.64    0.11
  -5  -8   5    0.41    0.07
   5  -8  -5    0.35    0.10
   5   8  -5    0.57    0.12
  -5   8   5    0.41    0.10
  -5   8   5    0.48    0.16
   5   8  -5    0.45    0.10
  -5   8   5    0.43    0.11
  -4  -8   5    3.05    0.22
   4  -8  -5    3.23    0.24
  -4  -8   5    3.44    0.23
   4  -8  -5    3.59    0.26
   4  -8  -5    3.28    0.31
  -4  -8   5    3.50    0.24
   4   8  -5    3.15    0.26
  -4   8   5    2.95    0.28
  -4   8   5    3.43    0.25
   4   8  -5    3.25    0.27
  -4   8   5    3.74    0.26
   3  -8  -5   -0.01    0.09
   3  -8  -5   -0.01    0.10
  -3   8   5    0.04    0.08
  -3   8   5   -0.03    0.10
  -3   8   5    0.21    0.07
   3   8  -5   -0.04    0.10
   3   8  -5    0.00    0.09
   2  -8  -5    9.56    0.58
  -2  -8   5   10.74    0.57
  -2  -8   5   10.25    0.57
   2  -8  -5   10.32    0.58
   2  -8  -5    9.88    0.58
  -2  -8   5    9.90    0.57
   2   8  -5   10.04    0.57
   2   8  -5   10.18    0.58
  -2   8   5   10.06    0.57
  -2   8   5    9.16    0.58
  -2   8   5   10.45    0.58
  -1  -8   5    0.09    0.06
  -1  -8   5    0.03    0.08
   1  -8  -5    0.05    0.07
   1  -8  -5    0.07    0.08
   1  -8  -5    0.13    0.09
  -1  -8   5    0.05    0.08
  -1   8   5    0.06    0.13
  -1   8   5   -0.04    0.09
   1   8  -5    0.03    0.09
   1   8  -5    0.03    0.09
  -1   8   5    0.12    0.07
   0  -8  -5    0.07    0.07
   0  -8   5    0.04    0.07
   0  -8   5    0.10    0.10
   0  -8  -5    0.10    0.09
   0   8  -5    0.21    0.14
   0   8   5    0.19    0.07
   0   8   5    0.12    0.09
   0   8   5    0.04    0.13
   0   8  -5    0.21    0.10
   1  -8   5    0.33    0.13
  -1  -8  -5    0.36    0.08
   1  -8   5    0.23    0.08
  -1  -8  -5    0.27    0.10
   1  -8   5    0.28    0.10
  -1  -8  -5    0.24    0.09
  -1   8  -5    0.36    0.11
   1   8   5    0.34    0.08
   1   8   5    0.27    0.11
  -1   8  -5    0.38    0.10
   1   8   5    0.39    0.12
   2  -8   5   13.29    0.75
   2  -8   5   13.32    0.74
   2  -8   5   13.24    0.74
  -2  -8  -5   13.72    0.73
  -2  -8  -5   12.24    0.72
  -2  -8  -5   12.88    0.73
   2   8   5   13.84    0.74
  -2   8  -5   13.29    0.74
   2   8   5   13.48    0.75
  -2   8  -5   13.55    0.74
  -2   8  -5   12.22    0.74
   3  -8   5    2.02    0.25
  -3  -8  -5    2.34    0.19
  -3  -8  -5    2.49    0.19
   3  -8   5    2.60    0.21
   3  -8   5    2.34    0.22
  -3   8  -5    2.35    0.21
   3   8   5    2.42    0.24
   3   8   5    2.51    0.23
  -3   8  -5    2.12    0.20
  -3   8  -5    2.35    0.21
  -4  -8  -5    2.63    0.18
   4  -8   5    2.33    0.22
   4  -8   5    2.53    0.20
  -4  -8  -5    2.43    0.17
   4  -8   5    2.27    0.23
  -4   8  -5    2.18    0.23
   4   8   5    2.59    0.25
  -4   8  -5    2.40    0.23
  -4   8  -5    2.57    0.21
   4   8   5    2.71    0.23
   5  -8   5    5.51    0.36
   5  -8   5    5.32    0.38
   5  -8   5    5.05    0.34
  -5   8  -5    5.41    0.36
   5   8   5    5.30    0.36
  -5   8  -5    5.84    0.35
   5   8   5    5.33    0.36
  -5   8  -5    5.13    0.37
   6  -8   5   -0.01    0.06
   6  -8   5    0.02    0.14
   6  -8   5    0.13    0.12
   6   8   5    0.16    0.11
  -6   8  -5    0.17    0.12
  -6   8  -5    0.19    0.09
   7  -8   5    1.03    0.15
   7   8   5    1.38    0.21
  -7   8  -5    0.66    0.12
   7   8   5    0.93    0.15
  -7   8  -5    1.54    0.25
  -7   8  -5    1.01    0.15
   8  -8   5    0.90    0.21
   8   8   5    1.27    0.17
  -8   8  -5    1.63    0.22
   8  -9  -5   -0.07    0.10
   8  -9  -5    0.10    0.16
  -8   9   5    0.38    0.13
   8   9  -5    0.31    0.11
  -8   9   5    0.06    0.09
   7  -9  -5   -0.03    0.12
  -7   9   5    0.00    0.14
   7   9  -5   -0.04    0.11
  -7   9   5   -0.08    0.11
  -7   9   5    0.07    0.13
  -7   9   5    0.00    0.15
   7   9  -5    0.07    0.13
   6  -9  -5   -0.12    0.11
   6  -9  -5   -0.03    0.07
  -6  -9   5    0.01    0.07
  -6   9   5    0.00    0.14
  -6   9   5   -0.06    0.17
   6   9  -5    0.05    0.13
  -6   9   5   -0.13    0.10
   6   9  -5    0.02    0.13
  -5  -9   5    0.09    0.06
   5  -9  -5    0.08    0.10
  -5  -9   5    0.05    0.07
   5  -9  -5    0.03    0.12
   5  -9  -5    0.10    0.09
  -5   9   5    0.03    0.14
   5   9  -5   -0.09    0.14
  -5   9   5    0.01    0.09
   5   9  -5    0.01    0.12
  -5   9   5    0.06    0.13
   4  -9  -5    0.47    0.13
  -4  -9   5    0.40    0.08
   4  -9  -5    0.25    0.09
  -4  -9   5    0.52    0.08
   4  -9  -5    0.38    0.11
   4   9  -5    0.18    0.16
   4   9  -5    0.54    0.13
  -4   9   5    0.37    0.13
  -4   9   5    0.41    0.09
  -4   9   5    0.51    0.12
  -3  -9   5    2.72    0.21
   3  -9  -5    2.05    0.21
   3  -9  -5    2.50    0.22
  -3  -9   5    2.47    0.20
   3   9  -5    2.16    0.24
  -3   9   5    2.45    0.26
  -3   9   5    2.63    0.26
  -3   9   5    2.51    0.20
   3   9  -5    1.82    0.27
  -2  -9   5    0.41    0.11
  -2  -9   5    0.53    0.08
   2  -9  -5    0.45    0.12
  -2   9   5    0.38    0.12
  -2   9   5    0.52    0.10
   2   9  -5    0.50    0.11
   2   9  -5    0.28    0.14
  -2   9   5    0.55    0.13
   1  -9  -5    3.33    0.26
  -1  -9   5    3.10    0.24
   1  -9  -5    3.35    0.25
  -1  -9   5    3.71    0.25
  -1  -9   5    3.23    0.28
  -1   9   5    3.31    0.29
   1   9  -5    2.88    0.30
   1   9  -5    3.45    0.26
  -1   9   5    3.61    0.25
   0  -9  -5   -0.04    0.10
   0  -9   5   -0.12    0.10
   0  -9  -5    0.01    0.08
   0  -9   5   -0.06    0.07
   0  -9   5    0.01    0.11
   0   9   5   -0.06    0.12
   0   9  -5    0.02    0.12
   0   9   5   -0.11    0.11
   0   9  -5    0.06    0.09
   0   9   5    0.04    0.08
   1  -9   5   11.00    0.61
   1  -9   5   10.33    0.63
  -1  -9  -5   10.23    0.60
  -1  -9  -5   10.86    0.60
  -1  -9  -5   10.75    0.60
   1  -9   5    9.10    0.60
   1   9   5   10.51    0.59
   1   9   5   11.18    0.61
   1   9   5    9.71    0.62
  -1   9  -5   11.22    0.63
  -2  -9  -5    6.17    0.38
   2  -9   5    6.06    0.39
   2  -9   5    5.84    0.38
  -2  -9  -5    5.94    0.38
  -2  -9  -5    6.17    0.38
  -2   9  -5    5.99    0.40
   2   9   5    6.29    0.40
   2   9   5    5.89    0.37
  -2   9  -5    5.78    0.37
  -2   9  -5    6.37    0.41
   2   9   5    5.55    0.40
   3  -9   5    0.28    0.12
  -3  -9  -5    0.24    0.09
   3  -9   5    0.22    0.08
  -3   9  -5    0.25    0.11
  -3   9  -5    0.06    0.10
  -3   9  -5    0.14    0.11
   3   9   5    0.13    0.15
   3   9   5    0.16    0.12
   4  -9   5    1.90    0.25
   4  -9   5    1.53    0.18
  -4  -9  -5    1.91    0.18
   4  -9   5    1.72    0.25
   4   9   5    2.12    0.23
  -4   9  -5    2.06    0.18
  -4   9  -5    1.23    0.22
   4   9   5    1.88    0.25
  -4   9  -5    1.45    0.22
   5  -9   5    0.32    0.13
  -5   9  -5    0.24    0.10
   5   9   5    0.38    0.14
  -5   9  -5    0.10    0.14
  -5   9  -5    0.24    0.14
   5   9   5    0.30    0.11
   6  -9   5    0.00    0.15
   6  -9   5   -0.16    0.10
   6   9   5    0.11    0.11
  -6   9  -5   -0.05    0.15
  -6   9  -5   -0.07    0.09
   6   9   5    0.06    0.15
  -7   9  -5    0.00    0.13
   7   9   5    0.02    0.11
   7   9   5    0.24    0.16
  -7   9  -5    0.25    0.16
   7 -10  -5    0.11    0.09
   7 -10  -5   -0.10    0.14
  -7  10   5    0.32    0.16
   7  10  -5    0.26    0.18
  -7  10   5    0.04    0.09
   7  10  -5    0.08    0.12
  -6 -10   5    0.08    0.07
   6 -10  -5    0.12    0.09
   6 -10  -5   -0.07    0.15
   6  10  -5    0.04    0.16
   6  10  -5    0.15    0.14
  -6  10   5    0.17    0.12
  -6  10   5    0.24    0.14
   5 -10  -5    0.30    0.14
  -5 -10   5    0.18    0.06
  -5 -10   5    0.26    0.09
  -5 -10   5    0.03    0.07
   5  10  -5    0.28    0.15
   5  10  -5    0.11    0.11
  -5  10   5    0.32    0.13
   4 -10  -5    0.53    0.12
  -4 -10   5    0.44    0.10
  -4 -10   5    0.62    0.12
  -4  10   5    0.64    0.15
   4  10  -5    0.53    0.13
   4  10  -5    0.58    0.12
  -4  10   5    0.50    0.11
   3 -10  -5    0.01    0.08
  -3 -10   5    0.08    0.07
  -3 -10   5    0.12    0.11
   3 -10  -5    0.00    0.11
   3  10  -5   -0.03    0.13
   3  10  -5    0.07    0.10
  -3  10   5    0.06    0.12
  -3  10   5    0.05    0.08
  -2 -10   5   -0.06    0.10
  -2 -10   5   -0.13    0.11
  -2 -10   5   -0.02    0.05
   2 -10  -5   -0.18    0.09
   2  10  -5   -0.03    0.09
   2  10  -5   -0.17    0.11
  -2  10   5    0.05    0.10
  -2  10   5   -0.20    0.10
   1 -10  -5    2.94    0.25
  -1 -10   5    2.88    0.24
  -1 -10   5    2.49    0.31
  -1 -10   5    3.61    0.28
   1 -10  -5    3.32    0.27
   1  10  -5    3.24    0.28
  -1  10   5    3.28    0.23
   1  10  -5    3.22    0.25
  -1  10   5    3.05    0.26
   0 -10  -5    0.10    0.08
   0 -10   5    0.03    0.07
   0 -10  -5    0.04    0.11
   0 -10   5    0.01    0.11
   0 -10   5    0.10    0.10
   0  10   5    0.00    0.10
   0  10  -5    0.15    0.11
   0  10   5    0.10    0.08
   0  10   5    0.04    0.13
  -1 -10  -5    0.37    0.11
   1 -10   5    0.37    0.10
  -1 -10  -5    0.38    0.09
   1 -10   5    0.52    0.12
  -1 -10  -5    0.47    0.12
   1  10   5    0.36    0.11
   1  10   5    0.56    0.09
  -1  10  -5    0.55    0.13
   1  10   5    0.41    0.13
  -2 -10  -5    2.67    0.23
  -2 -10  -5    2.60    0.24
   2 -10   5    2.54    0.26
   2 -10   5    2.72    0.23
  -2 -10  -5    2.76    0.26
  -2  10  -5    2.71    0.24
   2  10   5    2.83    0.29
   2  10   5    2.52    0.22
  -2  10  -5    2.03    0.24
   2  10   5    2.74    0.23
   3 -10   5    0.00    0.15
  -3 -10  -5   -0.04    0.12
  -3 -10  -5    0.08    0.11
   3  10   5    0.09    0.13
  -3  10  -5    0.05    0.10
   3  10   5    0.14    0.10
  -3  10  -5   -0.02    0.13
   4 -10   5    1.72    0.20
   4 -10   5    1.64    0.24
  -4 -10  -5    1.99    0.20
  -4  10  -5    2.05    0.21
   4  10   5    2.23    0.28
   4  10   5    2.23    0.24
  -4  10  -5    2.27    0.25
   5  10   5    0.27    0.13
  -5  10  -5    0.12    0.14
   5  10   5    0.30    0.17
   6 -10   5    0.18    0.08
   6 -10   5    0.41    0.19
   6  10   5    0.26    0.14
   6  10   5    0.35    0.18
  -6  10  -5    0.09    0.14
  -6  10  -5    0.46    0.10
  -6 -11   5    1.16    0.19
   6 -11  -5    0.93    0.17
  -6  11   5    0.91    0.16
  -6  11   5    0.54    0.15
   6  11  -5    1.01    0.18
   5 -11  -5    0.12    0.16
   5 -11  -5   -0.01    0.08
  -5 -11   5    0.10    0.08
  -5  11   5    0.11    0.14
   5  11  -5   -0.07    0.12
  -5  11   5   -0.05    0.09
  -4 -11   5    0.02    0.11
  -4 -11   5   -0.06    0.09
  -4  11   5   -0.12    0.13
   4  11  -5    0.08    0.11
  -3 -11   5    0.03    0.07
   3 -11  -5    0.17    0.09
  -3 -11   5    0.12    0.12
  -3 -11   5    0.17    0.14
   3 -11  -5    0.12    0.15
  -3  11   5    0.15    0.11
  -3  11   5    0.13    0.09
   3  11  -5    0.15    0.12
  -2 -11   5    0.34    0.13
  -2 -11   5    0.31    0.09
   2 -11  -5    0.21    0.11
  -2 -11   5    0.04    0.13
   2 -11  -5    0.52    0.12
  -2  11   5    0.33    0.11
  -2  11   5    0.44    0.11
   2  11  -5    0.41    0.13
  -1 -11   5    1.84    0.20
   1 -11  -5    2.65    0.26
  -1 -11   5    2.77    0.23
   1  11  -5    2.79    0.25
  -1  11   5    1.98    0.27
  -1  11   5    2.43    0.22
   0 -11   5   -0.11    0.11
   0  11   5    0.04    0.06
   0  11   5    0.06    0.11
   0  11  -5    0.00    0.12
  -1 -11  -5    0.32    0.11
   1 -11   5    0.29    0.13
  -1  11  -5    0.30    0.12
   1  11   5    0.24    0.10
  -1  11  -5    0.25    0.10
   1  11   5    0.34    0.12
  -2 -11  -5    0.72    0.19
   2 -11   5    0.82    0.13
   2 -11   5    0.67    0.14
  -2 -11  -5    0.80    0.15
  -2  11  -5    0.78    0.14
   2  11   5    0.64    0.12
   2  11   5    0.82    0.14
   3 -11   5   -0.06    0.08
  -3 -11  -5   -0.02    0.12
   3 -11   5    0.06    0.15
  -3 -11  -5   -0.06    0.19
   3  11   5    0.16    0.11
  -3  11  -5    0.05    0.12
   3  11   5    0.01    0.08
  -4 -11  -5    0.54    0.13
   4 -11   5    0.48    0.15
  -4  11  -5    0.40    0.12
   4  11   5    0.37    0.13
  -4  11  -5    0.49    0.13
   5 -11   5    0.51    0.13
   5 -11   5    0.77    0.16
  -5  11  -5    0.41    0.10
   5  11   5    0.83    0.16
  -5  11  -5    0.60    0.15
  -5  12   5   -0.01    0.15
   5  12  -5    0.06    0.17
   4 -12  -5   -0.08    0.15
   4 -12  -5    0.07    0.10
   4  12  -5    0.09    0.14
  -4  12   5    0.05    0.11
  -4  12   5   -0.12    0.14
   3 -12  -5    0.10    0.17
  -3 -12   5    0.07    0.14
  -3 -12   5   -0.04    0.10
  -3  12   5    0.20    0.14
   3  12  -5    0.00    0.11
  -3  12   5    0.07    0.11
   2 -12  -5    0.37    0.18
  -2 -12   5    0.61    0.16
  -2 -12   5    0.61    0.11
   2  12  -5    0.72    0.15
  -2  12   5    0.68    0.13
  -1 -12   5    0.00    0.13
   1 -12  -5    0.06    0.08
  -1 -12   5   -0.12    0.07
  -1  12   5   -0.09    0.14
   1  12  -5   -0.03    0.13
   0 -12   5   -0.15    0.13
   0 -12  -5   -0.10    0.11
   0 -12  -5    0.08    0.08
   0 -12   5    0.08    0.08
   0  12  -5    0.07    0.15
   0  12   5    0.09    0.13
   0  12   5    0.07    0.09
  -1 -12  -5    0.25    0.13
  -1 -12  -5    0.08    0.08
   1 -12   5   -0.30    0.17
   1 -12   5   -0.08    0.07
   1  12   5    0.18    0.13
  -1  12  -5    0.18    0.12
  -1  12  -5    0.07    0.12
   1  12   5   -0.02    0.09
   2 -12   5    1.18    0.17
   2 -12   5    1.83    0.27
  -2 -12  -5    1.33    0.22
  -2 -12  -5    0.96    0.21
   2  12   5    1.50    0.20
   2  12   5    1.78    0.23
  -2  12  -5    1.33    0.21
  -2  12  -5    1.91    0.24
   3 -12   5    0.17    0.10
  -3 -12  -5   -0.49    0.23
  -3 -12  -5   -0.05    0.14
   3 -12   5    0.12    0.15
  -3  12  -5    0.03    0.14
  -3  12  -5    0.08    0.11
   3  12   5    0.19    0.10
   3  12   5    0.13    0.14
   4 -12   5   -0.14    0.18
  -4  12  -5    0.04    0.18
   4  12   5    0.25    0.10
   4  12   5   -0.10    0.16
   2 -13  -5    0.22    0.12
  -2 -13   5   -0.16    0.14
   2 -13  -5    0.18    0.17
  -2  13   5    0.01    0.09
  -2  13   5    0.01    0.15
   2  13  -5    0.21    0.18
   1 -13  -5   -0.16    0.12
  -1 -13   5    0.06    0.11
  -1  13   5   -0.17    0.10
   1  13  -5   -0.03    0.14
  -1  13   5    0.10    0.16
   0 -13  -5   -0.08    0.10
   0 -13   5    0.12    0.10
   0 -13   5    0.15    0.17
   0 -13  -5    0.15    0.15
   0  13   5    0.07    0.18
   0  13  -5    0.01    0.19
   0  13   5    0.45    0.11
  -1 -13  -5   -0.03    0.10
   1 -13   5    0.00    0.13
  -1 -13  -5    0.03    0.15
   1  13   5   -0.02    0.11
   1  13   5   -0.12    0.16
  -1  13  -5   -0.07    0.15
 -11   0   6   -0.07    0.13
  10   0  -6    0.19    0.08
 -10   0   6    0.10    0.12
 -10   0   6    0.24    0.09
  -9   0   6    0.04    0.11
   9   0  -6   -0.03    0.06
  -9   0   6    0.10    0.07
  -8   0   6    2.70    0.22
   8   0  -6    2.63    0.17
  -8   0   6    2.66    0.21
   7   0  -6   -0.04    0.04
  -7   0   6   -0.03    0.06
  -7   0   6    0.02    0.08
   6   0  -6    0.43    0.07
  -6   0   6    0.45    0.08
  -6   0   6    0.42    0.07
   4   0  -6   32.81    1.81
   4   0  -6   33.95    1.81
  -4   0   6   35.03    1.81
  -4   0   6   35.42    1.80
  -4   0   6   34.45    1.82
  -3   0   6   -0.01    0.02
   3   0  -6   -0.01    0.02
  -3   0   6    0.00    0.03
  -3   0   6   -0.01    0.02
  -3   0   6   -0.08    0.04
   3   0  -6    0.00    0.03
   2   0  -6   13.81    0.73
  -2   0   6   14.10    0.74
  -2   0   6   14.03    0.73
  -2   0   6   14.00    0.73
   2   0  -6   13.78    0.73
  -2   0   6   13.19    0.73
   1   0  -6    0.00    0.02
   1   0  -6    0.06    0.03
  -1   0   6    0.01    0.02
  -1   0   6    0.00    0.03
   0   0  -6   32.79    1.78
   0   0   6   33.10    1.78
   0   0   6   33.94    1.78
   0   0  -6   34.24    1.77
   0   0  -6   34.48    1.78
   0   0   6   34.28    1.77
  -1   0  -6    0.01    0.01
  -1   0  -6    0.01    0.02
   1   0   6    0.05    0.03
   1   0   6    0.00    0.02
   1   0   6    0.00    0.03
  -2   0  -6    5.41    0.30
   2   0   6    5.21    0.30
  -2   0  -6    5.30    0.29
  -2   0  -6    5.68    0.29
   2   0   6    5.36    0.30
   2   0   6    5.59    0.30
  -2   0  -6    5.53    0.30
  -3   0  -6    0.01    0.02
  -3   0  -6    0.02    0.02
  -3   0  -6    0.00    0.02
   3   0   6    0.01    0.03
   3   0   6   -0.02    0.03
  -3   0  -6    0.00    0.04
   4   0   6   34.11    1.75
  -4   0  -6   32.94    1.76
   4   0   6   31.16    1.75
   4   0   6   34.43    1.76
  -4   0  -6   33.84    1.75
  -5   0  -6    0.01    0.04
   5   0   6    0.00    0.04
   5   0   6    0.04    0.04
  -5   0  -6    0.02    0.07
   6   0   6    0.06    0.03
  -6   0  -6   -0.02    0.04
   6   0   6    0.01    0.04
  -6   0  -6   -0.05    0.08
   6   0   6   -0.01    0.05
   7   0   6   -0.02    0.05
   7   0   6   -0.03    0.05
   7   0   6    0.00    0.04
  -7   0  -6   -0.02    0.05
  -7   0  -6   -0.01    0.09
   8   0   6    6.49    0.36
   8   0   6    5.38    0.35
  -8   0  -6    6.01    0.38
  -8   0  -6    6.42    0.36
   8   0   6    6.37    0.36
   9   0   6    0.01    0.07
   9   0   6    0.00    0.08
  -9   0  -6   -0.01    0.11
  -9   0  -6   -0.01    0.08
 -10   0  -6    2.02    0.20
 -10   0  -6    1.84    0.23
 -11  -1   6    0.44    0.16
 -11   1   6    0.40    0.15
 -10  -1   6   -0.04    0.08
 -10  -1   6   -0.04    0.12
  10  -1  -6    0.07    0.08
  10   1  -6    0.05    0.07
 -10   1   6    0.11    0.13
 -10   1   6    0.03    0.09
   9  -1  -6    2.74    0.20
  -9  -1   6    2.49    0.21
  -9  -1   6    2.56    0.24
   9  -1  -6    2.82    0.19
   9   1  -6    2.65    0.17
  -9   1   6    2.42    0.23
  -9   1   6    2.56    0.21
  -8  -1   6    0.00    0.08
  -8  -1   6    0.05    0.10
   8  -1  -6    0.01    0.04
   8  -1  -6    0.00    0.06
  -8   1   6   -0.02    0.08
  -8   1   6    0.00    0.10
   8   1  -6    0.06    0.05
  -7  -1   6   -0.01    0.06
  -7  -1   6    0.04    0.08
   7  -1  -6   -0.02    0.05
   7  -1  -6   -0.01    0.04
   7   1  -6   -0.03    0.03
  -7   1   6   -0.04    0.03
   7   1  -6    0.02    0.03
  -7   1   6   -0.04    0.08
  -7   1   6   -0.04    0.06
   6  -1  -6    0.01    0.04
   6  -1  -6    0.06    0.04
  -6  -1   6    0.08    0.06
  -6  -1   6    0.17    0.07
   6   1  -6    0.08    0.03
  -6   1   6    0.05    0.03
  -6   1   6    0.14    0.07
   6   1  -6    0.11    0.03
  -6   1   6    0.20    0.07
  -5  -1   6   17.83    0.99
  -5  -1   6   18.76    0.99
   5  -1  -6   19.25    0.98
   5  -1  -6   16.54    0.98
   5   1  -6   17.94    0.98
  -5   1   6   18.88    0.99
  -5   1   6   18.25    0.99
  -5   1   6   19.56    0.98
   5   1  -6   19.07    0.98
  -4  -1   6    2.96    0.18
  -4  -1   6    2.92    0.18
   4  -1  -6    2.86    0.17
  -4   1   6    2.87    0.18
  -4   1   6    2.73    0.17
   4   1  -6    2.92    0.16
  -4   1   6    2.55    0.16
   4   1  -6    2.64    0.16
  -4   1   6    2.70    0.16
  -4   1   6    2.82    0.16
   3  -1  -6   30.73    1.70
  -3  -1   6   33.18    1.70
   3  -1  -6   32.29    1.70
  -3  -1   6   31.45    1.70
  -3  -1   6   33.01    1.71
  -3   1   6   33.15    1.71
  -3   1   6   34.47    1.70
   3   1  -6   31.50    1.70
  -3   1   6   31.50    1.70
  -3   1   6   30.30    1.70
   3   1  -6   32.95    1.70
  -3   1   6   33.18    1.70
  -2  -1   6  192.73   10.01
   2  -1  -6  195.80   10.03
   2  -1  -6  192.86   10.03
  -2  -1   6  189.79   10.00
  -2  -1   6  168.56   10.00
  -2  -1   6  196.04   10.02
   2   1  -6  177.38   10.00
  -2   1   6  198.25    9.99
  -2   1   6  192.84   10.01
  -2   1   6  184.94   10.02
  -2   1   6  202.04   10.03
   2   1  -6  197.10   10.02
   1  -1  -6    0.15    0.03
  -1  -1   6    0.16    0.03
  -1  -1   6    0.31    0.05
  -1  -1   6    0.19    0.03
   1  -1  -6    0.16    0.03
  -1   1   6    0.17    0.03
   1   1  -6    0.17    0.03
  -1   1   6    0.20    0.03
   1   1  -6    0.21    0.04
  -1   1   6    0.20    0.03
   1   1  -6    0.19    0.03
   0  -1   6   25.72    1.38
   0  -1   6   26.53    1.38
   0  -1  -6   26.35    1.38
   0  -1  -6   25.57    1.38
   0  -1  -6   25.97    1.38
   0  -1   6   29.18    1.38
   0   1   6   26.80    1.38
   0   1  -6   23.78    1.38
   0   1  -6   25.88    1.38
   0   1   6   26.84    1.38
   0   1  -6   26.47    1.38
   0   1   6   25.57    1.38
  -1  -1  -6    9.64    0.52
   1  -1   6    9.60    0.53
   1  -1   6    9.87    0.53
   1  -1   6   10.05    0.53
  -1  -1  -6    9.65    0.52
  -1  -1  -6    9.88    0.52
  -1   1  -6    9.75    0.53
   1   1   6    9.92    0.53
   1   1   6    9.29    0.52
   1   1   6   10.84    0.52
  -1   1  -6    9.39    0.53
  -2  -1  -6    3.70    0.21
  -2  -1  -6    3.88    0.21
   2  -1   6    3.72    0.22
   2  -1   6    3.75    0.22
  -2  -1  -6    3.91    0.21
   2   1   6    3.88    0.22
  -2   1  -6    3.87    0.21
   2   1   6    3.77    0.21
  -2   1  -6    3.77    0.21
   3  -1   6   52.91    2.88
   3  -1   6   54.76    2.88
   3  -1   6   55.44    2.88
  -3  -1  -6   56.25    2.88
  -3  -1  -6   54.84    2.87
   3   1   6   55.22    2.88
  -3   1  -6   56.12    2.88
  -3   1  -6   53.97    2.87
  -3   1  -6   54.56    2.88
   3   1   6   52.93    2.88
   3   1   6   57.12    2.87
  -3   1  -6   53.59    2.87
  -4  -1  -6    0.11    0.03
  -4  -1  -6    0.14    0.05
   4  -1   6    0.08    0.04
   4  -1   6    0.09    0.04
   4  -1   6    0.11    0.04
  -4   1  -6    0.11    0.02
  -4   1  -6    0.13    0.05
   4   1   6    0.18    0.03
   4   1   6    0.06    0.03
   4   1   6    0.09    0.04
  -4   1  -6    0.11    0.03
  -5  -1  -6   12.64    0.72
   5  -1   6   13.91    0.72
   5  -1   6   13.84    0.73
   5  -1   6   13.01    0.72
  -5  -1  -6   12.28    0.71
  -5   1  -6   13.80    0.73
   5   1   6   14.14    0.72
  -5   1  -6   13.81    0.72
   5   1   6   14.01    0.72
   5   1   6   12.44    0.71
   6  -1   6   -0.01    0.05
   6  -1   6    0.00    0.05
  -6  -1  -6   -0.02    0.04
  -6  -1  -6    0.01    0.07
   6  -1   6   -0.01    0.03
   6   1   6    0.06    0.05
  -6   1  -6    0.05    0.08
  -6   1  -6    0.01    0.05
   6   1   6    0.01    0.05
   7  -1   6    2.63    0.18
  -7  -1  -6    2.34    0.20
   7  -1   6    2.66    0.19
  -7  -1  -6    2.62    0.18
   7  -1   6    2.34    0.17
   7   1   6    2.60    0.18
   7   1   6    2.55    0.17
  -7   1  -6    2.54    0.21
   7   1   6    2.44    0.16
  -7   1  -6    2.43    0.18
  -8  -1  -6    0.10    0.06
   8  -1   6    0.10    0.07
  -8  -1  -6   -0.04    0.08
   8  -1   6    0.06    0.07
  -8   1  -6   -0.10    0.10
   8   1   6    0.05    0.06
  -8   1  -6    0.07    0.06
   8   1   6    0.14    0.05
   8   1   6    0.09    0.06
  -9  -1  -6    0.48    0.09
   9  -1   6    0.48    0.08
   9  -1   6    0.57    0.10
  -9  -1  -6    0.56    0.13
  -9   1  -6    0.72    0.14
  -9   1  -6    0.56    0.10
   9   1   6    0.44    0.07
   9   1   6    0.30    0.08
   9   1   6    0.56    0.09
 -10  -1  -6    0.08    0.10
  10  -1   6    0.04    0.08
 -10  -1  -6   -0.07    0.12
 -10   1  -6    0.13    0.09
 -10   1  -6    0.13    0.14
 -11   2   6   -0.08    0.16
  10  -2  -6    0.43    0.10
  10   2  -6    0.48    0.07
 -10   2   6    0.66    0.12
 -10   2   6    0.61    0.15
   9  -2  -6   -0.06    0.08
  -9  -2   6    0.08    0.08
   9   2  -6    0.00    0.05
  -9   2   6   -0.12    0.11
  -9   2   6    0.09    0.09
   8  -2  -6    1.27    0.15
  -8  -2   6    1.21    0.15
   8   2  -6    1.24    0.10
  -8   2   6    1.14    0.16
  -8   2   6    1.10    0.16
  -7  -2   6    0.05    0.07
   7  -2  -6   -0.02    0.06
   7   2  -6    0.02    0.03
  -7   2   6   -0.05    0.07
  -7   2   6    0.01    0.08
   7   2  -6    0.03    0.03
  -6  -2   6    0.03    0.06
   6  -2  -6   -0.03    0.04
   6  -2  -6    0.04    0.06
   6   2  -6    0.09    0.03
   6   2  -6    0.06    0.03
  -6   2   6    0.17    0.08
  -6   2   6    0.05    0.06
  -5  -2   6    9.16    0.51
   5  -2  -6    9.41    0.51
   5  -2  -6    8.54    0.50
   5  -2  -6    9.30    0.50
   5   2  -6    9.44    0.49
  -5   2   6    9.36    0.49
   5   2  -6    9.03    0.49
  -5   2   6    9.45    0.49
  -5   2   6    9.38    0.51
  -5   2   6    8.98    0.51
   4  -2  -6    0.18    0.05
   4  -2  -6    0.23    0.04
  -4  -2   6    0.26    0.05
  -4   2   6    0.20    0.04
  -4   2   6    0.29    0.06
  -4   2   6    0.30    0.06
  -4   2   6    0.22    0.04
   4   2  -6    0.33    0.05
  -3  -2   6    0.31    0.05
  -3  -2   6    0.52    0.05
  -3  -2   6    0.57    0.08
  -3  -2   6    0.39    0.04
   3  -2  -6    0.43    0.07
   3  -2  -6    0.38    0.07
  -3   2   6    0.41    0.07
   3   2  -6    0.47    0.06
  -3   2   6    0.48    0.07
   3   2  -6    0.37    0.05
  -3   2   6    0.34    0.06
  -2  -2   6    0.09    0.04
  -2  -2   6    0.10    0.03
  -2  -2   6    0.05    0.03
   2  -2  -6    0.03    0.03
  -2  -2   6    0.03    0.02
  -2   2   6    0.06    0.03
   2   2  -6    0.02    0.03
   2   2  -6    0.07    0.03
  -2   2   6    0.00    0.04
   2   2  -6    0.04    0.03
  -2   2   6    0.00    0.03
  -1  -2   6   17.62    0.93
   1  -2  -6   17.53    0.93
  -1  -2   6   18.30    0.93
  -1  -2   6   18.61    0.93
   1  -2  -6   18.68    0.93
  -1   2   6   17.15    0.93
   1   2  -6   18.21    0.93
   1   2  -6   17.20    0.93
   1   2  -6   15.76    0.93
  -1   2   6   15.91    0.93
   0  -2  -6   16.70    0.91
   0  -2  -6   16.50    0.90
   0  -2   6   18.03    0.91
   0  -2  -6   17.37    0.91
   0  -2   6   16.53    0.91
   0  -2   6   17.44    0.91
   0   2  -6   16.42    0.91
   0   2   6   16.08    0.91
   0   2   6   17.89    0.90
   0   2   6   17.72    0.91
   0   2  -6   17.67    0.91
   1  -2   6    5.49    0.30
  -1  -2  -6    5.73    0.30
  -1  -2  -6    5.41    0.30
   1  -2   6    5.73    0.30
   1  -2   6    5.07    0.30
   1   2   6    5.66    0.30
   1   2   6    6.08    0.29
  -1   2  -6    4.76    0.30
   1   2   6    4.84    0.30
  -1   2  -6    5.48    0.30
  -2  -2  -6   14.74    0.74
  -2  -2  -6   14.17    0.74
   2  -2   6   14.22    0.75
   2  -2   6   14.41    0.75
   2  -2   6   14.27    0.75
  -2   2  -6   13.01    0.75
   2   2   6   14.40    0.73
   2   2   6   14.49    0.75
   2   2   6   12.47    0.73
  -2   2  -6   14.46    0.75
   2   2   6   13.33    0.74
  -3  -2  -6    0.38    0.05
   3  -2   6    0.24    0.04
  -3  -2  -6    0.18    0.03
   3  -2   6    0.26    0.05
  -3  -2  -6    0.25    0.03
  -3   2  -6    0.19    0.04
   3   2   6    0.29    0.04
  -3   2  -6    0.27    0.04
  -3   2  -6    0.26    0.05
   3   2   6    0.28    0.03
   5  -2   6    0.22    0.06
  -5  -2  -6    0.41    0.06
   5  -2   6    0.32    0.06
   5  -2   6    0.41    0.07
  -5  -2  -6    0.37    0.08
  -5   2  -6    0.31    0.05
   5   2   6    0.34    0.05
  -5   2  -6    0.43    0.08
   5   2   6    0.31    0.05
   6  -2   6    0.10    0.06
   6  -2   6    0.25    0.06
   6  -2   6    0.15    0.05
  -6  -2  -6    0.18    0.05
  -6  -2  -6    0.12    0.08
   6   2   6    0.15    0.05
  -6   2  -6    0.17    0.08
  -6   2  -6    0.23    0.06
   6   2   6    0.18    0.05
   7  -2   6    0.41    0.09
  -7  -2  -6    0.46    0.10
  -7  -2  -6    0.40    0.06
   7  -2   6    0.37    0.07
   7   2   6    0.58    0.09
   7   2   6    0.72    0.11
  -7   2  -6    0.61    0.12
  -7   2  -6    0.44    0.08
   8  -2   6    2.41    0.20
  -8  -2  -6    2.58    0.21
  -8  -2  -6    2.47    0.18
   8  -2   6    2.45    0.22
  -8   2  -6    2.30    0.22
   8   2   6    2.29    0.17
   8   2   6    2.39    0.19
  -8   2  -6    2.46    0.20
   9  -2   6    1.52    0.21
   9  -2   6    1.18    0.17
  -9  -2  -6    1.48    0.19
  -9  -2  -6    1.07    0.15
   9   2   6    1.15    0.15
  -9   2  -6    1.41    0.20
  -9   2  -6    1.25    0.17
   9   2   6    1.23    0.15
  10  -2   6    0.10    0.09
 -10  -2  -6    0.22    0.13
 -10   2  -6    0.43    0.14
 -10   2  -6    0.08    0.10
  11  -3  -6    0.29    0.18
 -11   3   6    0.04    0.09
 -11   3   6    0.06    0.15
 -10  -3   6    0.26    0.10
  10  -3  -6    0.36    0.13
 -10   3   6    0.11    0.09
  10   3  -6    0.28    0.06
 -10   3   6    0.12    0.14
  -9  -3   6    0.11    0.06
   9  -3  -6    0.28    0.11
  -9   3   6    0.06    0.09
  -9   3   6    0.13    0.12
   9   3  -6    0.09    0.05
   8  -3  -6    0.21    0.06
   8  -3  -6    0.33    0.09
  -8  -3   6    0.24    0.08
   8   3  -6    0.28    0.05
  -8   3   6    0.17    0.10
  -8   3   6    0.05    0.09
   7  -3  -6    0.65    0.09
   7  -3  -6    0.82    0.10
  -7  -3   6    0.84    0.13
   7  -3  -6    0.65    0.12
  -7   3   6    0.58    0.10
   7   3  -6    0.86    0.08
  -7   3   6    0.82    0.12
   6  -3  -6    0.02    0.06
   6  -3  -6    0.07    0.04
   6  -3  -6    0.07    0.08
  -6  -3   6    0.07    0.07
  -6   3   6    0.05    0.03
   6   3  -6    0.05    0.04
  -6   3   6    0.05    0.06
  -6   3   6    0.05    0.02
  -6   3   6    0.05    0.08
   5  -3  -6    4.85    0.28
  -5  -3   6    5.39    0.26
   5  -3  -6    4.72    0.28
  -5  -3   6    4.85    0.29
   5  -3  -6    5.04    0.29
  -5   3   6    4.76    0.29
  -5   3   6    4.85    0.28
   5   3  -6    4.91    0.27
  -5   3   6    4.74    0.29
  -5   3   6    4.49    0.27
  -4  -3   6   21.00    1.11
   4  -3  -6   21.69    1.10
  -4  -3   6   21.50    1.09
   4  -3  -6   20.58    1.10
   4  -3  -6   20.28    1.10
  -4   3   6   19.45    1.10
  -4   3   6   20.42    1.11
  -4   3   6   21.48    1.10
   4   3  -6   21.22    1.10
   4   3  -6   21.12    1.09
   4   3  -6   18.31    1.09
  -4   3   6   20.79    1.10
  -3  -3   6    1.46    0.10
   3  -3  -6    1.50    0.12
   3  -3  -6    1.40    0.11
  -3  -3   6    1.34    0.09
  -3  -3   6    1.50    0.10
   3   3  -6    1.41    0.10
   3   3  -6    1.37    0.10
  -3   3   6    1.49    0.11
  -3   3   6    1.42    0.11
  -3   3   6    1.38    0.10
   2  -3  -6    0.22    0.05
  -2  -3   6    0.18    0.03
  -2  -3   6    0.15    0.03
  -2  -3   6    0.20    0.04
   2  -3  -6    0.14    0.04
   2  -3  -6    0.17    0.04
   2   3  -6    0.23    0.04
   2   3  -6    0.16    0.04
  -2   3   6    0.16    0.03
  -2   3   6    0.19    0.04
  -2   3   6    0.13    0.05
  -1  -3   6    2.06    0.13
   1  -3  -6    1.93    0.13
   1  -3  -6    1.71    0.12
  -1  -3   6    2.22    0.13
  -1   3   6    1.95    0.13
   1   3  -6    1.82    0.13
  -1   3   6    2.08    0.13
  -1   3   6    1.82    0.13
   1   3  -6    2.00    0.13
   0  -3   6   26.73    1.39
   0  -3   6   25.56    1.38
   0  -3  -6   26.87    1.38
   0  -3   6   27.19    1.39
   0  -3  -6   26.24    1.38
   0   3  -6   26.83    1.39
   0   3   6   25.27    1.38
   0   3  -6   25.52    1.38
   0   3   6   25.06    1.38
  -1  -3  -6   19.77    1.03
   1  -3   6   20.12    1.04
  -1  -3  -6   18.19    1.03
   1  -3   6   18.23    1.04
   1  -3   6   19.95    1.04
  -1   3  -6   19.48    1.04
   1   3   6   18.87    1.03
  -1   3  -6   18.71    1.04
   1   3   6   20.93    1.03
   1   3   6   20.55    1.04
   2  -3   6    0.64    0.08
   2  -3   6    0.50    0.07
  -2  -3  -6    0.70    0.06
  -2  -3  -6    0.64    0.07
   2  -3   6    0.62    0.08
   2   3   6    0.73    0.08
   2   3   6    0.58    0.07
  -2   3  -6    0.64    0.08
  -2   3  -6    0.62    0.06
  -3  -3  -6    0.06    0.02
  -3  -3  -6    0.09    0.02
   3  -3   6    0.04    0.05
   3  -3   6    0.05    0.04
   3  -3   6    0.09    0.05
  -3   3  -6    0.06    0.04
   3   3   6    0.07    0.04
   3   3   6    0.05    0.04
  -3   3  -6    0.05    0.04
  -3   3  -6   -0.01    0.04
   3   3   6    0.05    0.03
   4  -3   6    3.08    0.20
   4  -3   6    3.04    0.19
   4  -3   6    3.03    0.20
  -4   3  -6    3.05    0.19
  -4   3  -6    2.93    0.18
   4   3   6    3.04    0.19
   4   3   6    2.93    0.18
   5  -3   6   23.12    1.22
   5  -3   6   23.22    1.23
   5  -3   6   23.84    1.23
  -5   3  -6   22.76    1.22
   5   3   6   22.18    1.21
  -5   3  -6   22.61    1.21
   5   3   6   22.91    1.21
  -5   3  -6   22.37    1.22
  -5   3  -6   22.86    1.21
   6  -3   6    6.87    0.40
   6  -3   6    7.06    0.40
  -6   3  -6    6.64    0.39
   6   3   6    6.93    0.38
   6   3   6    7.12    0.39
  -6   3  -6    6.60    0.40
   6   3   6    6.63    0.38
   7  -3   6   -0.06    0.06
   7  -3   6   -0.07    0.08
   7   3   6   -0.08    0.04
   7   3   6   -0.08    0.06
  -7   3  -6    0.04    0.09
   7   3   6   -0.01    0.06
  -7   3  -6    0.02    0.07
   8  -3   6    0.31    0.10
   8  -3   6    0.32    0.11
   8  -3   6    0.20    0.07
   8   3   6    0.23    0.07
  -8   3  -6    0.31    0.08
  -8   3  -6    0.36    0.12
   8   3   6    0.21    0.07
   9  -3   6    0.36    0.12
   9  -3   6    0.59    0.15
   9  -3   6    0.38    0.09
  -9   3  -6    0.33    0.10
  -9   3  -6    0.46    0.14
   9   3   6    0.38    0.07
  10  -3   6    0.77    0.11
  10  -3   6    0.49    0.17
 -10   3  -6    1.11    0.16
 -10   3  -6    1.20    0.18
  10  -4  -6    0.11    0.14
  10  -4  -6   -0.29    0.16
 -10  -4   6    0.02    0.09
 -10   4   6    0.26    0.15
   9  -4  -6    0.09    0.16
  -9  -4   6    0.27    0.10
   9  -4  -6    0.20    0.13
   9  -4  -6    0.05    0.06
   9   4  -6    0.07    0.04
   9   4  -6    0.07    0.06
  -9   4   6    0.05    0.09
  -9   4   6    0.12    0.13
  -8  -4   6    0.01    0.07
   8  -4  -6   -0.05    0.09
   8  -4  -6    0.03    0.06
  -8   4   6    0.05    0.11
   8   4  -6    0.07    0.06
   8   4  -6    0.02    0.04
  -8   4   6    0.06    0.09
   7  -4  -6    0.13    0.05
  -7  -4   6    0.20    0.08
  -7   4   6    0.00    0.07
   7   4  -6    0.12    0.05
  -7   4   6    0.09    0.10
   7   4  -6    0.06    0.04
   6  -4  -6    0.79    0.14
  -6  -4   6    0.87    0.13
   6  -4  -6    0.81    0.11
   6   4  -6    0.83    0.08
   6   4  -6    0.86    0.09
  -6   4   6    0.91    0.13
  -6   4   6    0.72    0.10
   6   4  -6    0.70    0.07
  -6   4   6    0.72    0.10
   5  -4  -6    0.25    0.05
   5  -4  -6    0.23    0.07
  -5  -4   6    0.21    0.04
  -5   4   6    0.25    0.06
   5   4  -6    0.15    0.04
  -5   4   6    0.28    0.07
  -5   4   6    0.17    0.05
   5   4  -6    0.19    0.04
   5   4  -6    0.26    0.05
  -5   4   6    0.30    0.09
   4  -4  -6    2.75    0.17
  -4  -4   6    2.47    0.16
   4  -4  -6    2.65    0.19
  -4  -4   6    2.55    0.14
   4  -4  -6    2.29    0.18
  -4  -4   6    2.81    0.14
  -4   4   6    2.56    0.18
   4   4  -6    2.30    0.16
  -4   4   6    2.25    0.16
  -4   4   6    2.61    0.17
   4   4  -6    2.84    0.17
   3  -4  -6   56.10    3.00
  -3  -4   6   57.44    3.00
  -3  -4   6   55.46    2.99
   3  -4  -6   60.63    3.01
  -3  -4   6   56.60    3.00
   3  -4  -6   55.33    3.00
  -3   4   6   55.96    3.00
   3   4  -6   54.58    3.00
   3   4  -6   56.53    3.00
  -3   4   6   61.81    3.01
  -3   4   6   56.91    3.01
  -2  -4   6   12.80    0.69
  -2  -4   6   12.96    0.70
  -2  -4   6   12.96    0.69
   2  -4  -6   13.83    0.70
   2  -4  -6   12.79    0.70
   2  -4  -6   12.60    0.70
   2   4  -6   13.36    0.70
   2   4  -6   12.19    0.69
  -2   4   6   13.61    0.70
  -2   4   6   13.29    0.70
  -2   4   6   11.68    0.70
  -1  -4   6    0.82    0.08
   1  -4  -6    1.11    0.09
  -1  -4   6    0.93    0.10
   1  -4  -6    1.08    0.10
  -1  -4   6    1.06    0.09
   1   4  -6    0.74    0.08
  -1   4   6    0.95    0.09
  -1   4   6    0.94    0.09
   1   4  -6    0.90    0.09
  -1   4   6    1.02    0.09
   0  -4  -6   26.63    1.52
   0  -4   6   29.41    1.52
   0  -4   6   28.30    1.52
   0  -4   6   29.58    1.52
   0  -4  -6   29.01    1.52
   0   4   6   28.23    1.52
   0   4   6   29.28    1.51
   0   4  -6   27.55    1.52
   0   4   6   29.38    1.52
   0   4  -6   29.50    1.52
   1  -4   6    1.64    0.13
  -1  -4  -6    1.67    0.12
   1  -4   6    1.72    0.13
   1  -4   6    1.77    0.13
  -1  -4  -6    1.60    0.12
  -1   4  -6    1.64    0.13
  -1   4  -6    1.90    0.13
   1   4   6    1.82    0.13
   1   4   6    1.44    0.12
   1   4   6    1.79    0.11
   2  -4   6    4.91    0.28
  -2  -4  -6    4.80    0.27
   2  -4   6    4.61    0.28
   2  -4   6    4.91    0.29
   2   4   6    4.91    0.28
  -2   4  -6    4.85    0.28
   2   4   6    4.42    0.27
  -2   4  -6    5.08    0.29
   3  -4   6    1.55    0.13
   3  -4   6    1.39    0.13
  -3  -4  -6    1.66    0.10
   3  -4   6    1.54    0.13
  -3  -4  -6    1.66    0.10
  -3   4  -6    1.60    0.13
  -3   4  -6    1.48    0.13
  -3   4  -6    1.50    0.13
   3   4   6    1.41    0.12
   4  -4   6    3.95    0.28
   4  -4   6    4.94    0.29
   4  -4   6    4.27    0.29
  -4   4  -6    5.11    0.28
   4   4   6    5.12    0.28
  -4   4  -6    5.11    0.28
  -4   4  -6    4.54    0.27
   4   4   6    4.44    0.27
   5  -4   6    2.42    0.19
   5   4   6    2.07    0.15
  -5   4  -6    2.32    0.15
   5   4   6    2.36    0.17
  -5   4  -6    2.38    0.17
  -5   4  -6    2.48    0.17
   6  -4   6    0.30    0.09
   6  -4   6    0.03    0.06
  -6   4  -6    0.12    0.09
   6   4   6    0.10    0.04
  -6   4  -6    0.15    0.07
  -6   4  -6    0.10    0.04
  -6   4  -6    0.07    0.04
   6   4   6    0.12    0.06
   7  -4   6    3.48    0.25
   7  -4   6    2.96    0.24
   7   4   6    3.07    0.22
   7   4   6    2.91    0.22
  -7   4  -6    3.26    0.23
  -7   4  -6    3.42    0.24
   8  -4   6    1.27    0.22
   8  -4   6    1.30    0.17
   8   4   6    1.24    0.15
  -8   4  -6    1.50    0.17
   8   4   6    1.07    0.13
   8   4   6    1.18    0.15
  -8   4  -6    1.24    0.19
   9  -4   6    0.02    0.08
   9  -4   6   -0.16    0.18
   9  -4   6    0.02    0.13
  -9   4  -6   -0.02    0.13
   9   4   6    0.03    0.07
  -9   4  -6    0.04    0.09
  10  -4   6    0.05    0.12
 -10   4  -6    0.02    0.16
 -10   4  -6   -0.03    0.08
  10  -5  -6   -0.03    0.15
  10  -5  -6   -0.10    0.13
 -10   5   6    0.02    0.14
 -10   5   6    0.21    0.12
   9  -5  -6    0.01    0.07
   9  -5  -6   -0.15    0.18
   9  -5  -6   -0.06    0.13
  -9   5   6   -0.09    0.09
   9   5  -6    0.08    0.08
  -9   5   6    0.08    0.13
   8  -5  -6    5.15    0.35
   8  -5  -6    5.53    0.34
   8  -5  -6    4.65    0.30
   8   5  -6    4.44    0.29
   8   5  -6    4.54    0.28
  -8   5   6    4.28    0.32
  -8   5   6    4.34    0.30
   7  -5  -6    0.49    0.08
   7  -5  -6    0.57    0.12
  -7   5   6    0.57    0.11
  -7   5   6    0.39    0.10
   7   5  -6    0.43    0.07
   7   5  -6    0.64    0.08
  -7   5   6    0.59    0.10
   6  -5  -6    1.82    0.18
   6  -5  -6    1.55    0.16
   6  -5  -6    1.91    0.18
   6   5  -6    1.78    0.15
   6   5  -6    1.78    0.13
  -6   5   6    1.76    0.16
  -6   5   6    1.64    0.18
   6   5  -6    1.58    0.14
  -6   5   6    1.46    0.13
  -6   5   6    1.66    0.16
   5  -5  -6   -0.03    0.05
  -5  -5   6   -0.03    0.04
   5  -5  -6   -0.12    0.07
   5   5  -6   -0.08    0.05
  -5   5   6   -0.07    0.06
  -5   5   6    0.06    0.07
   5   5  -6   -0.02    0.05
  -5   5   6    0.01    0.05
  -5   5   6   -0.01    0.06
  -4  -5   6    0.25    0.04
  -4  -5   6    0.20    0.04
  -4  -5   6    0.29    0.05
   4  -5  -6    0.19    0.05
   4   5  -6    0.33    0.06
   4   5  -6    0.26    0.06
  -4   5   6    0.20    0.07
  -4   5   6    0.20    0.07
  -4   5   6    0.21    0.07
  -3  -5   6    7.11    0.40
  -3  -5   6    6.80    0.39
   3  -5  -6    7.64    0.41
  -3  -5   6    7.44    0.39
   3  -5  -6    7.35    0.41
   3  -5  -6    6.14    0.40
  -3   5   6    7.12    0.40
   3   5  -6    7.48    0.40
   3   5  -6    6.78    0.40
  -3   5   6    6.78    0.41
  -3   5   6    7.19    0.40
   2  -5  -6   15.52    0.83
   2  -5  -6   14.15    0.83
  -2  -5   6   15.95    0.83
   2  -5  -6   15.14    0.83
  -2  -5   6   16.47    0.83
  -2  -5   6   15.01    0.83
  -2   5   6   15.13    0.83
  -2   5   6   15.78    0.84
  -2   5   6   15.48    0.83
   2   5  -6   15.55    0.83
   2   5  -6   15.30    0.83
  -1  -5   6    1.63    0.12
   1  -5  -6    1.50    0.13
  -1  -5   6    1.59    0.14
  -1  -5   6    1.71    0.13
   1  -5  -6    1.64    0.13
  -1   5   6    1.69    0.13
   1   5  -6    1.56    0.14
   1   5  -6    1.57    0.12
  -1   5   6    1.66    0.12
  -1   5   6    1.67    0.13
   0  -5   6    0.53    0.09
   0  -5  -6    0.48    0.08
   0  -5   6    0.33    0.06
   0  -5  -6    0.31    0.07
   0  -5   6    0.39    0.06
   0  -5  -6    0.42    0.07
   0   5   6    0.29    0.07
   0   5   6    0.49    0.08
   0   5   6    0.35    0.07
   0   5  -6    0.51    0.08
   0   5  -6    0.43    0.07
   1  -5   6   11.37    0.61
   1  -5   6   10.96    0.62
   1  -5   6   10.95    0.62
  -1  -5  -6   11.13    0.61
  -1  -5  -6   11.51    0.61
  -1   5  -6   11.19    0.61
   1   5   6   10.93    0.61
   1   5   6   11.55    0.62
   1   5   6   10.85    0.60
  -1   5  -6   11.26    0.61
  -2  -5  -6   45.32    2.41
   2  -5   6   45.23    2.42
   2  -5   6   46.25    2.42
  -2  -5  -6   46.86    2.41
   2  -5   6   46.93    2.42
  -2   5  -6   40.52    2.41
   2   5   6   46.18    2.41
  -2   5  -6   45.50    2.42
   2   5   6   48.57    2.42
  -3  -5  -6   25.89    1.36
   3  -5   6   25.89    1.38
   3  -5   6   28.06    1.38
  -3  -5  -6   24.00    1.36
   3  -5   6   24.16    1.37
  -3   5  -6   26.00    1.37
  -3   5  -6   25.40    1.37
  -3   5  -6   25.76    1.37
   3   5   6   25.17    1.37
   3   5   6   26.65    1.37
   4  -5   6    5.08    0.31
   4  -5   6    4.81    0.30
   4  -5   6    4.90    0.30
   4   5   6    5.01    0.28
  -4   5  -6    4.93    0.29
  -4   5  -6    4.60    0.29
  -4   5  -6    4.04    0.29
   5  -5   6    2.31    0.20
   5  -5   6    2.17    0.19
   5  -5   6    2.17    0.19
  -5   5  -6    2.51    0.18
   5   5   6    2.42    0.17
   5   5   6    2.37    0.17
  -5   5  -6    2.25    0.18
  -5   5  -6    2.21    0.17
   6  -5   6   -0.08    0.09
   6  -5   6   -0.09    0.06
   6  -5   6    0.01    0.09
   6   5   6   -0.03    0.06
  -6   5  -6   -0.04    0.09
  -6   5  -6   -0.08    0.06
  -6   5  -6    0.01    0.04
  -6   5  -6    0.01    0.07
   7  -5   6    0.25    0.07
   7  -5   6    0.33    0.11
   7  -5   6    0.18    0.10
   7   5   6    0.21    0.08
   7   5   6    0.06    0.06
  -7   5  -6    0.23    0.04
  -7   5  -6    0.21    0.08
  -7   5  -6    0.20    0.04
  -7   5  -6    0.26    0.12
   8  -5   6    3.28    0.29
   8  -5   6    3.32    0.26
   8  -5   6    3.39    0.30
  -8   5  -6    3.33    0.25
   8   5   6    3.28    0.24
  -8   5  -6    3.03    0.26
   8   5   6    3.66    0.22
   9  -5   6    0.50    0.09
   9  -5   6    0.75    0.17
   9  -5   6    0.55    0.14
  -9   5  -6    0.68    0.15
   9   5   6    0.58    0.10
  10  -6  -6    0.12    0.18
  10  -6  -6    0.03    0.09
  10  -6  -6    0.01    0.17
 -10   6   6   -0.07    0.10
 -10   6   6    0.09    0.16
   9  -6  -6    0.14    0.15
   9  -6  -6    0.15    0.13
   9  -6  -6    0.19    0.09
  -9   6   6    0.26    0.13
   8  -6  -6    0.15    0.13
   8  -6  -6    0.23    0.13
   8  -6  -6    0.18    0.08
   8   6  -6    0.14    0.08
  -8   6   6    0.13    0.05
  -8   6   6    0.20    0.10
  -8   6   6    0.27    0.13
  -8   6   6    0.12    0.05
   7  -6  -6   -0.04    0.11
   7  -6  -6    0.01    0.07
   7  -6  -6   -0.06    0.11
   7   6  -6    0.00    0.08
  -7   6   6   -0.05    0.08
  -7   6   6    0.09    0.09
   7   6  -6   -0.08    0.07
  -7   6   6    0.00    0.10
   6  -6  -6    0.12    0.07
   6  -6  -6    0.41    0.08
  -6  -6   6    0.21    0.05
   6  -6  -6    0.26    0.11
  -6   6   6    0.08    0.08
   6   6  -6    0.29    0.08
  -6   6   6    0.25    0.10
   6   6  -6    0.11    0.08
  -6   6   6    0.37    0.06
  -5  -6   6    0.10    0.05
   5  -6  -6    0.20    0.08
   5  -6  -6   -0.02    0.10
   5  -6  -6   -0.03    0.06
  -5   6   6    0.01    0.07
  -5   6   6    0.02    0.07
   5   6  -6    0.00    0.07
   4  -6  -6    0.05    0.07
  -4  -6   6    0.07    0.04
   4  -6  -6    0.02    0.06
  -4  -6   6    0.12    0.05
   4  -6  -6    0.09    0.09
  -4   6   6    0.08    0.08
   4   6  -6    0.06    0.07
  -4   6   6    0.14    0.07
   3  -6  -6    7.41    0.42
   3  -6  -6    7.67    0.42
  -3  -6   6    6.22    0.39
   3  -6  -6    7.38    0.42
  -3  -6   6    7.39    0.40
  -3  -6   6    7.37    0.40
   3   6  -6    6.21    0.41
  -3   6   6    7.36    0.41
  -3   6   6    6.67    0.41
   3   6  -6    6.63    0.41
  -3   6   6    7.76    0.41
  -2  -6   6    0.34    0.07
   2  -6  -6    0.16    0.06
  -2  -6   6    0.20    0.05
   2  -6  -6    0.15    0.07
   2  -6  -6    0.28    0.08
  -2   6   6    0.24    0.07
   2   6  -6    0.26    0.06
  -2   6   6    0.20    0.05
   1  -6  -6    4.93    0.30
  -1  -6   6    5.12    0.29
  -1  -6   6    5.46    0.30
  -1  -6   6    5.06    0.29
  -1   6   6    4.13    0.29
   1   6  -6    4.08    0.29
  -1   6   6    5.14    0.29
   0  -6   6    1.52    0.13
   0  -6  -6    1.16    0.13
   0  -6  -6    1.70    0.13
   0  -6  -6    1.61    0.14
   0   6  -6    1.14    0.13
   0   6   6    1.69    0.13
   1  -6   6    0.06    0.07
  -1  -6  -6   -0.01    0.05
   1  -6   6    0.04    0.06
   1  -6   6    0.04    0.05
  -1  -6  -6    0.03    0.06
   1   6   6    0.04    0.05
  -1   6  -6    0.07    0.07
  -1   6  -6   -0.01    0.04
   1   6   6    0.02    0.07
  -2  -6  -6    8.77    0.50
   2  -6   6    9.25    0.52
   2  -6   6    9.02    0.51
  -2  -6  -6    9.23    0.50
   2  -6   6    9.08    0.51
   2   6   6    9.25    0.50
  -2   6  -6    8.47    0.50
  -2   6  -6    9.27    0.51
   2   6   6    8.07    0.50
   3  -6   6   -0.01    0.07
  -3  -6  -6    0.03    0.04
   3  -6   6    0.04    0.06
  -3  -6  -6    0.01    0.05
   3  -6   6    0.00    0.06
  -3   6  -6   -0.08    0.06
   3   6   6   -0.01    0.07
  -3   6  -6    0.10    0.05
  -3   6  -6   -0.01    0.06
  -4  -6  -6    0.80    0.07
  -4  -6  -6    0.77    0.06
   4  -6   6    0.76    0.12
   4  -6   6    0.53    0.09
   4   6   6    0.56    0.10
  -4   6  -6    0.54    0.09
  -4   6  -6    0.74    0.10
   5  -6   6    1.13    0.16
   5  -6   6    1.05    0.16
   5  -6   6    1.26    0.18
  -5   6  -6    1.08    0.14
  -5   6  -6    1.07    0.13
   5   6   6    0.85    0.12
   6  -6   6   -0.20    0.11
   6  -6   6   -0.04    0.05
   6  -6   6   -0.01    0.10
  -6   6  -6   -0.03    0.07
  -6   6  -6   -0.02    0.07
   6   6   6   -0.09    0.09
   7  -6   6    0.52    0.13
   7  -6   6    0.31    0.11
   7  -6   6    0.41    0.07
   7   6   6    0.33    0.08
  -7   6  -6    0.44    0.10
  -7   6  -6    0.51    0.08
   7   6   6    0.33    0.10
  -7   6  -6    0.30    0.07
  -7   6  -6    0.55    0.13
   8  -6   6    0.84    0.17
   8  -6   6    0.84    0.14
   8  -6   6    1.03    0.16
  -8   6  -6    1.03    0.16
  -8   6  -6    0.92    0.15
   9  -6   6    0.00    0.15
   9  -6   6   -0.13    0.17
  -9   6  -6   -0.12    0.09
   9  -7  -6   -0.04    0.13
   9  -7  -6   -0.01    0.06
  -9   7   6    0.09    0.08
  -9   7   6   -0.03    0.12
   8  -7  -6    3.06    0.29
   8  -7  -6    3.16    0.30
   8  -7  -6    2.99    0.25
   8   7  -6    2.84    0.24
  -8   7   6    3.12    0.23
  -8   7   6    2.85    0.26
  -8   7   6    2.30    0.21
   7  -7  -6    1.90    0.18
   7  -7  -6    1.74    0.20
   7  -7  -6    1.77    0.25
  -7   7   6    1.67    0.20
  -7   7   6    1.35    0.21
  -7   7   6    2.11    0.21
   7   7  -6    1.85    0.20
   6  -7  -6    1.07    0.15
   6  -7  -6    1.25    0.17
   6  -7  -6    1.39    0.22
  -6  -7   6    1.35    0.14
  -6   7   6    1.31    0.19
   6   7  -6    1.58    0.19
  -6   7   6    1.43    0.17
   5  -7  -6    3.88    0.30
   5  -7  -6    4.02    0.28
  -5  -7   6    4.02    0.23
  -5  -7   6    4.34    0.26
   5  -7  -6    4.23    0.30
  -5  -7   6    4.27    0.23
   5   7  -6    4.49    0.29
  -5   7   6    4.02    0.29
   5   7  -6    4.28    0.28
  -5   7   6    4.29    0.29
  -5   7   6    4.51    0.29
   4  -7  -6    3.92    0.27
  -4  -7   6    3.73    0.23
   4  -7  -6    3.97    0.28
  -4  -7   6    3.92    0.25
   4  -7  -6    3.87    0.29
  -4  -7   6    4.30    0.25
   4   7  -6    4.10    0.27
  -4   7   6    4.05    0.28
  -4   7   6    3.99    0.27
   4   7  -6    4.07    0.27
  -4   7   6    3.93    0.27
   3  -7  -6    3.32    0.25
   3  -7  -6    3.24    0.25
  -3  -7   6    3.65    0.23
  -3  -7   6    3.37    0.22
   3  -7  -6    3.63    0.27
  -3  -7   6    3.88    0.24
   3   7  -6    3.63    0.25
  -3   7   6    3.65    0.25
  -3   7   6    3.45    0.24
   3   7  -6    3.42    0.24
  -3   7   6    3.50    0.24
   2  -7  -6    0.76    0.12
   2  -7  -6    0.79    0.14
  -2  -7   6    0.74    0.12
   2   7  -6    0.74    0.11
  -2   7   6    0.94    0.14
  -2   7   6    0.81    0.12
   2   7  -6    0.72    0.10
  -2   7   6    0.72    0.12
   1  -7  -6    1.30    0.14
   1  -7  -6    1.57    0.16
  -1  -7   6    1.52    0.14
   1  -7  -6    1.51    0.16
  -1  -7   6    1.06    0.13
  -1  -7   6    1.25    0.13
  -1   7   6    1.50    0.14
   1   7  -6    1.37    0.15
   1   7  -6    1.43    0.15
  -1   7   6    1.38    0.16
  -1   7   6    1.34    0.16
   0  -7   6    0.58    0.10
   0  -7   6    0.42    0.09
   0  -7  -6    0.47    0.09
   0  -7  -6    0.34    0.07
   0  -7   6    0.24    0.06
   0  -7  -6    0.48    0.08
   0   7  -6    0.45    0.10
   0   7   6    0.36    0.07
   0   7   6    0.38    0.08
   0   7   6    0.31    0.08
   0   7  -6    0.33    0.08
   1  -7   6    2.78    0.21
   1  -7   6    2.87    0.22
  -1  -7  -6    2.75    0.21
   1  -7   6    2.80    0.23
   1   7   6    2.65    0.21
  -1   7  -6    2.74    0.22
  -1   7  -6    2.98    0.23
   1   7   6    2.68    0.19
   1   7   6    2.70    0.22
   2  -7   6    8.88    0.52
   2  -7   6    8.18    0.51
  -2  -7  -6    8.86    0.49
  -2  -7  -6    8.86    0.50
   2  -7   6    9.08    0.51
  -2   7  -6    8.58    0.51
  -2   7  -6    9.11    0.51
   2   7   6    8.57    0.50
   2   7   6    8.74    0.51
   3  -7   6   23.49    1.33
   3  -7   6   25.40    1.33
  -3  -7  -6   23.09    1.31
  -3  -7  -6   25.15    1.31
   3  -7   6   24.35    1.33
  -3   7  -6   25.02    1.33
   3   7   6   24.63    1.32
  -3   7  -6   24.16    1.33
   3   7   6   25.06    1.32
  -3   7  -6   25.53    1.33
   4  -7   6    3.22    0.23
  -4  -7  -6    3.26    0.20
   4  -7   6    3.09    0.25
   4  -7   6    3.05    0.25
  -4   7  -6    3.22    0.25
  -4   7  -6    3.35    0.24
  -4   7  -6    2.92    0.24
   4   7   6    3.18    0.24
   4   7   6    3.12    0.23
   5  -7   6   11.74    0.68
   5  -7   6   11.43    0.67
   5  -7   6   11.89    0.68
  -5   7  -6   11.69    0.67
   5   7   6   12.42    0.67
   5   7   6   11.72    0.66
  -5   7  -6   11.46    0.67
  -5   7  -6   12.03    0.67
   6  -7   6    0.89    0.15
   6  -7   6    0.67    0.15
   6  -7   6    0.85    0.13
   6   7   6    0.77    0.12
  -6   7  -6    0.93    0.14
  -6   7  -6    1.00    0.17
  -6   7  -6    1.25    0.17
   8  -7   6    0.99    0.16
  -8   7  -6    0.68    0.11
  -8   7  -6    0.96    0.16
   9  -8  -6   -0.11    0.08
   9  -8  -6   -0.20    0.17
   9   8  -6    0.29    0.14
  -9   8   6   -0.19    0.12
  -9   8   6    0.14    0.15
   8  -8  -6   -0.10    0.09
   8   8  -6    0.15    0.11
  -8   8   6   -0.11    0.11
   8   8  -6   -0.13    0.13
  -8   8   6    0.07    0.10
   7  -8  -6   -0.05    0.07
   7  -8  -6   -0.02    0.20
   7  -8  -6   -0.09    0.14
  -7   8   6    0.02    0.11
   7   8  -6   -0.03    0.12
  -7   8   6    0.17    0.12
  -7   8   6   -0.20    0.09
   6  -8  -6    0.76    0.14
   6  -8  -6    0.78    0.16
  -6  -8   6    1.03    0.15
   6  -8  -6    0.84    0.13
  -6   8   6    0.60    0.13
   6   8  -6    0.54    0.15
  -6   8   6    0.70    0.13
  -6   8   6    0.71    0.14
   6   8  -6    0.71    0.13
   5  -8  -6    0.37    0.10
   5  -8  -6    0.68    0.15
   5  -8  -6    0.57    0.11
  -5  -8   6    0.46    0.06
  -5  -8   6    0.47    0.08
  -5  -8   6    0.56    0.07
  -5   8   6    0.40    0.10
  -5   8   6    0.60    0.12
   5   8  -6    0.51    0.14
  -5   8   6    0.74    0.10
   5   8  -6    0.38    0.11
   4  -8  -6    0.89    0.16
  -4  -8   6    1.25    0.15
   4  -8  -6    1.45    0.21
   4  -8  -6    1.42    0.22
  -4  -8   6    1.33    0.14
  -4   8   6    1.41    0.17
   4   8  -6    1.19    0.19
   4   8  -6    1.27    0.16
  -4   8   6    1.37    0.19
   3  -8  -6    2.19    0.24
   3  -8  -6    2.28    0.22
  -3  -8   6    2.64    0.20
   3   8  -6    2.75    0.22
  -3   8   6    2.89    0.24
  -3   8   6    2.72    0.22
   3   8  -6    2.46    0.25
  -3   8   6    3.17    0.22
   2  -8  -6    0.02    0.09
  -2  -8   6    0.02    0.08
  -2  -8   6   -0.05    0.06
   2  -8  -6   -0.04    0.07
   2  -8  -6    0.18    0.09
  -2   8   6    0.04    0.07
   2   8  -6    0.05    0.12
   2   8  -6   -0.10    0.09
  -2   8   6   -0.09    0.09
   1  -8  -6    0.39    0.11
   1  -8  -6    0.39    0.11
  -1  -8   6    0.30    0.07
  -1  -8   6    0.49    0.09
   1  -8  -6    0.30    0.08
  -1  -8   6    0.35    0.10
  -1   8   6    0.38    0.08
   1   8  -6    0.32    0.09
  -1   8   6    0.43    0.08
  -1   8   6    0.37    0.11
   1   8  -6    0.40    0.12
   0  -8  -6   -0.12    0.07
   0  -8   6    0.01    0.09
   0  -8  -6   -0.08    0.06
   0  -8   6    0.00    0.08
   0  -8   6   -0.08    0.06
   0   8  -6    0.16    0.07
   0   8   6   -0.01    0.06
   0   8  -6   -0.06    0.09
   0   8   6    0.04    0.10
   1  -8   6    9.78    0.57
  -1  -8  -6    9.50    0.56
   1  -8   6    9.67    0.57
  -1  -8  -6    9.85    0.56
  -1  -8  -6   10.26    0.56
   1  -8   6   10.07    0.57
   1   8   6    9.99    0.55
  -1   8  -6    9.32    0.56
  -1   8  -6   10.18    0.58
   1   8   6   10.24    0.57
   1   8   6    8.79    0.56
  -2  -8  -6    2.50    0.19
   2  -8   6    2.14    0.22
   2  -8   6    1.79    0.21
   2  -8   6    2.52    0.20
  -2  -8  -6    1.95    0.18
  -2   8  -6    2.55    0.23
   2   8   6    2.49    0.24
   2   8   6    2.25    0.21
   2   8   6    2.23    0.18
   3  -8   6    8.40    0.51
  -3  -8  -6    9.41    0.49
   3  -8   6    8.49    0.53
  -3  -8  -6    8.83    0.49
   3  -8   6    8.26    0.52
  -3   8  -6    8.78    0.51
  -3   8  -6    8.32    0.51
  -3   8  -6    9.08    0.52
   3   8   6    8.65    0.51
   3   8   6    8.32    0.52
   4  -8   6    0.57    0.13
  -4  -8  -6    0.82    0.09
  -4  -8  -6    0.87    0.12
   4  -8   6    0.64    0.12
   4  -8   6    0.44    0.09
  -4   8  -6    0.60    0.12
  -4   8  -6    0.59    0.11
   5  -8   6    0.13    0.08
   5  -8   6    0.04    0.09
   5  -8   6   -0.09    0.13
  -5   8  -6    0.02    0.11
   5   8   6    0.13    0.11
  -5   8  -6    0.18    0.09
   6  -8   6    0.48    0.09
   6  -8   6    0.64    0.16
   6  -8   6    0.32    0.16
   6   8   6    0.66    0.13
   6   8   6    0.68    0.13
  -6   8  -6    0.56    0.13
  -6   8  -6    0.49    0.11
  -6   8  -6    0.77    0.14
   7  -8   6    0.84    0.16
  -7   8  -6    0.88    0.14
  -7   8  -6    0.70    0.12
   7   8   6    0.76    0.14
   7   8   6    0.91    0.14
  -7   8  -6    1.45    0.24
   8  -8   6   -0.24    0.15
   8   8   6   -0.04    0.17
  -8   8  -6   -0.04    0.15
   8  -9  -6    0.55    0.17
  -8   9   6    0.63    0.15
   8   9  -6    0.63    0.13
   7  -9  -6    0.41    0.15
   7   9  -6    0.47    0.12
  -7   9   6    0.32    0.13
  -7   9   6    0.44    0.16
  -7   9   6    0.11    0.12
   7   9  -6    0.26    0.15
  -7   9   6    0.44    0.16
   6  -9  -6    0.99    0.15
  -6  -9   6    1.29    0.17
   6  -9  -6    0.78    0.12
   6   9  -6    1.11    0.16
  -6   9   6    0.93    0.18
   6   9  -6    1.18    0.21
  -6   9   6    0.66    0.13
  -6   9   6    0.98    0.18
   5  -9  -6    1.26    0.17
  -5  -9   6    1.51    0.15
   5  -9  -6    1.71    0.24
  -5  -9   6    1.49    0.18
  -5   9   6    1.74    0.20
  -5   9   6    1.53    0.24
   5   9  -6    1.52    0.23
   5   9  -6    1.46    0.24
  -4  -9   6    2.45    0.18
   4  -9  -6    2.33    0.21
  -4  -9   6    1.95    0.20
   4  -9  -6    2.06    0.24
   4  -9  -6    2.06    0.22
   4   9  -6    2.41    0.23
  -4   9   6    2.05    0.24
  -4   9   6    2.51    0.23
   4   9  -6    2.17    0.27
  -4   9   6    2.23    0.20
   3  -9  -6   -0.12    0.09
  -3  -9   6   -0.12    0.06
   3  -9  -6   -0.07    0.07
  -3  -9   6    0.12    0.09
  -3  -9   6   -0.09    0.09
   3   9  -6   -0.07    0.11
  -3   9   6   -0.07    0.11
   3   9  -6   -0.01    0.12
  -3   9   6   -0.10    0.10
  -3   9   6   -0.07    0.06
  -2  -9   6   10.25    0.57
   2  -9  -6    8.96    0.56
  -2  -9   6   10.37    0.57
   2  -9  -6    9.57    0.58
  -2  -9   6    9.65    0.56
   2   9  -6    9.27    0.59
  -2   9   6    9.99    0.57
  -2   9   6    9.51    0.58
  -2   9   6   10.10    0.58
   2   9  -6    9.86    0.57
  -1  -9   6    0.28    0.11
   1  -9  -6   -0.18    0.15
   1  -9  -6    0.12    0.07
   1  -9  -6    0.15    0.10
  -1  -9   6    0.17    0.06
   1   9  -6    0.28    0.12
  -1   9   6    0.24    0.08
  -1   9   6    0.18    0.11
   1   9  -6    0.27    0.10
   0  -9   6    0.00    0.10
   0  -9   6   -0.07    0.09
   0  -9  -6   -0.15    0.09
   0  -9  -6   -0.18    0.10
   0  -9  -6    0.00    0.07
   0  -9   6   -0.14    0.08
   0   9   6   -0.09    0.12
   0   9   6    0.01    0.07
   0   9   6   -0.07    0.10
   0   9  -6    0.03    0.10
   1  -9   6    0.15    0.11
  -1  -9  -6    0.09    0.10
   1  -9   6    0.05    0.06
  -1  -9  -6   -0.07    0.10
  -1  -9  -6    0.13    0.08
   1  -9   6    0.13    0.12
   1   9   6    0.26    0.12
  -1   9  -6    0.14    0.12
   1   9   6    0.04    0.11
   1   9   6    0.18    0.08
   2  -9   6   15.52    0.93
   2  -9   6   16.77    0.94
  -2  -9  -6   17.63    0.92
  -2  -9  -6   16.99    0.92
  -2   9  -6   16.17    0.93
  -2   9  -6   17.17    0.94
   2   9   6   16.49    0.91
   2   9   6   17.34    0.94
   2   9   6   17.18    0.93
  -2   9  -6   15.95    0.94
   3  -9   6    9.10    0.54
   3  -9   6    8.65    0.54
  -3  -9  -6    8.46    0.52
  -3  -9  -6    9.66    0.53
  -3   9  -6    9.09    0.54
   3   9   6    9.19    0.54
   3   9   6    9.49    0.55
  -3   9  -6    9.20    0.54
  -4  -9  -6    0.36    0.09
   4  -9   6    0.15    0.14
  -4  -9  -6    0.15    0.08
   4  -9   6    0.25    0.08
   4  -9   6    0.30    0.12
  -4   9  -6    0.38    0.10
  -4   9  -6    0.30    0.12
  -4   9  -6    0.11    0.11
   4   9   6    0.31    0.13
   4   9   6    0.44    0.12
   5  -9   6    0.19    0.11
  -5   9  -6    0.00    0.12
   5   9   6   -0.05    0.13
  -5   9  -6    0.13    0.10
   5   9   6   -0.06    0.10
  -5   9  -6   -0.22    0.12
   6  -9   6    1.07    0.17
   6  -9   6    0.60    0.12
  -6   9  -6    0.59    0.16
  -6   9  -6    0.55    0.20
   6   9   6    0.68    0.16
  -6   9  -6    0.32    0.11
   6   9   6    0.87    0.13
   7  -9   6   -0.08    0.16
   7  -9   6    0.03    0.08
   7   9   6   -0.09    0.17
  -7   9  -6   -0.02    0.12
   7   9   6   -0.02    0.12
   7 -10  -6    0.06    0.08
   7 -10  -6    0.01    0.13
  -7  10   6    0.19    0.16
   7  10  -6    0.02    0.15
   7  10  -6    0.00    0.18
  -7  10   6   -0.21    0.10
   6 -10  -6   -0.14    0.14
   6 -10  -6   -0.03    0.09
  -6 -10   6    0.08    0.08
   6  10  -6   -0.05    0.16
  -6  10   6    0.03    0.11
   6  10  -6   -0.05    0.12
  -6  10   6    0.16    0.13
   5 -10  -6    1.56    0.21
  -5 -10   6    1.47    0.18
  -5 -10   6    1.43    0.17
  -5  10   6    1.34    0.22
   5  10  -6    1.46    0.22
   5  10  -6    1.38    0.19
   4 -10  -6    0.08    0.11
  -4 -10   6    0.16    0.11
  -4 -10   6    0.17    0.09
  -4 -10   6    0.37    0.11
  -4  10   6    0.07    0.14
   4  10  -6    0.06    0.12
   4  10  -6    0.25    0.12
  -4  10   6    0.09    0.10
  -3 -10   6    0.02    0.09
  -3 -10   6   -0.14    0.11
   3 -10  -6   -0.17    0.13
  -3 -10   6   -0.01    0.06
   3  10  -6   -0.05    0.14
  -3  10   6    0.00    0.08
  -3  10   6   -0.05    0.11
   3  10  -6   -0.04    0.10
  -2 -10   6   -0.05    0.07
   2 -10  -6   -0.14    0.10
  -2 -10   6   -0.13    0.12
  -2 -10   6   -0.13    0.11
   2 -10  -6   -0.12    0.07
  -2  10   6   -0.15    0.10
  -2  10   6    0.05    0.09
   2  10  -6   -0.04    0.09
   2  10  -6    0.05    0.12
  -1 -10   6    1.14    0.20
  -1 -10   6    1.21    0.19
  -1 -10   6    1.05    0.17
   1 -10  -6    0.78    0.12
   1  10  -6    1.30    0.21
  -1  10   6    1.19    0.20
   1  10  -6    1.02    0.17
  -1  10   6    1.26    0.16
   0 -10  -6    1.13    0.18
   0 -10  -6    0.87    0.15
   0 -10   6    1.17    0.17
   0 -10   6    1.53    0.18
   0 -10  -6    1.36    0.17
   0  10   6    1.28    0.21
   0  10   6    1.13    0.20
   0  10  -6    1.29    0.21
   0  10   6    1.42    0.17
  -1 -10  -6   -0.02    0.08
  -1 -10  -6   -0.04    0.10
   1 -10   6    0.01    0.07
   1 -10   6   -0.17    0.09
   1  10   6   -0.05    0.07
   1  10   6   -0.02    0.14
  -1  10  -6   -0.01    0.13
   1  10   6   -0.06    0.09
  -2 -10  -6    0.23    0.13
   2 -10   6    0.05    0.08
   2 -10   6    0.09    0.11
  -2 -10  -6    0.17    0.11
  -2  10  -6    0.20    0.12
   2  10   6    0.26    0.15
   2  10   6    0.16    0.09
   2  10   6    0.19    0.10
  -3 -10  -6    2.12    0.22
  -3 -10  -6    2.29    0.22
   3  10   6    2.01    0.23
   3  10   6    2.30    0.28
   3  10   6    1.75    0.19
  -3  10  -6    1.65    0.21
  -3  10  -6    1.79    0.25
  -4 -10  -6   -0.13    0.09
   4 -10   6    0.05    0.10
  -4  10  -6   -0.07    0.09
  -4  10  -6   -0.05    0.13
   4  10   6   -0.15    0.15
   4  10   6    0.11    0.13
   5 -10   6   -0.02    0.08
   5  10   6    0.15    0.16
  -5  10  -6   -0.09    0.15
   5  10   6    0.10    0.12
   6 -10   6    0.26    0.17
   6 -10   6    0.06    0.10
  -6  10  -6    0.05    0.16
  -6  10  -6    0.16    0.10
   6  10   6    0.49    0.19
   6  10   6    0.27    0.16
  -6 -11   6   -0.08    0.08
  -6  11   6   -0.09    0.14
   6  11  -6   -0.17    0.14
  -6  11   6    0.28    0.14
   5 -11  -6   -0.14    0.13
  -5 -11   6   -0.01    0.08
   5 -11  -6   -0.15    0.07
  -5  11   6   -0.08    0.09
   4 -11  -6    0.03    0.16
   4 -11  -6    0.21    0.10
  -4 -11   6    0.17    0.10
  -4 -11   6    0.35    0.12
   4  11  -6    0.39    0.13
  -4  11   6    0.22    0.14
   3 -11  -6    0.02    0.08
  -3 -11   6    0.25    0.14
  -3 -11   6    0.17    0.12
   3 -11  -6    0.31    0.13
   3  11  -6    0.19    0.11
  -3  11   6    0.14    0.12
  -3  11   6    0.17    0.10
  -2 -11   6    1.99    0.21
  -2 -11   6    1.70    0.20
   2 -11  -6    1.93    0.24
   2 -11  -6    1.62    0.24
  -2  11   6    1.79    0.23
  -2  11   6    2.00    0.20
   2  11  -6    1.80    0.23
  -1 -11   6    0.14    0.12
   1  11  -6    0.22    0.11
  -1  11   6    0.09    0.09
  -1  11   6    0.27    0.11
   0 -11  -6    0.15    0.12
   0 -11   6    0.02    0.12
   0  11  -6    0.28    0.12
   0  11   6    0.37    0.11
   0  11   6    0.34    0.07
  -1 -11  -6    0.00    0.10
   1 -11   6    0.05    0.11
   1 -11   6   -0.11    0.11
   1  11   6   -0.14    0.09
  -1  11  -6    0.13    0.12
   1  11   6   -0.05    0.10
  -2 -11  -6    0.64    0.18
   2 -11   6    0.45    0.15
   2 -11   6    0.60    0.11
  -2 -11  -6    0.67    0.15
  -2  11  -6    0.51    0.13
   2  11   6    0.63    0.10
   2  11   6    0.55    0.12
  -3 -11  -6    1.06    0.16
   3 -11   6    0.79    0.20
   3  11   6    1.30    0.16
   3  11   6    1.39    0.20
  -3  11  -6    0.99    0.16
   4 -11   6   -0.08    0.10
   4 -11   6    0.06    0.18
  -4  11  -6    0.28    0.14
   4  11   6    0.21    0.14
  -4  11  -6    0.26    0.10
   4  11   6    0.13    0.08
   5 -11   6    0.54    0.16
   5 -11   6    0.63    0.12
   5  11   6    0.35    0.15
  -5  11  -6    0.42    0.12
  -5  11  -6    0.35    0.15
   4 -12  -6    0.18    0.09
   4 -12  -6    0.22    0.14
  -4  12   6    0.07    0.16
  -4  12   6    0.21    0.11
   4  12  -6    0.24    0.17
  -3 -12   6   -0.01    0.14
   3 -12  -6   -0.17    0.11
   3 -12  -6    0.16    0.17
  -3 -12   6    0.07    0.11
  -3  12   6    0.15    0.10
   3  12  -6    0.08    0.13
  -3  12   6    0.21    0.15
  -2 -12   6    0.02    0.08
   2 -12  -6    0.11    0.13
  -2 -12   6   -0.09    0.13
   2 -12  -6   -0.19    0.10
  -2  12   6    0.04    0.12
   2  12  -6   -0.04    0.13
  -1 -12   6   -0.03    0.08
   1 -12  -6    0.06    0.07
  -1 -12   6   -0.02    0.11
   1  12  -6    0.02    0.11
  -1  12   6    0.12    0.12
   0 -12   6    0.07    0.08
   0 -12  -6   -0.10    0.08
   0 -12   6   -0.15    0.15
   0 -12  -6    0.05    0.11
   0  12   6   -0.10    0.12
   0  12  -6    0.02    0.13
   0  12   6   -0.13    0.08
  -1 -12  -6   -0.01    0.08
   1 -12   6   -0.04    0.09
  -1 -12  -6   -0.02    0.14
  -1  12  -6    0.16    0.10
   1  12   6   -0.07    0.09
   1  12   6   -0.11    0.12
  -1  12  -6    0.08    0.13
   2 -12   6   -0.14    0.12
   2 -12   6    0.02    0.17
  -2 -12  -6   -0.11    0.13
   2  12   6   -0.03    0.09
  -2  12  -6    0.08    0.15
  -2  12  -6   -0.10    0.10
   2  12   6   -0.20    0.14
   3 -12   6    0.11    0.14
  -3 -12  -6    0.02    0.14
  -3 -12  -6   -0.24    0.23
   3 -12   6    0.10    0.09
  -3  12  -6   -0.18    0.10
  -3  12  -6   -0.01    0.15
   3  12   6    0.06    0.17
   3  12   6   -0.08    0.09
   4 -12   6   -0.04    0.10
   4 -12   6    0.12    0.14
  -4  12  -6   -0.03    0.18
   4  12   6    0.10    0.09
   4  12   6   -0.13    0.15
   2 -13  -6    0.41    0.11
  -2 -13   6   -0.08    0.14
  -2 -13   6   -0.05    0.13
  -2  13   6    0.10    0.11
   2  13  -6    0.43    0.17
  -2  13   6    0.22    0.14
  -1 -13   6    0.00    0.09
   1 -13  -6   -0.16    0.11
   1 -13  -6   -0.24    0.13
  -1  13   6   -0.09    0.15
   1  13  -6   -0.08    0.14
  -1  13   6    0.05    0.10
   0 -13  -6    0.23    0.13
   0 -13   6    0.20    0.12
   0 -13   6    0.05    0.18
   0  13  -6    0.10    0.17
   0  13   6    0.26    0.12
   0  13   6    0.16    0.17
   1 -13   6   -0.20    0.14
   1 -13   6    0.00    0.10
  -1 -13  -6   -0.28    0.14
   1  13   6    0.00    0.18
  -1  13  -6   -0.05    0.16
 -11   0   7    0.15    0.13
  10   0  -7    0.15    0.06
 -10   0   7    0.00    0.09
  10   0  -7    0.03    0.09
 -10   0   7    0.09    0.13
   9   0  -7   -0.01    0.07
  -9   0   7   -0.02    0.10
  -9   0   7   -0.04    0.07
   8   0  -7   -0.04    0.04
   8   0  -7   -0.01    0.05
  -8   0   7    0.00    0.10
  -8   0   7   -0.02    0.07
   7   0  -7    0.54    0.09
  -7   0   7    0.38    0.08
   7   0  -7    0.65    0.08
  -7   0   7    0.52    0.10
  -6   0   7    0.09    0.07
   6   0  -7    0.05    0.04
  -6   0   7    0.04    0.07
   5   0  -7    1.08    0.09
  -5   0   7    1.08    0.07
  -5   0   7    0.99    0.10
  -5   0   7    1.08    0.12
  -4   0   7    0.15    0.05
  -4   0   7    0.06    0.02
  -4   0   7    0.07    0.02
  -4   0   7    0.01    0.02
  -4   0   7    0.08    0.05
  -3   0   7   43.12    2.16
   3   0  -7   40.84    2.16
  -3   0   7   42.65    2.16
  -3   0   7   41.27    2.16
  -3   0   7   39.65    2.16
   3   0  -7   38.80    2.16
  -2   0   7   -0.06    0.04
  -2   0   7   -0.04    0.03
   2   0  -7    0.01    0.03
  -2   0   7    0.02    0.02
  -1   0   7  124.89    6.42
  -1   0   7  128.21    6.41
   1   0  -7  121.36    6.42
   1   0  -7  115.49    6.39
  -1   0   7  120.18    6.39
   0   0  -7    0.05    0.03
   0   0  -7    0.01    0.03
   0   0   7    0.06    0.03
   0   0   7   -0.04    0.02
   0   0  -7    0.02    0.02
   1   0   7   23.23    1.31
  -1   0  -7   24.71    1.31
  -1   0  -7   25.34    1.30
  -1   0  -7   24.65    1.30
   1   0   7   25.29    1.31
  -1   0  -7   25.02    1.31
   1   0   7   25.68    1.32
   2   0   7   -0.02    0.03
   2   0   7    0.05    0.03
  -2   0  -7    0.03    0.02
  -2   0  -7   -0.01    0.02
  -2   0  -7    0.01    0.01
  -2   0  -7    0.02    0.03
  -3   0  -7   20.27    1.08
   3   0   7   19.28    1.08
  -3   0  -7   20.82    1.07
   3   0   7   21.18    1.09
  -3   0  -7   19.77    1.08
   3   0   7   20.99    1.08
  -3   0  -7   20.59    1.08
   4   0   7    0.04    0.04
   4   0   7    0.00    0.04
   4   0   7    0.01    0.04
  -4   0  -7    0.03    0.04
   5   0   7    4.42    0.25
   5   0   7    3.87    0.24
  -5   0  -7    4.61    0.24
   5   0   7    4.55    0.26
  -5   0  -7    4.00    0.26
   6   0   7    0.02    0.05
  -6   0  -7    0.08    0.04
   6   0   7    0.12    0.04
   6   0   7    0.10    0.05
   7   0   7    0.54    0.07
  -7   0  -7    0.56    0.07
   7   0   7    0.55    0.08
  -7   0  -7    0.55    0.11
   8   0   7   -0.03    0.06
   8   0   7    0.03    0.07
   8   0   7   -0.03    0.06
  -8   0  -7    0.03    0.10
  -8   0  -7    0.01    0.07
   9   0   7    2.06    0.19
  -9   0  -7    1.82    0.21
   9   0   7    1.79    0.17
   9   0   7    1.72    0.23
  -9   0  -7    1.91    0.18
 -10   0  -7    0.03    0.08
  10   0   7   -0.02    0.08
 -10   0  -7    0.01    0.14
 -11  -1   7    0.15    0.15
 -11   1   7    0.05    0.13
 -10  -1   7    0.08    0.14
 -10  -1   7    0.10    0.09
  10  -1  -7    0.10    0.12
  10   1  -7    0.07    0.07
  10   1  -7    0.07    0.04
 -10   1   7    0.06    0.10
 -10   1   7   -0.02    0.13
  -9  -1   7    0.54    0.08
   9  -1  -7    0.67    0.09
  -9  -1   7    0.70    0.14
   9   1  -7    0.67    0.11
   9   1  -7    0.40    0.08
  -9   1   7    0.50    0.11
  -9   1   7    0.50    0.12
  -8  -1   7   -0.05    0.10
   8  -1  -7    0.00    0.07
  -8  -1   7    0.00    0.08
   8   1  -7    0.03    0.05
   8   1  -7    0.07    0.05
  -8   1   7   -0.17    0.10
  -8   1   7   -0.08    0.07
   7  -1  -7    0.69    0.10
   7  -1  -7    0.62    0.08
  -7  -1   7    0.84    0.11
  -7  -1   7    0.64    0.09
   7   1  -7    0.85    0.09
  -7   1   7    0.50    0.09
  -7   1   7    0.75    0.11
  -7   1   7    0.68    0.07
   6  -1  -7   13.60    0.75
  -6  -1   7   14.49    0.77
   6  -1  -7   14.46    0.76
  -6  -1   7   14.36    0.77
   6   1  -7   12.34    0.75
   6   1  -7   14.65    0.75
  -6   1   7   14.65    0.75
  -6   1   7   14.28    0.77
  -6   1   7   14.03    0.77
   5  -1  -7    2.68    0.17
  -5  -1   7    2.80    0.18
  -5  -1   7    2.70    0.19
  -5   1   7    2.56    0.17
  -5   1   7    2.51    0.16
   5   1  -7    2.73    0.16
  -5   1   7    2.96    0.19
  -4  -1   7   73.69    3.73
   4  -1  -7   70.25    3.73
  -4  -1   7   70.07    3.74
   4  -1  -7   66.53    3.73
  -4  -1   7   72.47    3.72
  -4   1   7   71.86    3.72
  -4   1   7   72.88    3.73
   4   1  -7   69.23    3.73
  -4   1   7   71.22    3.74
  -4   1   7   68.18    3.72
   4   1  -7   70.91    3.73
  -4   1   7   75.47    3.73
  -3  -1   7    0.77    0.06
  -3  -1   7    0.76    0.07
   3  -1  -7    0.97    0.08
  -3  -1   7    0.82    0.06
  -3  -1   7    0.80    0.09
  -3   1   7    0.86    0.07
   3   1  -7    0.91    0.07
  -3   1   7    0.87    0.09
  -3   1   7    0.77    0.08
  -3   1   7    0.81    0.07
  -3   1   7    0.84    0.07
  -2  -1   7   20.42    1.06
   2  -1  -7   19.98    1.06
   2  -1  -7   18.86    1.06
  -2  -1   7   20.14    1.06
  -2  -1   7   20.73    1.06
  -2  -1   7   19.86    1.06
  -2   1   7   19.24    1.06
  -2   1   7   20.28    1.06
  -2   1   7   20.87    1.06
   2   1  -7   18.84    1.06
   2   1  -7   20.23    1.06
  -2   1   7   21.13    1.06
  -1  -1   7    2.72    0.16
   1  -1  -7    2.69    0.16
  -1  -1   7    2.48    0.15
  -1  -1   7    2.70    0.16
  -1  -1   7    2.69    0.16
  -1   1   7    2.16    0.15
  -1   1   7    2.81    0.15
   1   1  -7    2.76    0.16
  -1   1   7    2.80    0.16
   0  -1  -7    0.83    0.06
   0  -1   7    0.85    0.07
   0  -1   7    0.89    0.07
   0  -1  -7    0.83    0.07
   0   1   7    0.87    0.06
   0   1  -7    0.85    0.07
   0   1   7    0.85    0.07
   1  -1   7    5.50    0.30
  -1  -1  -7    5.73    0.29
   1  -1   7    4.67    0.30
  -1  -1  -7    5.52    0.30
   1  -1   7    5.50    0.30
  -1  -1  -7    5.36    0.30
  -1   1  -7    5.65    0.30
   1   1   7    5.67    0.29
   1   1   7    5.57    0.30
  -1   1  -7    4.85    0.30
   2  -1   7    6.17    0.33
  -2  -1  -7    5.92    0.32
   2  -1   7    5.56    0.33
  -2  -1  -7    6.05    0.32
   2  -1   7    6.11    0.33
  -2  -1  -7    6.04    0.32
   2   1   7    6.12    0.33
   2   1   7    5.16    0.32
  -2   1  -7    5.73    0.32
  -2   1  -7    6.01    0.32
   3  -1   7    7.36    0.39
  -3  -1  -7    7.43    0.38
  -3  -1  -7    7.47    0.39
  -3  -1  -7    6.05    0.38
   3  -1   7    7.05    0.39
   3  -1   7    7.37    0.40
   3   1   7    7.30    0.39
   3   1   7    6.06    0.39
  -3   1  -7    7.40    0.39
  -3   1  -7    7.37    0.39
  -3   1  -7    7.25    0.39
   3   1   7    7.28    0.40
  -3   1  -7    7.21    0.38
  -4  -1  -7    6.68    0.34
  -4  -1  -7    6.49    0.36
   4  -1   7    6.19    0.36
   4  -1   7    6.75    0.37
   4  -1   7    6.70    0.36
  -4   1  -7    6.66    0.35
   4   1   7    6.78    0.36
  -4   1  -7    5.89    0.34
  -4   1  -7    6.57    0.35
   4   1   7    6.82    0.37
   4   1   7    5.45    0.35
  -4   1  -7    6.28    0.36
   5  -1   7    3.41    0.21
  -5  -1  -7    2.98    0.21
   5  -1   7    2.98    0.20
   5  -1   7    3.51    0.21
   5   1   7    3.42    0.20
  -5   1  -7    3.36    0.21
   5   1   7    3.32    0.20
   5   1   7    3.44    0.21
  -5   1  -7    3.25    0.20
  -6  -1  -7   20.42    1.06
   6  -1   7   20.45    1.07
   6  -1   7   20.67    1.07
   6  -1   7   19.45    1.07
  -6  -1  -7   19.96    1.07
  -6   1  -7   20.07    1.06
   6   1   7   20.06    1.06
   6   1   7   20.06    1.07
   6   1   7   19.22    1.06
  -6   1  -7   19.20    1.07
   7  -1   7    2.72    0.19
  -7  -1  -7    3.10    0.19
  -7  -1  -7    2.81    0.22
   7  -1   7    2.97    0.21
   7  -1   7    3.07    0.20
   7   1   7    2.70    0.18
   7   1   7    3.05    0.19
  -7   1  -7    2.75    0.22
  -7   1  -7    2.76    0.20
   7   1   7    2.99    0.20
  -8  -1  -7    0.61    0.08
   8  -1   7    0.65    0.10
  -8  -1  -7    0.70    0.12
   8  -1   7    0.49    0.08
   8  -1   7    0.41    0.08
   8   1   7    0.57    0.08
  -8   1  -7    0.84    0.13
   8   1   7    0.58    0.09
  -8   1  -7    0.78    0.13
   9  -1   7   -0.03    0.09
  -9  -1  -7    0.07    0.07
  -9  -1  -7    0.02    0.11
   9  -1   7   -0.03    0.11
   9  -1   7    0.02    0.07
   9   1   7    0.00    0.07
  -9   1  -7    0.09    0.12
  -9   1  -7    0.09    0.09
   9   1   7    0.07    0.09
  10  -1   7    0.03    0.08
  10  -1   7    0.07    0.11
 -10  -1  -7   -0.11    0.13
 -10   1  -7    0.06    0.09
 -10   1  -7   -0.09    0.12
 -11   2   7    0.41    0.17
 -11   2   7    0.35    0.13
 -10  -2   7    0.09    0.09
 -10   2   7   -0.04    0.12
 -10   2   7   -0.15    0.08
  10   2  -7    0.00    0.05
   9  -2  -7    0.70    0.11
  -9  -2   7    0.63    0.09
   9   2  -7    0.70    0.09
  -9   2   7    0.38    0.08
  -9   2   7    0.48    0.13
   9   2  -7    0.58    0.07
  -8  -2   7    0.09    0.08
   8  -2  -7   -0.01    0.10
  -8   2   7    0.04    0.08
  -8   2   7   -0.03    0.10
   8   2  -7    0.06    0.05
  -7  -2   7    0.28    0.07
   7  -2  -7    0.47    0.08
  -7   2   7    0.30    0.09
   7   2  -7    0.38    0.05
  -7   2   7    0.37    0.09
   6  -2  -7    1.55    0.14
  -6  -2   7    1.42    0.14
   6   2  -7    1.56    0.11
  -6   2   7    1.50    0.15
  -6   2   7    1.53    0.14
  -5  -2   7    2.62    0.18
   5  -2  -7    2.44    0.17
   5  -2  -7    2.54    0.18
  -5   2   7    2.62    0.16
  -5   2   7    2.97    0.19
   5   2  -7    2.90    0.17
  -5   2   7    2.82    0.18
  -5   2   7    2.68    0.16
   4  -2  -7    0.57    0.08
   4  -2  -7    0.69    0.09
  -4  -2   7    0.68    0.06
  -4   2   7    0.86    0.07
  -4   2   7    0.85    0.09
  -4   2   7    0.92    0.11
   4   2  -7    0.90    0.08
   3  -2  -7   14.81    0.82
  -3  -2   7   15.20    0.82
  -3  -2   7   15.00    0.81
   3  -2  -7   15.76    0.82
  -3  -2   7   16.10    0.81
  -3  -2   7   15.97    0.81
  -3   2   7   15.85    0.82
   3   2  -7   13.77    0.81
   3   2  -7   15.65    0.81
  -3   2   7   13.81    0.81
   3   2  -7   15.76    0.81
  -3   2   7   15.32    0.82
  -3   2   7   15.46    0.81
   2  -2  -7   14.38    0.81
  -2  -2   7   14.89    0.81
  -2  -2   7   15.23    0.82
  -2  -2   7   15.55    0.81
   2  -2  -7   15.66    0.82
  -2  -2   7   15.61    0.81
   2   2  -7   13.86    0.81
  -2   2   7   14.58    0.81
  -2   2   7   16.30    0.82
  -2   2   7   15.86    0.81
   2   2  -7   15.91    0.81
   2   2  -7   15.21    0.81
  -2   2   7   15.42    0.81
  -1  -2   7    3.71    0.21
  -1  -2   7    3.81    0.21
   1  -2  -7    3.51    0.21
   1  -2  -7    3.78    0.21
  -1   2   7    3.84    0.20
  -1   2   7    3.73    0.21
   1   2  -7    3.18    0.21
  -1   2   7    3.21    0.21
   1   2  -7    3.63    0.21
   0  -2  -7    5.77    0.35
   0  -2   7    6.44    0.35
   0  -2   7    6.04    0.35
   0  -2  -7    6.39    0.35
   0  -2   7    6.53    0.35
   0   2   7    5.93    0.34
   0   2   7    6.73    0.35
   0   2  -7    6.17    0.35
   0   2  -7    6.44    0.35
  -1  -2  -7   13.62    0.74
  -1  -2  -7   12.68    0.74
   1  -2   7   14.14    0.75
   1  -2   7   13.91    0.74
   1  -2   7   14.41    0.75
   1   2   7   14.49    0.74
  -1   2  -7   13.83    0.74
   1   2   7   14.09    0.73
   1   2   7   13.49    0.74
  -1   2  -7   14.24    0.74
   2  -2   7   15.88    0.88
   2  -2   7   16.66    0.88
  -2  -2  -7   16.29    0.88
   2  -2   7   17.11    0.89
  -2  -2  -7   17.10    0.88
   2   2   7   17.16    0.88
  -2   2  -7   16.51    0.88
  -2   2  -7   16.05    0.88
   2   2   7   15.74    0.88
   3  -2   7   10.30    0.54
   3  -2   7   10.31    0.54
  -3  -2  -7   10.17    0.52
   3  -2   7    9.42    0.53
  -3  -2  -7    8.57    0.52
  -3   2  -7   10.31    0.53
   3   2   7    9.42    0.53
  -3   2  -7    8.97    0.53
   3   2   7   10.35    0.53
  -3   2  -7   10.09    0.53
   4  -2   7    0.00    0.04
  -4  -2  -7    0.08    0.05
   4  -2   7   -0.08    0.04
   4  -2   7    0.00    0.05
  -4   2  -7    0.03    0.03
   4   2   7    0.08    0.04
   4   2   7    0.00    0.03
  -4   2  -7    0.04    0.03
   4   2   7    0.07    0.02
  -4   2  -7    0.07    0.04
   5  -2   7   -0.02    0.06
   5  -2   7    0.06    0.04
  -5  -2  -7   -0.04    0.06
   5  -2   7   -0.02    0.05
  -5   2  -7   -0.01    0.02
  -5   2  -7    0.04    0.04
  -5   2  -7   -0.01    0.02
   5   2   7    0.00    0.04
  -5   2  -7    0.09    0.08
   5   2   7    0.00    0.04
   5   2   7    0.06    0.04
   5   2   7   -0.02    0.04
   6  -2   7    0.55    0.10
   6  -2   7    0.43    0.07
  -6  -2  -7    0.47    0.09
   6  -2   7    0.61    0.10
   6   2   7    0.44    0.07
   6   2   7    0.48    0.06
   6   2   7    0.58    0.07
  -6   2  -7    0.44    0.07
  -6   2  -7    0.48    0.09
   7  -2   7   21.31    1.12
  -7  -2  -7   20.56    1.12
   7  -2   7   19.06    1.11
   7  -2   7   21.42    1.11
  -7  -2  -7   20.62    1.10
  -7   2  -7   20.47    1.12
   7   2   7   21.21    1.11
  -7   2  -7   20.72    1.11
   7   2   7   19.78    1.10
   7   2   7   21.27    1.10
  -8  -2  -7    0.02    0.07
  -8  -2  -7    0.26    0.11
   8  -2   7    0.00    0.07
  -8   2  -7    0.11    0.08
   8   2   7    0.08    0.07
  -8   2  -7    0.18    0.11
   8   2   7    0.14    0.07
   9  -2   7    0.32    0.09
  -9  -2  -7    0.54    0.13
   9  -2   7    0.36    0.12
   9   2   7    0.65    0.11
  -9   2  -7    0.38    0.09
  -9   2  -7    0.55    0.13
   9   2   7    0.36    0.08
   9   2   7    0.45    0.11
  10  -2   7    1.19    0.19
 -10   2  -7    1.45    0.19
 -10   2  -7    1.76    0.22
  11  -3  -7    0.50    0.17
 -11   3   7    0.22    0.11
 -10  -3   7    0.07    0.11
  10  -3  -7    0.15    0.12
  10  -3  -7    0.19    0.14
  10   3  -7    0.05    0.05
 -10   3   7    0.06    0.13
   9  -3  -7    0.04    0.10
  -9  -3   7    0.07    0.10
   9  -3  -7   -0.02    0.11
   9   3  -7    0.01    0.06
  -9   3   7   -0.06    0.12
  -9   3   7   -0.03    0.07
  -8  -3   7    0.31    0.08
   8  -3  -7    0.34    0.09
  -8   3   7    0.30    0.09
   8   3  -7    0.43    0.07
  -8   3   7    0.32    0.10
   8   3  -7    0.37    0.06
   7  -3  -7   -0.09    0.08
  -7  -3   7    0.12    0.07
  -7   3   7    0.04    0.07
  -7   3   7    0.13    0.09
   7   3  -7    0.04    0.04
   7   3  -7    0.07    0.05
  -6  -3   7    0.04    0.07
   6  -3  -7    0.13    0.05
   6  -3  -7    0.04    0.04
   6  -3  -7   -0.04    0.07
  -6   3   7   -0.03    0.02
  -6   3   7   -0.03    0.03
   6   3  -7    0.06    0.04
   6   3  -7    0.04    0.04
  -6   3   7    0.15    0.08
  -6   3   7   -0.04    0.07
   5  -3  -7    2.28    0.16
  -5  -3   7    2.16    0.17
   5  -3  -7    2.15    0.17
   5  -3  -7    2.27    0.15
  -5   3   7    2.09    0.15
   5   3  -7    2.14    0.14
  -5   3   7    2.11    0.16
  -5   3   7    2.22    0.17
   5   3  -7    2.32    0.15
   4  -3  -7    0.15    0.04
   4  -3  -7    0.01    0.06
  -4  -3   7    0.23    0.03
  -4   3   7    0.23    0.06
  -4   3   7    0.12    0.06
   4   3  -7    0.17    0.05
   3  -3  -7    5.60    0.30
   3  -3  -7    4.86    0.30
  -3  -3   7    4.99    0.30
  -3  -3   7    5.37    0.29
  -3  -3   7    5.36    0.29
  -3  -3   7    5.03    0.29
  -3   3   7    5.00    0.29
   3   3  -7    5.09    0.29
   3   3  -7    5.36    0.29
  -3   3   7    5.44    0.30
  -3   3   7    5.00    0.30
  -3   3   7    5.10    0.29
  -2  -3   7   29.03    1.59
  -2  -3   7   31.16    1.59
  -2  -3   7   30.36    1.59
   2  -3  -7   30.89    1.59
   2  -3  -7   28.34    1.59
   2   3  -7   31.15    1.59
  -2   3   7   30.81    1.59
  -2   3   7   28.79    1.59
  -2   3   7   30.32    1.59
   2   3  -7   29.54    1.59
  -1  -3   7    0.11    0.03
   1  -3  -7    0.05    0.04
  -1  -3   7    0.20    0.04
   1  -3  -7    0.13    0.04
  -1  -3   7    0.16    0.04
  -1   3   7    0.08    0.03
  -1   3   7    0.14    0.04
   1   3  -7    0.17    0.05
  -1   3   7    0.17    0.05
   1   3  -7    0.11    0.04
   0  -3   7    5.09    0.27
   0  -3   7    4.29    0.27
   0  -3   7    5.04    0.27
   0  -3  -7    4.63    0.27
   0  -3  -7    5.17    0.27
   0   3   7    4.59    0.27
   0   3   7    4.22    0.26
   0   3   7    4.96    0.27
   0   3  -7    4.58    0.27
   0   3  -7    4.96    0.27
   1  -3   7    6.72    0.40
   1  -3   7    7.20    0.40
  -1  -3  -7    7.47    0.40
   1  -3   7    7.35    0.40
  -1  -3  -7    6.76    0.39
  -1   3  -7    7.19    0.40
  -1   3  -7    6.74    0.39
   1   3   7    8.11    0.39
   1   3   7    6.75    0.39
   1   3   7    7.36    0.40
  -2  -3  -7   53.41    2.97
  -2  -3  -7   57.21    2.97
   2  -3   7   58.55    2.98
   2  -3   7   58.16    2.98
   2  -3   7   54.86    2.98
  -2   3  -7   55.98    2.98
   2   3   7   53.90    2.97
   2   3   7   57.36    2.96
   2   3   7   57.82    2.97
  -2   3  -7   58.23    2.98
   3  -3   7    1.52    0.13
   3  -3   7    1.81    0.14
  -3  -3  -7    1.89    0.11
  -3  -3  -7    1.64    0.11
   3  -3   7    1.94    0.14
   3   3   7    1.84    0.10
   3   3   7    1.51    0.12
  -3   3  -7    1.74    0.13
  -3   3  -7    1.58    0.12
   3   3   7    1.88    0.13
  -3   3  -7    1.89    0.13
   4  -3   7    2.33    0.17
   4  -3   7    2.39    0.18
   4  -3   7    2.26    0.16
   4   3   7    2.32    0.16
  -4   3  -7    2.32    0.16
  -4   3  -7    2.38    0.15
   4   3   7    2.19    0.15
   4   3   7    2.43    0.14
  -4   3  -7    2.56    0.16
   5  -3   7    6.06    0.36
   5  -3   7    6.13    0.36
   5  -3   7    5.69    0.35
  -5   3  -7    6.28    0.35
  -5   3  -7    6.35    0.36
  -5   3  -7    6.30    0.34
  -5   3  -7    5.96    0.33
   5   3   7    6.35    0.34
   5   3   7    5.59    0.34
   6  -3   7    3.72    0.25
   6  -3   7    3.93    0.25
   6   3   7    3.88    0.24
  -6   3  -7    3.61    0.24
   6   3   7    3.48    0.22
   6   3   7    3.79    0.23
  -6   3  -7    3.94    0.24
   7  -3   7   -0.07    0.06
   7  -3   7    0.30    0.09
   7   3   7   -0.07    0.07
  -7   3  -7    0.11    0.07
  -7   3  -7    0.05    0.10
   7   3   7   -0.07    0.06
   8  -3   7   10.26    0.57
   8  -3   7   10.13    0.57
   8   3   7    9.96    0.55
   8   3   7    9.95    0.56
  -8   3  -7    9.55    0.58
  -8   3  -7    9.90    0.56
   8   3   7    9.51    0.55
   9  -3   7    0.43    0.10
   9  -3   7    0.46    0.13
   9   3   7    0.53    0.08
   9   3   7    0.30    0.08
  -9   3  -7    0.52    0.10
  -9   3  -7    0.64    0.14
  10  -3   7    0.12    0.17
  10  -3   7    0.05    0.08
 -10   3  -7    0.09    0.09
 -10   3  -7    0.25    0.10
 -10  -4   7    1.78    0.21
  10  -4  -7    1.44    0.23
  10  -4  -7    2.36    0.28
 -10   4   7    2.26    0.24
  -9  -4   7    0.62    0.11
   9  -4  -7    0.96    0.14
  -9   4   7    0.73    0.13
   9   4  -7    0.95    0.12
  -9   4   7    0.90    0.15
   9   4  -7    0.51    0.08
  -8  -4   7    0.09    0.08
   7  -4  -7    3.90    0.26
  -7  -4   7    3.75    0.25
   7  -4  -7    3.71    0.23
   7  -4  -7    3.94    0.27
   7   4  -7    3.65    0.22
  -7   4   7    3.62    0.20
  -7   4   7    3.74    0.26
   7   4  -7    3.17    0.21
  -7   4   7    3.36    0.25
  -6  -4   7   -0.03    0.07
   6  -4  -7    0.02    0.05
  -6   4   7   -0.05    0.05
   6   4  -7    0.07    0.05
  -6   4   7    0.02    0.07
  -6   4   7    0.00    0.08
   6   4  -7    0.03    0.04
   5  -4  -7    5.52    0.32
  -5  -4   7    5.64    0.30
   5  -4  -7    5.28    0.31
   5   4  -7    4.99    0.30
  -5   4   7    5.46    0.32
   5   4  -7    5.74    0.31
  -5   4   7    5.79    0.31
   5   4  -7    5.09    0.30
  -5   4   7    4.64    0.30
  -5   4   7    5.28    0.32
  -4  -4   7    3.12    0.18
  -4  -4   7    3.25    0.18
  -4  -4   7    3.06    0.19
   4  -4  -7    3.04    0.20
   4  -4  -7    3.23    0.20
   4  -4  -7    3.26    0.21
  -4   4   7    3.17    0.20
  -4   4   7    2.93    0.20
   4   4  -7    3.17    0.20
  -4   4   7    3.25    0.21
   4   4  -7    2.79    0.19
  -3  -4   7    1.54    0.11
   3  -4  -7    1.24    0.13
   3  -4  -7    1.60    0.14
   3  -4  -7    1.48    0.12
  -3  -4   7    1.50    0.11
   3   4  -7    1.33    0.12
   3   4  -7    1.33    0.11
  -3   4   7    1.50    0.12
  -3   4   7    1.52    0.14
  -3   4   7    1.56    0.13
   2  -4  -7    1.96    0.14
   2  -4  -7    2.20    0.16
  -2  -4   7    2.06    0.14
  -2  -4   7    2.13    0.14
  -2  -4   7    1.80    0.13
   2   4  -7    2.04    0.15
   2   4  -7    1.75    0.14
  -2   4   7    2.07    0.14
  -2   4   7    1.99    0.15
  -2   4   7    2.03    0.14
   1  -4  -7   15.19    0.86
  -1  -4   7   16.55    0.86
   1  -4  -7   16.63    0.86
  -1  -4   7   15.48    0.86
  -1  -4   7   16.48    0.86
  -1   4   7   16.53    0.86
  -1   4   7   15.94    0.85
   1   4  -7   16.58    0.86
   1   4  -7   14.95    0.86
  -1   4   7   15.57    0.86
   0  -4   7   10.91    0.60
   0  -4  -7   10.19    0.60
   0  -4   7   11.32    0.60
   0  -4  -7   11.34    0.60
   0  -4   7   11.22    0.60
   0   4   7   11.25    0.59
   0   4  -7   11.24    0.60
   0   4   7   10.47    0.60
   0   4  -7   10.66    0.60
   0   4   7   11.36    0.60
   1  -4   7    0.00    0.04
  -1  -4  -7    0.09    0.04
   1  -4   7    0.02    0.06
  -1  -4  -7    0.05    0.05
   1  -4   7    0.06    0.04
  -1   4  -7    0.02    0.05
   1   4   7    0.04    0.04
   1   4   7    0.01    0.03
  -1   4  -7   -0.03    0.06
   2  -4   7    0.66    0.10
  -2  -4  -7    0.60    0.08
   2  -4   7    0.83    0.11
  -2  -4  -7    0.77    0.09
   2  -4   7    0.81    0.10
  -2   4  -7    0.88    0.10
   2   4   7    0.81    0.07
   2   4   7    0.80    0.10
   2   4   7    0.75    0.09
  -2   4  -7    0.74    0.12
   3  -4   7    4.09    0.25
  -3  -4  -7    4.04    0.23
   3  -4   7    4.16    0.26
  -3  -4  -7    4.01    0.23
   3  -4   7    3.66    0.25
  -3   4  -7    4.02    0.24
   3   4   7    3.86    0.24
  -3   4  -7    4.12    0.25
   3   4   7    4.11    0.24
  -3   4  -7    4.07    0.24
   4  -4   7    0.00    0.05
   4  -4   7   -0.08    0.06
   4   4   7   -0.09    0.05
  -4   4  -7    0.03    0.04
  -4   4  -7   -0.02    0.07
   4   4   7    0.02    0.06
   5  -4   7    2.14    0.18
   5  -4   7    2.56    0.19
  -5   4  -7    1.94    0.14
  -5   4  -7    2.14    0.16
  -5   4  -7    2.36    0.16
   5   4   7    2.24    0.17
   6  -4   7    0.83    0.11
   6  -4   7    1.14    0.15
   6  -4   7    0.63    0.09
  -6   4  -7    0.91    0.09
  -6   4  -7    0.66    0.08
  -6   4  -7    0.86    0.12
  -6   4  -7    0.69    0.11
   6   4   7    0.85    0.12
   6   4   7    0.79    0.11
   7  -4   7    0.81    0.12
   7  -4   7    0.92    0.16
   7   4   7    0.83    0.14
  -7   4  -7    0.90    0.13
   7   4   7    1.16    0.11
  -7   4  -7    1.00    0.14
   8  -4   7    0.31    0.08
   8  -4   7    0.63    0.13
   8   4   7    0.37    0.08
  -8   4  -7    0.53    0.13
  -8   4  -7    0.40    0.09
   8   4   7    0.19    0.08
   8   4   7    0.51    0.09
   9  -4   7    0.38    0.11
   9  -4   7    0.55    0.14
   9  -4   7    0.56    0.14
  -9   4  -7    0.57    0.15
   9   4   7    0.38    0.08
  -9   4  -7    0.45    0.11
  10  -5  -7    0.57    0.18
 -10   5   7    0.46    0.15
 -10   5   7    0.44    0.11
   9  -5  -7    0.35    0.15
   9  -5  -7    0.35    0.08
   9  -5  -7    0.22    0.14
  -9   5   7    0.19    0.13
   9   5  -7    0.22    0.09
  -9   5   7   -0.01    0.09
   8  -5  -7    0.63    0.13
   8  -5  -7    0.57    0.13
   8  -5  -7    0.43    0.08
   8   5  -7    0.37    0.08
  -8   5   7    0.41    0.13
  -8   5   7    0.41    0.09
   8   5  -7    0.22    0.08
   7  -5  -7    0.15    0.11
   7  -5  -7    0.20    0.06
   7  -5  -7    0.18    0.11
  -7   5   7    0.09    0.07
  -7   5   7    0.20    0.09
   7   5  -7    0.18    0.06
  -7   5   7    0.15    0.07
   7   5  -7    0.14    0.07
  -6  -5   7    0.37    0.05
   6  -5  -7    0.47    0.10
   6  -5  -7    0.35    0.07
   6   5  -7    0.41    0.05
  -6   5   7    0.48    0.08
   6   5  -7    0.44    0.06
  -6   5   7    0.48    0.09
  -6   5   7    0.34    0.09
  -6   5   7    0.25    0.07
   6   5  -7    0.46    0.07
  -5  -5   7   -0.05    0.03
   5  -5  -7    0.04    0.08
   5  -5  -7   -0.04    0.08
   5  -5  -7   -0.04    0.05
   5   5  -7   -0.05    0.05
  -5   5   7   -0.09    0.06
  -5   5   7    0.01    0.07
  -5   5   7   -0.06    0.07
   5   5  -7   -0.04    0.04
  -4  -5   7    1.51    0.11
  -4  -5   7    1.48    0.10
   4  -5  -7    1.47    0.14
   4  -5  -7    1.13    0.14
  -4  -5   7    1.36    0.12
  -4   5   7    1.45    0.14
   4   5  -7    1.50    0.12
   4   5  -7    1.42    0.14
  -4   5   7    1.58    0.13
  -4   5   7    1.62    0.14
  -3  -5   7   25.04    1.30
  -3  -5   7   24.66    1.30
   3  -5  -7   22.92    1.31
   3  -5  -7   23.26    1.31
   3  -5  -7   27.33    1.32
  -3  -5   7   23.68    1.30
   3   5  -7   23.85    1.30
  -3   5   7   25.39    1.31
  -3   5   7   23.94    1.31
   3   5  -7   24.75    1.31
  -3   5   7   24.50    1.31
   2  -5  -7    4.98    0.29
   2  -5  -7    4.93    0.29
   2  -5  -7    4.18    0.29
  -2  -5   7    5.29    0.29
  -2  -5   7    4.67    0.28
  -2  -5   7    4.67    0.28
  -2   5   7    4.86    0.30
   2   5  -7    4.94    0.29
  -2   5   7    4.86    0.29
  -2   5   7    4.80    0.29
   2   5  -7    5.06    0.29
  -1  -5   7    2.37    0.16
   1  -5  -7    2.20    0.17
  -1  -5   7    2.37    0.17
   1  -5  -7    2.35    0.16
  -1  -5   7    2.45    0.16
   1  -5  -7    2.26    0.18
  -1   5   7    2.34    0.16
   1   5  -7    2.27    0.16
   1   5  -7    2.42    0.17
  -1   5   7    2.30    0.16
  -1   5   7    2.13    0.17
   0  -5   7    8.18    0.44
   0  -5   7    7.49    0.43
   0  -5  -7    7.52    0.43
   0  -5   7    7.57    0.43
   0  -5  -7    7.92    0.43
   0   5   7    7.74    0.42
   0   5  -7    7.55    0.43
   0   5   7    7.94    0.43
   0   5  -7    7.28    0.43
   0   5   7    7.37    0.43
   1  -5   7   14.02    0.81
   1  -5   7   14.29    0.81
  -1  -5  -7   15.19    0.80
   1  -5   7   15.19    0.81
  -1  -5  -7   14.61    0.80
   1   5   7   15.30    0.81
   1   5   7   15.09    0.80
  -1   5  -7   14.60    0.81
  -1   5  -7   15.84    0.81
   1   5   7   14.55    0.80
  -2  -5  -7    2.31    0.16
   2  -5   7    2.42    0.17
   2  -5   7    1.85    0.16
  -2  -5  -7    2.10    0.15
   2   5   7    2.39    0.15
  -2   5  -7    2.15    0.16
   2   5   7    2.22    0.16
  -2   5  -7    2.49    0.17
   2   5   7    2.58    0.17
   3  -5   7    4.21    0.25
   3  -5   7    3.74    0.25
  -3  -5  -7    3.72    0.22
   3  -5   7    3.99    0.25
  -3   5  -7    3.64    0.23
  -3   5  -7    3.54    0.24
   3   5   7    3.28    0.23
  -3   5  -7    3.61    0.24
   4  -5   7    0.10    0.06
  -4  -5  -7    0.10    0.02
   4  -5   7    0.06    0.09
   4  -5   7   -0.08    0.08
  -4  -5  -7    0.07    0.02
   4   5   7    0.00    0.05
  -4   5  -7    0.07    0.06
  -4   5  -7    0.25    0.06
   4   5   7    0.12    0.08
  -4   5  -7    0.02    0.05
   5  -5   7    1.64    0.18
   5  -5   7    1.45    0.17
  -5   5  -7    1.59    0.16
   5   5   7    1.82    0.13
  -5   5  -7    1.67    0.14
  -5   5  -7    1.60    0.15
   5   5   7    1.65    0.18
   6  -5   7    4.86    0.34
   6  -5   7    4.74    0.31
   6  -5   7    5.02    0.33
  -6   5  -7    4.17    0.28
  -6   5  -7    4.63    0.31
  -6   5  -7    5.05    0.29
   6   5   7    4.95    0.28
   6   5   7    4.75    0.31
  -6   5  -7    4.82    0.30
   7  -5   7    1.11    0.14
   7  -5   7    1.20    0.20
   7  -5   7    1.27    0.15
   7   5   7    1.21    0.17
  -7   5  -7    0.89    0.15
   7   5   7    0.83    0.13
  -7   5  -7    1.09    0.09
  -7   5  -7    1.13    0.16
  -7   5  -7    1.12    0.08
   8  -5   7    0.86    0.16
   8  -5   7    0.81    0.14
   8  -5   7    0.47    0.08
  -8   5  -7    0.94    0.15
   8   5   7    0.77    0.11
  -8   5  -7    0.74    0.13
   8   5   7    0.62    0.09
   9  -5   7    1.86    0.20
   9  -5   7    1.34    0.18
   9  -5   7    1.68    0.29
   9   5   7    1.67    0.20
  -9   5  -7    1.62    0.18
  -9   5  -7    1.71    0.21
  10  -6  -7   -0.01    0.25
 -10   6   7    0.04    0.16
 -10   6   7   -0.06    0.09
   9  -6  -7    0.81    0.15
   9  -6  -7    0.98    0.18
   9  -6  -7    1.38    0.19
   9   6  -7    0.82    0.11
  -9   6   7    1.08    0.17
   8  -6  -7    6.01    0.39
   8  -6  -7    5.89    0.36
   8  -6  -7    6.14    0.41
  -8   6   7    5.38    0.36
  -8   6   7    5.68    0.33
   8   6  -7    5.43    0.36
  -8   6   7    5.73    0.37
   7  -6  -7    1.23    0.20
   7  -6  -7    1.55    0.17
   7  -6  -7    1.79    0.22
  -7   6   7    1.73    0.17
  -7   6   7    1.27    0.14
  -7   6   7    1.70    0.17
   7   6  -7    1.27    0.18
  -7   6   7    1.14    0.17
  -6  -6   7    1.93    0.14
   6  -6  -7    1.89    0.18
   6  -6  -7    1.73    0.19
  -6   6   7    1.72    0.18
  -6   6   7    1.73    0.18
   6   6  -7    1.61    0.18
   5  -6  -7    1.15    0.17
   5  -6  -7    1.08    0.18
  -5  -6   7    1.08    0.11
   5  -6  -7    1.17    0.15
  -5   6   7    1.12    0.14
  -5   6   7    1.07    0.15
   5   6  -7    1.05    0.15
  -4  -6   7    8.70    0.47
   4  -6  -7    8.93    0.50
  -4  -6   7    7.56    0.46
   4  -6  -7    8.10    0.48
   4  -6  -7    9.31    0.50
  -4  -6   7    8.69    0.47
  -4   6   7    8.00    0.48
   4   6  -7    7.46    0.47
   4   6  -7    8.68    0.48
  -4   6   7    8.99    0.49
  -4   6   7    8.53    0.49
   3  -6  -7    6.36    0.39
  -3  -6   7    6.92    0.39
  -3  -6   7    6.01    0.37
   3  -6  -7    6.65    0.40
   3  -6  -7    7.09    0.40
  -3  -6   7    6.72    0.38
   3   6  -7    6.78    0.38
  -3   6   7    6.84    0.40
  -3   6   7    6.39    0.39
  -3   6   7    6.49    0.39
   2  -6  -7    9.03    0.53
  -2  -6   7    9.66    0.52
  -2  -6   7    9.14    0.52
  -2  -6   7    9.66    0.53
   2  -6  -7    9.77    0.53
   2  -6  -7    9.96    0.53
  -2   6   7    9.31    0.53
   2   6  -7    8.24    0.52
  -2   6   7    9.16    0.52
  -2   6   7    9.85    0.53
  -1  -6   7    0.80    0.12
   1  -6  -7    0.84    0.12
  -1  -6   7    1.01    0.11
  -1   6   7    0.69    0.11
  -1   6   7    0.85    0.10
  -1   6   7    0.83    0.12
   0  -6   7    4.86    0.33
   0  -6   7    5.79    0.33
   0   6  -7    5.69    0.33
   0   6  -7    6.18    0.34
   0   6   7    5.10    0.32
   0   6   7    5.66    0.32
  -1  -6  -7    5.48    0.33
   1  -6   7    5.83    0.34
   1  -6   7    6.11    0.34
  -1  -6  -7    5.79    0.33
   1  -6   7    5.40    0.34
   1   6   7    5.69    0.33
  -1   6  -7    5.94    0.34
   1   6   7    5.10    0.33
  -1   6  -7    5.81    0.34
   2  -6   7    9.78    0.56
   2  -6   7    9.86    0.56
  -2  -6  -7   10.25    0.54
  -2  -6  -7    9.81    0.54
   2  -6   7    9.71    0.56
  -2   6  -7   10.18    0.56
   2   6   7    8.88    0.54
   2   6   7    9.57    0.54
  -2   6  -7   10.30    0.55
  -3  -6  -7    2.74    0.18
   3  -6   7    2.73    0.22
  -3  -6  -7    2.20    0.16
   3  -6   7    2.50    0.20
  -3   6  -7    2.92    0.20
  -3   6  -7    2.61    0.20
  -3   6  -7    2.37    0.20
   4  -6   7    1.43    0.16
   4  -6   7    1.49    0.18
   4  -6   7    1.52    0.20
  -4  -6  -7    1.56    0.11
  -4  -6  -7    1.48    0.10
  -4   6  -7    1.27    0.15
  -4   6  -7    1.50    0.14
   4   6   7    1.46    0.15
  -4   6  -7    1.50    0.16
   5  -6   7   -0.04    0.10
   5  -6   7    0.07    0.10
   5  -6   7   -0.05    0.06
  -5   6  -7   -0.09    0.08
   5   6   7   -0.10    0.06
  -5   6  -7    0.07    0.07
   6  -6   7   -0.03    0.15
   6  -6   7   -0.03    0.11
   6  -6   7    0.02    0.08
  -6   6  -7    0.00    0.07
  -6   6  -7    0.05    0.07
   6   6   7    0.15    0.08
   7  -6   7    1.20    0.15
   7  -6   7    1.15    0.16
   7  -6   7    1.05    0.14
  -7   6  -7    1.24    0.16
  -7   6  -7    0.84    0.12
  -7   6  -7    1.22    0.15
  -7   6  -7    1.40    0.15
   8  -6   7   -0.11    0.13
   8  -6   7    0.30    0.16
   8  -6   7    0.18    0.09
  -8   6  -7    0.25    0.07
   8   6   7    0.10    0.12
  -8   6  -7    0.27    0.13
   8   6   7    0.19    0.09
   9  -6   7    0.02    0.13
   9   6   7    0.01    0.13
  -9   6  -7    0.03    0.12
   9  -7  -7    0.41    0.13
   9  -7  -7    0.36    0.07
  -9   7   7    0.34    0.14
  -9   7   7    0.59    0.12
   8  -7  -7   -0.01    0.15
   8  -7  -7    0.12    0.13
   8  -7  -7    0.05    0.09
  -8   7   7   -0.10    0.08
   8   7  -7   -0.03    0.10
  -8   7   7    0.06    0.09
  -8   7   7    0.19    0.13
   7  -7  -7    0.38    0.13
   7  -7  -7    0.33    0.06
   7  -7  -7    0.35    0.15
  -7   7   7    0.41    0.11
  -7   7   7    0.37    0.12
   7   7  -7    0.44    0.11
  -7   7   7    0.15    0.10
   7   7  -7    0.42    0.09
   6  -7  -7    0.47    0.09
  -6  -7   7    0.68    0.12
   6  -7  -7    0.65    0.14
   6  -7  -7    0.61    0.13
  -6   7   7    0.44    0.11
  -6   7   7    0.62    0.12
   6   7  -7    0.50    0.11
  -6   7   7    0.55    0.12
  -6   7   7    0.77    0.12
   6   7  -7    0.63    0.11
  -5  -7   7    0.06    0.05
   5  -7  -7   -0.03    0.07
  -5  -7   7    0.03    0.04
   5  -7  -7    0.13    0.11
  -5   7   7    0.07    0.09
   5   7  -7    0.00    0.09
  -5   7   7    0.05    0.08
   5   7  -7    0.00    0.08
  -5   7   7    0.04    0.07
  -4  -7   7    1.18    0.11
  -4  -7   7    1.44    0.14
   4  -7  -7    1.36    0.16
   4  -7  -7    1.48    0.15
   4  -7  -7    1.26    0.19
  -4  -7   7    1.53    0.14
   4   7  -7    1.34    0.17
   4   7  -7    1.27    0.17
  -4   7   7    1.43    0.18
  -4   7   7    1.33    0.15
  -3  -7   7    2.80    0.21
  -3  -7   7    2.85    0.20
   3  -7  -7    2.92    0.23
  -3  -7   7    3.16    0.21
   3  -7  -7    3.08    0.27
   3  -7  -7    2.77    0.23
  -3   7   7    3.07    0.24
   3   7  -7    2.84    0.22
   3   7  -7    3.01    0.21
  -3   7   7    3.51    0.23
  -3   7   7    2.93    0.22
   2  -7  -7    0.12    0.07
  -2  -7   7    0.04    0.05
   2  -7  -7    0.06    0.09
  -2   7   7    0.18    0.09
  -2   7   7    0.26    0.09
   2   7  -7    0.12    0.08
  -2   7   7    0.12    0.07
   2   7  -7    0.16    0.07
  -1  -7   7    3.24    0.21
  -1  -7   7    2.76    0.20
   1  -7  -7    2.58    0.21
   1  -7  -7    2.58    0.20
  -1   7   7    2.72    0.21
  -1   7   7    2.59    0.22
   1   7  -7    2.47    0.21
  -1   7   7    2.63    0.19
   1   7  -7    2.88    0.21
   0  -7   7    8.80    0.51
   0  -7  -7    8.89    0.51
   0  -7  -7    9.08    0.51
   0  -7   7    9.06    0.51
   0  -7   7    8.62    0.51
   0  -7  -7    8.50    0.51
   0   7   7    8.77    0.51
   0   7  -7    8.99    0.51
   0   7  -7    9.08    0.52
   0   7   7    8.92    0.50
   0   7   7    9.11    0.51
  -1  -7  -7   12.01    0.67
   1  -7   7   12.65    0.68
  -1  -7  -7   11.13    0.66
   1  -7   7   12.41    0.68
   1  -7   7   12.20    0.68
  -1   7  -7   12.24    0.68
   1   7   7   12.04    0.67
   1   7   7   11.85    0.66
   1   7   7   11.50    0.67
  -1   7  -7   12.32    0.68
  -2  -7  -7    0.27    0.07
   2  -7   7    0.23    0.07
   2  -7   7    0.25    0.11
   2  -7   7    0.25    0.10
   2   7   7    0.18    0.07
  -2   7  -7    0.22    0.09
   2   7   7    0.15    0.06
   2   7   7    0.11    0.09
   3  -7   7    0.15    0.11
  -3  -7  -7    0.12    0.07
  -3  -7  -7    0.20    0.07
   3  -7   7    0.29    0.07
  -3   7  -7    0.16    0.08
  -3   7  -7    0.09    0.10
   3   7   7    0.11    0.09
   3   7   7    0.26    0.08
   4  -7   7    6.64    0.42
   4  -7   7    5.60    0.45
  -4  -7  -7    7.14    0.39
   4  -7   7    6.88    0.44
   4   7   7    6.92    0.41
  -4   7  -7    7.93    0.43
   4   7   7    7.13    0.42
  -4   7  -7    6.90    0.42
  -4   7  -7    6.95    0.42
   5  -7   7    1.31    0.22
   5  -7   7    1.41    0.15
   5  -7   7    1.13    0.20
   5   7   7    1.17    0.17
  -5   7  -7    1.48    0.17
  -5   7  -7    1.05    0.14
  -5   7  -7    1.54    0.18
   6  -7   7    0.09    0.08
   6  -7   7    0.26    0.11
   6  -7   7    0.20    0.13
  -6   7  -7    0.19    0.11
  -6   7  -7    0.22    0.07
   6   7   7    0.14    0.11
   7  -7   7    0.81    0.17
   7  -7   7    0.97    0.15
   7  -7   7    0.56    0.10
  -7   7  -7    0.89    0.11
   7   7   7    1.45    0.21
   7   7   7    0.92    0.13
  -7   7  -7    0.77    0.15
  -7   7  -7    0.94    0.15
   8  -7   7   -0.06    0.13
  -8   7  -7   -0.07    0.08
   8   7   7    0.55    0.14
  -8   7  -7    0.17    0.12
   9  -8  -7   -0.10    0.08
   9  -8  -7    0.24    0.14
  -9   8   7   -0.25    0.13
  -9   8   7   -0.08    0.16
   8  -8  -7    0.02    0.09
   8  -8  -7   -0.02    0.13
  -8   8   7    0.12    0.10
  -8   8   7    0.12    0.14
   8   8  -7    0.24    0.14
   8   8  -7    0.30    0.14
   7  -8  -7   -0.02    0.12
   7  -8  -7   -0.02    0.08
  -7   8   7    0.06    0.12
   7   8  -7   -0.06    0.12
  -7   8   7   -0.14    0.12
   7   8  -7    0.11    0.11
  -6  -8   7    0.03    0.07
   6  -8  -7    0.05    0.12
   6  -8  -7   -0.02    0.12
   6  -8  -7    0.01    0.07
   6   8  -7    0.05    0.12
  -6   8   7    0.10    0.11
  -6   8   7    0.10    0.16
  -6   8   7    0.12    0.10
  -5  -8   7    0.98    0.14
   5  -8  -7    0.50    0.10
  -5  -8   7    0.83    0.11
   5  -8  -7    0.74    0.15
   5  -8  -7    0.62    0.12
  -5   8   7    0.77    0.13
  -5   8   7    0.64    0.12
   5   8  -7    0.92    0.13
   4  -8  -7    1.03    0.17
   4  -8  -7    1.27    0.19
  -4  -8   7    1.49    0.13
   4  -8  -7    1.22    0.16
  -4  -8   7    1.25    0.16
  -4  -8   7    1.27    0.15
   4   8  -7    1.50    0.20
  -4   8   7    1.21    0.17
   4   8  -7    1.26    0.19
  -4   8   7    1.41    0.20
   3  -8  -7    0.42    0.08
   3  -8  -7    0.19    0.14
   3  -8  -7    0.30    0.10
  -3  -8   7    0.50    0.08
   3   8  -7    1.04    0.18
   3   8  -7    0.68    0.11
  -3   8   7    0.73    0.12
  -3   8   7    0.80    0.13
  -3   8   7    0.66    0.12
  -2  -8   7    0.40    0.10
   2  -8  -7    0.43    0.09
  -2  -8   7    0.31    0.08
  -2  -8   7    0.64    0.10
   2  -8  -7    0.49    0.11
   2  -8  -7    0.64    0.11
  -2   8   7    0.86    0.14
  -2   8   7    0.43    0.12
  -2   8   7    0.55    0.09
   2   8  -7    0.57    0.11
   2   8  -7    0.59    0.09
  -1  -8   7    0.22    0.09
  -1  -8   7    0.17    0.07
   1  -8  -7    0.20    0.09
   1  -8  -7    0.17    0.06
  -1   8   7    0.21    0.10
  -1   8   7    0.27    0.08
   1   8  -7    0.37    0.11
  -1   8   7    0.34    0.10
   0  -8   7    1.13    0.19
   0  -8  -7    1.44    0.15
   0  -8   7    1.28    0.16
   0  -8   7    1.49    0.19
   0  -8  -7    1.00    0.17
   0   8   7    1.24    0.15
   0   8   7    1.09    0.14
   0   8  -7    1.27    0.18
   0   8   7    1.38    0.15
   0   8  -7    1.44    0.16
   1  -8   7    8.58    0.50
  -1  -8  -7    7.69    0.49
  -1  -8  -7    8.89    0.49
   1  -8   7    7.85    0.49
   1  -8   7    8.55    0.50
   1   8   7    8.61    0.49
   1   8   7    8.30    0.48
   1   8   7    7.48    0.49
  -1   8  -7    8.95    0.51
  -1   8  -7    8.62    0.50
  -2  -8  -7   19.60    1.09
  -2  -8  -7   20.98    1.09
   2  -8   7   18.74    1.11
   2  -8   7   20.22    1.10
   2   8   7   20.36    1.10
   2   8   7   19.79    1.10
   2   8   7   20.08    1.08
  -2   8  -7   20.47    1.10
  -2   8  -7   20.80    1.11
   3  -8   7    0.56    0.13
   3  -8   7    0.66    0.13
   3  -8   7    0.42    0.08
   3   8   7    0.72    0.11
  -3   8  -7    0.48    0.12
  -3   8  -7    0.45    0.11
   3   8   7    0.55    0.11
  -3   8  -7    0.55    0.12
   4  -8   7   -0.06    0.09
  -4  -8  -7    0.05    0.07
   4  -8   7   -0.02    0.07
   4  -8   7   -0.07    0.11
  -4  -8  -7    0.09    0.05
   4   8   7    0.02    0.10
  -4   8  -7   -0.10    0.11
  -4   8  -7   -0.12    0.10
  -4   8  -7   -0.15    0.07
   4   8   7    0.08    0.10
   5  -8   7    4.50    0.33
   5  -8   7    4.76    0.38
   5  -8   7    5.03    0.36
   5   8   7    5.11    0.34
  -5   8  -7    4.38    0.32
  -5   8  -7    5.52    0.34
   5   8   7    4.90    0.33
  -5   8  -7    5.15    0.34
   6  -8   7    0.34    0.15
  -6   8  -7    0.40    0.10
  -6   8  -7    0.34    0.16
   6   8   7    0.37    0.12
  -6   8  -7    0.31    0.13
   6   8   7    0.34    0.12
   7  -8   7   -0.14    0.09
   7  -8   7    0.10    0.15
  -7   8  -7    0.22    0.14
  -7   8  -7    0.04    0.09
  -7   8  -7    0.16    0.12
   7   8   7    0.02    0.16
   7   8   7   -0.04    0.13
   8  -8   7    0.30    0.15
   8  -8   7    0.20    0.09
   8   8   7    0.44    0.14
  -8   8  -7    0.52    0.16
  -8   8  -7   -0.06    0.13
   8  -9  -7    0.69    0.18
  -8   9   7    0.15    0.14
   8   9  -7    0.46    0.13
  -8   9   7    0.33    0.15
   7  -9  -7   -0.13    0.14
  -7   9   7   -0.17    0.15
   7   9  -7   -0.05    0.10
   7   9  -7   -0.03    0.14
  -7   9   7    0.13    0.13
  -7   9   7    0.03    0.13
   6  -9  -7    0.26    0.11
   6  -9  -7   -0.06    0.07
  -6  -9   7   -0.03    0.08
   6   9  -7   -0.03    0.10
  -6   9   7    0.07    0.12
  -6   9   7   -0.03    0.13
   6   9  -7    0.05    0.13
  -5  -9   7    3.46    0.23
   5  -9  -7    2.96    0.28
   5  -9  -7    3.04    0.26
  -5  -9   7    3.44    0.25
  -5   9   7    3.81    0.28
  -5   9   7    3.32    0.27
   5   9  -7    3.49    0.30
   5   9  -7    3.20    0.28
  -4  -9   7    2.01    0.19
   4  -9  -7    1.55    0.22
   4  -9  -7    1.68    0.23
   4  -9  -7    1.67    0.20
  -4  -9   7    2.22    0.20
   4   9  -7    2.11    0.24
  -4   9   7    2.31    0.23
  -4   9   7    2.02    0.18
   4   9  -7    2.20    0.24
  -3  -9   7    0.84    0.13
  -3  -9   7    0.76    0.12
   3  -9  -7    0.67    0.13
   3  -9  -7    0.43    0.09
  -3  -9   7    0.54    0.09
   3   9  -7    0.70    0.12
  -3   9   7    0.73    0.15
   3   9  -7    0.76    0.14
  -3   9   7    0.65    0.14
  -3   9   7    0.74    0.12
  -2  -9   7   -0.01    0.09
  -2  -9   7   -0.04    0.06
   2  -9  -7    0.01    0.09
[truncated: 666,402 more chars]
