# Supplementary material for: 4-Chloro-2-[1-(4-ethyl­phen­yl)-4,5-diphenyl-1H-imidazol-2-yl]phenol
Source: IUCrdata. 2020 Jan 3;5(Pt 1):x191690. doi: 10.1107/S2414314619016900 (PMC9462148; doi:10.1107/S2414314619016900)
Supplement: Supplementary file 2 [file x-05-x191690-Isup2.hkl]

data_I                                                                          
_shelx_title ' mod in P2(1)/n'                                                  
_shelx_refln_list_code          4                                               
_shelx_F_calc_maximum      368.37                                               
_exptl_crystal_F_000       944.00                                               
_reflns_d_resolution_high  0.7977                                               
                                                                                
loop_                                                                           
 _space_group_symop_operation_xyz                                               
 'x, y, z'                                                                      
 '-x+1/2, y+1/2, -z+1/2'                                                        
 '-x, -y, -z'                                                                   
 'x-1/2, -y-1/2, z-1/2'                                                         
                                                                                
_cell_length_a     9.0627                                                       
_cell_length_b    10.7595                                                       
_cell_length_c    24.4636                                                       
_cell_angle_alpha  90.000                                                       
_cell_angle_beta  100.599                                                       
_cell_angle_gamma  90.000                                                       
                                                                                
_shelx_F_squared_multiplier     1.000                                           
                                                                                
loop_                                                                           
 _refln_index_h                                                                 
 _refln_index_k                                                                 
 _refln_index_l                                                                 
 _refln_F_squared_calc                                                          
 _refln_F_squared_meas                                                          
 _refln_F_squared_sigma                                                         
 _refln_observed_status                                                         
   2   0   0       2462.66       2222.35        52.20 o                         
   4   0   0        467.74        438.00        13.98 o                         
   6   0   0       1160.17       1186.60        28.26 o                         
   8   0   0         20.99         18.02         2.02 o                         
  10   0   0        248.48        271.89        10.96 o                         
   2   1   0       4448.11       4152.13        68.76 o                         
   3   1   0        707.93        708.33        13.38 o                         
   4   1   0        208.69        193.46         4.10 o                         
   5   1   0       2472.09       2459.64        43.24 o                         
   6   1   0         16.25         11.76         1.24 o                         
   7   1   0        133.46        141.50         4.78 o                         
   8   1   0         20.95         26.87         2.54 o                         
   9   1   0          6.65          4.41         1.21 o                         
  10   1   0          6.06          2.00         2.63 o                         
  11   1   0         38.88         46.08         4.78 o                         
   0   2   0       1539.91       1452.56        44.38 o                         
   1   2   0          1.45          2.15         0.97 o                         
   2   2   0       6198.18       5862.68        92.52 o                         
   3   2   0       1704.04       1730.47        28.78 o                         
   4   2   0         10.79         10.01         0.82 o                         
   5   2   0        271.89        281.34         5.94 o                         
   6   2   0         47.16         39.64         2.21 o                         
   7   2   0        147.39        150.99         4.08 o                         
   8   2   0         91.50         93.56         4.15 o                         
   9   2   0         45.90         47.10         3.11 o                         
  10   2   0         48.66         47.67         5.11 o                         
  11   2   0          0.00         -0.36         9.84 o                         
   1   3   0       6880.04       6209.85        94.00 o                         
   2   3   0         23.11         13.94         0.75 o                         
   3   3   0         24.47         20.42         1.11 o                         
   4   3   0        583.57        594.12        11.52 o                         
   5   3   0        802.04        839.77        13.61 o                         
   6   3   0        705.69        732.03        12.63 o                         
   7   3   0         29.56         24.96         1.72 o                         
   8   3   0         21.15         20.08         2.76 o                         
   9   3   0          9.55          5.41         2.76 o                         
   0   4   0       6569.22       5898.72       138.32 o                         
   1   4   0        391.56        443.47         7.82 o                         
   2   4   0        668.05        631.02        10.91 o                         
   3   4   0        594.29        567.68         9.36 o                         
   4   4   0        250.07        207.28         5.09 o                         
   5   4   0        271.34        257.90         5.72 o                         
   6   4   0        332.84        340.86         6.44 o                         
   7   4   0        297.71        293.54         6.43 o                         
   8   4   0        103.95        102.27         5.06 o                         
   9   4   0         45.62         37.13         2.55 o                         
  10   4   0         59.87         50.09         4.95 o                         
   1   5   0        347.18        332.84         5.93 o                         
   2   5   0       1361.26       1279.94        20.73 o                         
   3   5   0        136.53        140.82         3.34 o                         
   4   5   0        153.65        150.12         4.43 o                         
   5   5   0        238.00        220.48         7.14 o                         
   6   5   0        312.92        332.05         7.02 o                         
   7   5   0          0.38          2.76         1.24 o                         
   8   5   0          4.22          2.66         2.34 o                         
   9   5   0          6.05          3.58         2.23 o                         
  10   5   0          5.95          8.58         4.73 o                         
   0   6   0          0.23         -1.79         1.79 o                         
   1   6   0        191.86        242.96         4.77 o                         
   2   6   0        703.86        694.96        13.35 o                         
   3   6   0        439.24        408.46         8.16 o                         
   4   6   0        155.47        149.20         3.88 o                         
   5   6   0        170.49        183.94         5.69 o                         
   6   6   0        290.29        293.39         7.10 o                         
   7   6   0         27.37         24.15         2.00 o                         
   8   6   0         16.86         15.78         3.04 o                         
   9   6   0          8.28          1.73         3.76 o                         
   1   7   0        354.99        450.09         8.10 o                         
   2   7   0        756.88        806.84        14.32 o                         
   3   7   0         10.98          6.40         1.66 o                         
   4   7   0        109.20        115.56         3.87 o                         
   5   7   0         48.91         48.36         4.06 o                         
   6   7   0          9.90          4.65         3.05 o                         
   7   7   0         99.25         92.89         5.43 o                         
   8   7   0         86.45         92.22         5.36 o                         
   9   7   0         87.39         97.19        10.68 o                         
   0   8   0       1471.11       1612.17        39.21 o                         
   1   8   0         45.03         28.55         2.41 o                         
   2   8   0        253.37        239.64         6.15 o                         
   3   8   0       1250.96       1291.17        21.41 o                         
   4   8   0         17.25         16.72         1.88 o                         
   5   8   0          4.07         15.33         2.95 o                         
   6   8   0         90.03         92.28         5.81 o                         
   7   8   0        298.69        355.86         9.13 o                         
   8   8   0         14.39         12.49         5.80 o                         
   1   9   0        277.70        236.39         6.50 o                         
   2   9   0          6.33         -1.51         2.39 o                         
   3   9   0         26.66         26.53         2.45 o                         
   4   9   0         14.30         38.46         3.43 o                         
   5   9   0        111.06        115.29         7.60 o                         
   6   9   0          4.09          0.20         4.12 o                         
   7   9   0         50.07         62.81         5.73 o                         
   8   9   0          1.19         -4.10         4.94 o                         
   0  10   0         34.16         12.22         3.18 o                         
   1  10   0        184.64        165.37         5.59 o                         
   2  10   0        293.75        303.91         7.63 o                         
   3  10   0        242.22        242.30         6.73 o                         
   4  10   0        520.48        553.86        13.26 o                         
   5  10   0        334.01        377.16        13.98 o                         
   6  10   0          0.33         10.98         3.90 o                         
   7  10   0          0.01          6.73         4.04 o                         
   1  11   0         19.30         22.31         3.51 o                         
   2  11   0         29.34         18.53         3.36 o                         
   3  11   0          0.76         -2.96         2.96 o                         
   4  11   0          2.65         -2.81         3.67 o                         
   5  11   0          2.32         -1.40         3.56 o                         
   6  11   0          0.33         -5.34         5.34 o                         
   0  12   0        194.23        203.01        11.76 o                         
   1  12   0          1.95         -3.42         3.43 o                         
   2  12   0         17.48          4.98         3.79 o                         
   3  12   0         92.35         95.78         6.64 o                         
   4  12   0         16.06         18.82         6.29 o                         
   5  12   0          0.67         -1.83        10.64 o                         
   1  13   0          7.65          0.84         3.31 o                         
   2  13   0         17.12          9.70         3.44 o                         
 -11   0   1        111.30        131.43        12.30 o                         
  -9   0   1          0.07         -1.64         3.03 o                         
  -7   0   1       1576.70       1563.72        37.22 o                         
  -5   0   1        431.16        418.84        24.86 o                         
  -3   0   1      23033.46      24951.06       653.88 o                         
   1   0   1          1.02          0.00         0.79 o                         
   3   0   1       4672.24       4345.51       131.59 o                         
   5   0   1         93.96        100.02         3.05 o                         
   7   0   1        164.01        147.49         6.92 o                         
   9   0   1          3.08          4.16         2.21 o                         
  11   0   1          9.18          8.87         4.99 o                         
 -11   1   1         60.33         47.69         5.38 o                         
 -10   1   1         87.10         96.61         5.30 o                         
  -9   1   1          4.94          5.29         1.41 o                         
  -8   1   1          1.76          1.29         1.74 o                         
  -7   1   1        391.83        398.31         9.67 o                         
  -6   1   1        139.47        129.70         3.46 o                         
  -5   1   1          4.40          4.00         1.08 o                         
  -4   1   1          5.67          3.32         0.58 o                         
  -3   1   1         77.61         68.86         1.65 o                         
  -2   1   1          0.30          0.24         0.50 o                         
   1   1   1        891.69        835.79        22.06 o                         
   2   1   1      21849.55      22864.96       378.58 o                         
   3   1   1       2199.49       2243.76        41.77 o                         
   4   1   1        771.53        685.19        12.31 o                         
   5   1   1       1808.82       1872.05        35.03 o                         
   6   1   1          0.03         -0.74         0.92 o                         
   7   1   1        661.88        669.33        14.18 o                         
   8   1   1        520.80        516.51         9.30 o                         
   9   1   1        119.67        114.61         3.92 o                         
  10   1   1         25.68         13.66         3.34 o                         
  11   1   1         54.18         44.84         5.35 o                         
 -11   2   1         22.76         18.85         5.56 o                         
 -10   2   1         63.33         55.91         4.18 o                         
  -9   2   1         27.50         19.90         2.42 o                         
  -8   2   1          0.70         -0.68         2.58 o                         
  -7   2   1         30.36         29.62         1.89 o                         
  -6   2   1        177.62        184.67         4.91 o                         
  -5   2   1          1.22          0.10         0.90 o                         
  -4   2   1        462.71        451.10         8.24 o                         
  -3   2   1        685.75        655.44        10.64 o                         
  -2   2   1        440.14        450.04         7.33 o                         
  -1   2   1          3.55          4.86         0.50 o                         
   0   2   1        729.60        693.82        20.14 o                         
   1   2   1       3463.11       3239.68        47.06 o                         
   2   2   1         42.71         28.15         1.17 o                         
   3   2   1       3397.08       3090.38        51.30 o                         
   4   2   1         57.49         38.95         1.70 o                         
   5   2   1       1462.38       1503.87        26.61 o                         
   6   2   1        701.09        761.19        13.89 o                         
   7   2   1        122.59        125.33         3.52 o                         
   8   2   1        156.93        164.04         4.63 o                         
   9   2   1         38.62         32.62         3.07 o                         
  10   2   1          0.01          3.65         4.67 o                         
 -10   3   1        243.17        284.15         9.89 o                         
  -9   3   1         56.03         58.67         4.25 o                         
  -8   3   1          3.71          2.29         2.34 o                         
  -7   3   1          5.59          4.00         1.83 o                         
  -6   3   1        190.97        174.47         4.21 o                         
  -5   3   1          3.44         -0.68         0.68 o                         
  -4   3   1        450.48        494.26         8.63 o                         
  -3   3   1        488.49        464.55         8.09 o                         
  -2   3   1       1705.06       1632.00        24.91 o                         
  -1   3   1        136.09        162.60         3.02 o                         
   0   3   1       5084.27       4755.80        78.90 o                         
   1   3   1         64.27         66.70         1.83 o                         
   2   3   1          7.60         10.01         0.73 o                         
   3   3   1         31.94         24.92         1.39 o                         
   4   3   1       1905.45       1807.60        31.87 o                         
   5   3   1         13.79         13.60         0.84 o                         
   6   3   1          6.26          7.88         0.97 o                         
   7   3   1         27.52         25.15         1.67 o                         
   8   3   1          1.38          1.88         1.27 o                         
   9   3   1          8.51         12.60         2.44 o                         
 -10   4   1          0.64          5.45         4.53 o                         
  -9   4   1          7.43          3.04         2.82 o                         
  -8   4   1         33.45         23.82         2.17 o                         
  -7   4   1         76.70         63.24         3.89 o                         
  -6   4   1         32.69         33.02         1.92 o                         
  -5   4   1        615.57        516.54         9.16 o                         
  -4   4   1        419.60        433.72         9.37 o                         
  -3   4   1         87.54         74.37         2.08 o                         
  -2   4   1         71.97         47.43         2.24 o                         
  -1   4   1         86.30        110.36         2.73 o                         
   0   4   1       2179.58       2132.81        35.75 o                         
   1   4   1         95.61         74.75         2.36 o                         
   2   4   1       2473.36       2378.09        37.89 o                         
   3   4   1       1758.63       1895.22        31.72 o                         
   4   4   1        284.02        291.76         6.67 o                         
   5   4   1        176.63        188.21         4.99 o                         
   6   4   1        124.76        131.68         3.85 o                         
   7   4   1          0.22         -2.42         2.51 o                         
   8   4   1         73.17         61.57         3.15 o                         
   9   4   1         18.07         16.16         2.61 o                         
  10   4   1         62.34         47.94         4.95 o                         
 -10   5   1         58.75         54.18         5.55 o                         
  -9   5   1         34.35         38.87         3.56 o                         
  -8   5   1         67.60         65.48         5.05 o                         
  -7   5   1        104.21        104.93         3.33 o                         
  -6   5   1        391.87        408.54         8.21 o                         
  -5   5   1        379.97        351.54        11.19 o                         
  -4   5   1        280.62        280.74         6.19 o                         
  -3   5   1        229.25        210.51         4.32 o                         
  -2   5   1        508.56        466.33         8.05 o                         
  -1   5   1       2748.11       2808.16        44.78 o                         
   0   5   1         55.97         57.15         2.94 o                         
   1   5   1        273.71        304.30         5.81 o                         
   2   5   1        638.78        631.34        11.12 o                         
   3   5   1         68.14         61.35         2.21 o                         
   4   5   1         75.08         87.83         4.58 o                         
   6   5   1        792.47        861.36        15.85 o                         
   7   5   1        532.34        522.27        11.41 o                         
   8   5   1         13.96          9.20         1.82 o                         
   9   5   1          1.65          1.12         2.58 o                         
  10   5   1         86.10         90.55         8.22 o                         
 -10   6   1          7.35         11.06         4.55 o                         
  -9   6   1          0.01         -1.11         3.98 o                         
  -8   6   1         48.40         39.12         3.10 o                         
  -7   6   1         48.58         46.19         2.73 o                         
  -6   6   1          5.04         10.68         1.98 o                         
  -5   6   1        134.21        134.99         5.04 o                         
  -4   6   1          7.59          2.55         1.20 o                         
  -3   6   1        199.75        198.93         4.97 o                         
  -2   6   1         53.48         59.84         2.72 o                         
  -1   6   1         41.80         56.56         2.24 o                         
   0   6   1       1008.38        977.03        16.81 o                         
   1   6   1        190.00        214.62         4.86 o                         
   2   6   1        294.77        306.33         7.19 o                         
   3   6   1        599.82        563.83        10.13 o                         
   4   6   1        268.95        277.27         5.89 o                         
   5   6   1         42.09         35.90         2.50 o                         
   6   6   1        396.58        420.81         9.24 o                         
   7   6   1          7.44          4.32         1.95 o                         
   8   6   1         13.54         12.04         2.95 o                         
   9   6   1          0.02          5.24         3.34 o                         
  -9   7   1         11.94         11.51         4.45 o                         
  -8   7   1        119.47        115.33         5.19 o                         
  -7   7   1        152.06        149.15         5.81 o                         
  -6   7   1        271.49        309.51         9.17 o                         
  -5   7   1        460.39        530.86        12.18 o                         
  -4   7   1         40.89         31.82         2.14 o                         
  -3   7   1        182.16        184.76         5.29 o                         
  -2   7   1         70.83         64.87         2.99 o                         
  -1   7   1         96.25         95.47         4.21 o                         
   0   7   1         10.93         13.38         1.93 o                         
   1   7   1         75.26         66.02         3.86 o                         
   2   7   1          1.41         -1.65         1.65 o                         
   3   7   1          4.23          0.97         1.51 o                         
   4   7   1        582.49        618.39        11.94 o                         
   5   7   1        578.01        602.82        12.68 o                         
   6   7   1         22.01         13.43         2.38 o                         
   7   7   1         28.14         19.85         2.69 o                         
   8   7   1         20.03         12.61         3.78 o                         
   9   7   1         53.61         56.22        11.02 o                         
  -9   8   1         43.98         27.32        10.52 o                         
  -8   8   1         63.60         51.83         7.22 o                         
  -7   8   1         95.91        104.89         5.50 o                         
  -6   8   1        534.29        596.11        16.02 o                         
  -5   8   1        153.61        157.08         6.55 o                         
  -4   8   1        349.23        378.89         7.81 o                         
  -3   8   1        177.08        216.02         5.55 o                         
  -2   8   1         47.88         45.71         3.15 o                         
  -1   8   1        106.61        123.80         5.14 o                         
   0   8   1        829.04        851.48        15.27 o                         
   1   8   1        409.23        432.30         8.17 o                         
   2   8   1          3.14          5.84         2.02 o                         
   3   8   1          9.05          9.08         2.00 o                         
   4   8   1       1370.32       1427.05        23.58 o                         
   5   8   1        322.86        359.12         9.48 o                         
   6   8   1          9.31          3.58         3.03 o                         
   7   8   1        111.96        110.28         6.62 o                         
   8   8   1          2.66         -0.83         8.36 o                         
  -8   9   1          2.15          0.88         4.36 o                         
  -7   9   1          3.75         18.56         6.28 o                         
  -6   9   1         23.97         23.59         3.62 o                         
  -5   9   1         52.61         63.68         4.11 o                         
  -4   9   1        482.15        496.54         9.94 o                         
  -3   9   1        269.30        305.25         7.48 o                         
  -2   9   1          0.36         -2.47         2.47 o                         
  -1   9   1         48.03         25.48         2.44 o                         
   0   9   1         24.09         16.10         2.27 o                         
   1   9   1        145.94        129.71         5.54 o                         
   2   9   1        154.91        134.78         5.63 o                         
   3   9   1        252.73        289.69         7.20 o                         
   4   9   1       1575.35       1691.13        27.78 o                         
   5   9   1          0.03         -2.49         2.86 o                         
   6   9   1          0.29          2.73         3.87 o                         
   7   9   1          2.83          5.18         5.07 o                         
   8   9   1         23.74         22.57         3.84 o                         
  -7  10   1         10.71         15.42         4.19 o                         
  -6  10   1         94.59        122.81         8.42 o                         
  -5  10   1         11.46          6.47         3.38 o                         
  -4  10   1        116.00        137.21         7.41 o                         
  -3  10   1         20.05         21.20         3.27 o                         
  -2  10   1         22.88         22.17         2.64 o                         
  -1  10   1         70.79         70.97         3.56 o                         
   0  10   1         20.25          8.93         2.36 o                         
   1  10   1          1.17          8.19         2.46 o                         
   2  10   1         45.44         36.59         2.86 o                         
   3  10   1        300.43        352.57         9.01 o                         
   4  10   1        122.35        132.66         6.23 o                         
   5  10   1          9.09         14.75         3.35 o                         
   6  10   1        110.47        132.16         7.27 o                         
   7  10   1         12.44         10.10         3.86 o                         
  -6  11   1         65.83         54.69         7.52 o                         
  -5  11   1         22.68         22.72         5.36 o                         
  -4  11   1         10.09         -1.94         3.97 o                         
  -3  11   1         24.37          9.90         3.08 o                         
  -2  11   1          9.25          5.61         3.32 o                         
  -1  11   1         30.33         27.27         3.47 o                         
   0  11   1         74.92         64.53         4.96 o                         
   1  11   1        312.71        346.92         9.59 o                         
   2  11   1         12.47          9.59         3.39 o                         
   3  11   1          8.95          2.88         3.27 o                         
   4  11   1          1.34         -3.36         3.36 o                         
   5  11   1         12.20          8.95         3.70 o                         
   6  11   1          0.63         -4.41         4.41 o                         
  -5  12   1          1.75         -6.91         6.91 o                         
  -4  12   1         25.76         17.35         4.72 o                         
  -3  12   1          5.77         -0.72         3.38 o                         
  -2  12   1         28.16         10.25         3.80 o                         
  -1  12   1         20.00          8.74         4.87 o                         
   0  12   1          0.06         -1.80         3.53 o                         
   1  12   1         10.53         -1.50         4.46 o                         
   2  12   1         16.34          4.78         3.41 o                         
   3  12   1         21.97         17.12         5.28 o                         
   4  12   1         20.66         38.27         9.26 o                         
  -2  13   1         14.21          4.95         4.14 o                         
  -1  13   1         89.77         75.28         8.52 o                         
   0  13   1        116.43        108.70         6.88 o                         
   1  13   1          3.18          2.40         3.35 o                         
   2  13   1         22.72         15.88         4.83 o                         
 -10   0   2          2.59          1.76         4.00 o                         
  -8   0   2        166.17        164.71         7.62 o                         
  -6   0   2        852.42        929.97        22.20 o                         
  -4   0   2        144.68        150.64         4.68 o                         
  -2   0   2      57268.11      66122.99      2447.91 o                         
   2   0   2       1453.85       1407.00        30.14 o                         
   4   0   2       3679.94       3634.20        85.23 o                         
   6   0   2        905.18        869.63        20.93 o                         
   8   0   2          0.12         -2.00         2.00 o                         
  10   0   2          6.57          6.74         7.48 o                         
 -11   1   2          3.61          5.19         5.88 o                         
 -10   1   2         12.40          7.43         3.18 o                         
  -9   1   2        121.73        112.75         3.61 o                         
  -8   1   2          0.01          0.14         1.50 o                         
  -7   1   2        379.11        382.18         9.36 o                         
  -6   1   2         30.31         25.37         1.45 o                         
  -5   1   2          3.13          4.61         0.90 o                         
  -4   1   2       2841.80       2885.86        57.32 o                         
  -3   1   2        465.75        466.91         8.98 o                         
  -2   1   2        624.38        570.09         9.14 o                         
  -1   1   2        172.07        172.59         4.24 o                         
   1   1   2         10.63          6.77         0.47 o                         
   2   1   2       2713.12       2576.72        40.74 o                         
   3   1   2        700.22        680.26        12.89 o                         
   4   1   2       1297.33       1285.01        24.09 o                         
   5   1   2       2458.44       2343.92        43.66 o                         
   6   1   2         56.01         56.00         2.71 o                         
   7   1   2        213.69        190.18         4.21 o                         
   8   1   2         87.34         89.37         3.04 o                         
   9   1   2          2.37          0.48         1.34 o                         
  10   1   2         19.21         16.02         4.21 o                         
 -11   2   2          1.16         -6.08         6.08 o                         
 -10   2   2          0.22          4.11         3.59 o                         
  -9   2   2          6.11          4.25         2.17 o                         
  -8   2   2        178.83        190.33         5.60 o                         
  -7   2   2         23.36         20.44         1.89 o                         
  -6   2   2        220.83        203.95         5.21 o                         
  -5   2   2         62.19         78.19         5.40 o                         
  -4   2   2         25.72         37.13         1.41 o                         
  -3   2   2       4658.93       4278.61        62.22 o                         
  -2   2   2       8339.85       7753.92       116.91 o                         
  -1   2   2      25546.67      26865.22       390.18 o                         
   0   2   2      13061.85      12953.26       188.02 o                         
   1   2   2      13453.41      13889.11       230.64 o                         
   2   2   2        248.63        219.77         3.72 o                         
   3   2   2          8.23          3.80         0.89 o                         
   4   2   2        306.42        291.90         5.22 o                         
   5   2   2        172.52        156.53         3.95 o                         
   6   2   2        656.01        626.73        12.32 o                         
   7   2   2        221.28        200.11         4.73 o                         
   8   2   2          0.16          0.17         1.06 o                         
   9   2   2         48.60         51.76         2.35 o                         
  10   2   2        114.05        131.59         7.05 o                         
 -10   3   2         68.46        101.91         7.69 o                         
  -9   3   2         11.52          6.16         2.59 o                         
  -8   3   2         56.85         41.99         2.97 o                         
  -7   3   2         93.09         85.42         3.61 o                         
  -6   3   2        111.21        101.12         3.04 o                         
  -5   3   2          5.44          1.41         0.71 o                         
  -4   3   2          5.26         -0.75         0.75 o                         
  -3   3   2        483.06        444.30         7.74 o                         
  -2   3   2         90.85         88.18         2.05 o                         
  -1   3   2        156.86        158.62         3.14 o                         
   0   3   2        165.32        135.60         2.77 o                         
   1   3   2        404.26        398.09         7.52 o                         
   2   3   2       4554.64       4408.23        73.22 o                         
   3   3   2         90.77         92.72         2.69 o                         
   4   3   2         50.55         32.52         1.64 o                         
   5   3   2        225.60        191.32         4.06 o                         
   6   3   2        292.07        290.19         5.89 o                         
   7   3   2        786.82        796.30        14.61 o                         
   8   3   2         84.90         88.71         3.65 o                         
  10   3   2         30.10         32.25         4.09 o                         
 -10   4   2         61.26         56.15         5.11 o                         
  -9   4   2          9.33          2.60         1.74 o                         
  -8   4   2          5.82          3.25         1.61 o                         
  -7   4   2        173.46        152.55         4.93 o                         
  -6   4   2          2.20          0.41         1.09 o                         
  -5   4   2        222.33        214.74         5.09 o                         
  -4   4   2          7.42          0.76         1.49 o                         
  -3   4   2         95.24         97.21         2.41 o                         
  -2   4   2        334.74        347.38         6.03 o                         
  -1   4   2       2473.39       2451.45        39.04 o                         
   0   4   2       1098.76       1116.38        18.86 o                         
   1   4   2        183.07        203.12         4.23 o                         
   2   4   2        316.30        296.90         5.25 o                         
   3   4   2        454.83        457.39         8.06 o                         
   4   4   2          3.26          2.81         1.28 o                         
   5   4   2        269.24        271.64         7.75 o                         
   6   4   2          4.56          4.04         1.42 o                         
   7   4   2         76.03         82.76         6.07 o                         
   8   4   2         59.45         65.10         3.83 o                         
   9   4   2         25.12         28.74         3.97 o                         
  10   4   2         68.98         68.18        12.27 o                         
 -10   5   2         30.42         35.91         4.86 o                         
  -9   5   2          8.93          7.76         3.20 o                         
  -8   5   2         65.19         70.00         4.78 o                         
  -7   5   2         21.21         16.01         1.36 o                         
  -6   5   2        588.66        584.65        11.15 o                         
  -5   5   2         24.30         13.50         2.13 o                         
  -4   5   2        102.61         93.26         3.51 o                         
  -3   5   2          0.10         -1.04         1.04 o                         
  -2   5   2       1078.62       1156.80        18.82 o                         
  -1   5   2         58.62         72.01         2.38 o                         
   0   5   2       3757.11       3886.47        64.69 o                         
   1   5   2          0.04         -0.68         1.05 o                         
   2   5   2        400.65        410.54         7.14 o                         
   3   5   2         17.10         10.57         1.25 o                         
   4   5   2       2876.55       3027.63        56.65 o                         
   5   5   2        470.78        483.13        10.56 o                         
   6   5   2        393.87        400.84         8.15 o                         
   7   5   2          1.77         -1.05         1.99 o                         
   8   5   2         27.20         21.67         2.06 o                         
   9   5   2         28.52         19.26         2.73 o                         
  10   5   2         46.98         35.55         5.49 o                         
 -10   6   2          0.23         -2.18         4.29 o                         
  -9   6   2        146.72        168.77         7.73 o                         
  -8   6   2          9.93          6.76         2.70 o                         
  -7   6   2        188.53        190.26         5.14 o                         
  -6   6   2        110.12        132.80         4.58 o                         
  -5   6   2         11.38         11.81         2.33 o                         
  -4   6   2          0.27         -1.53         1.53 o                         
  -3   6   2         52.48         60.41         2.75 o                         
  -2   6   2        604.39        620.26        11.34 o                         
  -1   6   2        509.02        521.28         9.00 o                         
   0   6   2        660.59        614.67        10.97 o                         
   1   6   2         67.72         48.24         2.69 o                         
   3   6   2        927.69        938.92        16.31 o                         
   4   6   2        231.84        229.71         5.51 o                         
   5   6   2         48.11         39.89         2.80 o                         
   6   6   2         29.18         19.41         2.26 o                         
   7   6   2        126.99        140.32         4.77 o                         
   8   6   2          8.33          2.94         2.69 o                         
   9   6   2        157.79        188.03         7.40 o                         
  -9   7   2         14.92          9.55         6.08 o                         
  -8   7   2          2.49         -1.29         2.83 o                         
  -7   7   2         33.38         34.08         3.05 o                         
  -6   7   2        643.35        689.90        15.06 o                         
  -5   7   2        208.37        226.63         6.83 o                         
  -4   7   2         91.06         78.05         3.85 o                         
  -3   7   2        328.32        335.93         7.16 o                         
  -2   7   2        408.87        441.52         8.45 o                         
  -1   7   2        322.22        344.66         7.30 o                         
   0   7   2          4.70          1.68         1.66 o                         
   1   7   2         59.96         75.13         4.63 o                         
   2   7   2        231.77        205.55         4.89 o                         
   3   7   2         11.86         64.56        11.02 o                         
   4   7   2        449.74        472.80         9.50 o                         
   5   7   2        294.76        333.43         8.75 o                         
   6   7   2          2.57          0.60         2.34 o                         
   7   7   2        207.39        201.47         7.28 o                         
   8   7   2         12.02         12.09         3.75 o                         
   9   7   2         60.60         19.00         5.96 o                         
  -9   8   2          5.55         -1.93         6.05 o                         
  -8   8   2          1.28          1.26         3.96 o                         
  -7   8   2          3.44          9.02         3.02 o                         
  -6   8   2         74.67        104.74         5.97 o                         
  -5   8   2         26.55         24.45         2.73 o                         
  -4   8   2        794.63        851.62        14.60 o                         
  -3   8   2        287.43        282.45         6.48 o                         
  -2   8   2        240.12        246.85         6.21 o                         
  -1   8   2        347.82        392.06         7.97 o                         
   0   8   2         99.41        108.79         3.80 o                         
   1   8   2         73.24         65.07         3.71 o                         
   2   8   2        497.61        529.89        10.20 o                         
   3   8   2          2.43          2.36         1.98 o                         
   4   8   2        416.85        490.40        11.27 o                         
   5   8   2        106.71        113.44         5.63 o                         
   6   8   2          2.59         -0.48         3.14 o                         
   7   8   2          1.94          0.16         3.37 o                         
   8   8   2          3.08          6.61        13.43 o                         
  -8   9   2          5.80          4.96         4.24 o                         
  -7   9   2         39.61         54.14         5.93 o                         
  -6   9   2        220.79        233.12         8.88 o                         
  -5   9   2          9.17         11.62         1.98 o                         
  -4   9   2         95.13         89.62         3.70 o                         
  -3   9   2        163.83        146.37         5.51 o                         
  -2   9   2        127.61        110.44         4.63 o                         
  -1   9   2        104.80         97.47         4.30 o                         
   0   9   2        396.75        376.43        10.87 o                         
   1   9   2         66.53         52.50         3.69 o                         
   2   9   2        179.53        187.68         6.66 o                         
   3   9   2        163.82        198.74         6.00 o                         
   4   9   2        530.99        592.86        12.19 o                         
   5   9   2        171.79        159.97         7.85 o                         
   6   9   2          5.02          9.39         3.83 o                         
   7   9   2          0.86         -3.05         5.18 o                         
   8   9   2         22.80         16.80         4.02 o                         
  -7  10   2        204.69        220.50        12.92 o                         
  -6  10   2        141.73        170.03         8.56 o                         
  -5  10   2         19.84         22.08         3.07 o                         
  -4  10   2         40.64         38.36         3.54 o                         
  -3  10   2        442.27        420.11         9.98 o                         
  -2  10   2        275.06        274.29         7.18 o                         
  -1  10   2         46.91         37.13         3.24 o                         
   0  10   2         10.05          2.18         2.24 o                         
   1  10   2        763.43        768.26        15.12 o                         
   2  10   2         19.64         16.80         2.61 o                         
   3  10   2         18.60         28.63         2.73 o                         
   4  10   2         77.45         78.62         7.92 o                         
   5  10   2        161.88        190.02         8.09 o                         
   6  10   2          6.69          8.78         3.67 o                         
   7  10   2          8.77         12.64         4.15 o                         
  -6  11   2          8.12          4.24         6.36 o                         
  -5  11   2          5.87          1.98         3.61 o                         
  -4  11   2          3.10          4.07         5.21 o                         
  -3  11   2         66.69         55.35         4.35 o                         
  -2  11   2        251.94        247.89         8.26 o                         
  -1  11   2          0.10         -1.98         3.47 o                         
   0  11   2        255.54        265.12         9.91 o                         
   1  11   2         41.57         37.14         3.51 o                         
   2  11   2          0.03         -3.06         3.06 o                         
   3  11   2         17.73         17.34         3.86 o                         
   4  11   2        147.06        105.49         8.41 o                         
   5  11   2          0.50         -3.94         4.03 o                         
   6  11   2         20.87         15.80         4.82 o                         
  -5  12   2          0.10         -5.07         5.07 o                         
  -4  12   2         24.82         25.42         4.69 o                         
  -3  12   2         16.71          3.13         4.13 o                         
  -2  12   2         24.27          4.80         3.50 o                         
  -1  12   2         11.63         -3.31         3.31 o                         
   0  12   2         33.42         27.19         4.07 o                         
   1  12   2          5.54         -2.23         4.15 o                         
   2  12   2          4.33         -1.99         3.20 o                         
   3  12   2         20.81          6.96         5.07 o                         
   4  12   2         24.42         24.70         5.03 o                         
  -2  13   2         18.67          6.81         5.71 o                         
  -1  13   2         14.50         17.43         3.97 o                         
   0  13   2         47.34         48.71         3.79 o                         
   1  13   2         10.46         16.42         3.90 o                         
   2  13   2          8.47          6.25         4.18 o                         
 -11   0   3         14.90          1.44        10.23 o                         
  -9   0   3         25.73         17.49         3.35 o                         
  -7   0   3          3.37          3.18         1.53 o                         
  -5   0   3        288.82        344.44         9.84 o                         
  -3   0   3       2910.43       2765.52        65.01 o                         
   1   0   3         61.75         49.02         1.52 o                         
   3   0   3         18.19         11.37         0.96 o                         
   5   0   3        388.02        428.80        10.58 o                         
   7   0   3         93.80         87.67         4.40 o                         
   9   0   3         20.56         17.70         2.37 o                         
 -11   1   3         13.06          7.90         4.67 o                         
 -10   1   3         38.81         41.48         2.31 o                         
  -9   1   3         70.29         68.27         2.96 o                         
  -8   1   3          2.99          3.13         1.21 o                         
  -7   1   3          0.68         -1.38         1.38 o                         
  -6   1   3         28.86         17.05         1.19 o                         
  -5   1   3        155.65        134.63         3.31 o                         
  -4   1   3       2809.84       2726.85        50.74 o                         
  -3   1   3        675.86        656.95        10.60 o                         
  -2   1   3      13728.91      14351.95       216.84 o                         
  -1   1   3        643.16        602.84        10.08 o                         
   0   1   3          2.20          1.38         0.41 o                         
   1   1   3       4056.72       3772.37        62.52 o                         
   2   1   3          7.79         10.91         0.61 o                         
   3   1   3         17.61         14.42         0.70 o                         
   4   1   3         49.44         41.34         1.40 o                         
   5   1   3       1729.52       1750.75        29.29 o                         
   6   1   3         31.66         28.96         1.54 o                         
   7   1   3         80.32         74.67         2.42 o                         
   8   1   3        494.77        504.35         9.18 o                         
   9   1   3          0.09         -1.79         1.85 o                         
  10   1   3          6.33         -3.18         4.06 o                         
 -11   2   3          1.36         -3.69        11.81 o                         
 -10   2   3         93.33         96.38         8.21 o                         
  -9   2   3        210.92        216.72         6.38 o                         
  -8   2   3        122.79        122.67         4.46 o                         
  -7   2   3        135.21        128.48         4.29 o                         
  -6   2   3         54.31         45.64         3.35 o                         
  -5   2   3       2421.31       2367.99        44.15 o                         
  -4   2   3        239.08        198.95         3.89 o                         
  -3   2   3        503.63        491.31         7.37 o                         
  -2   2   3       7238.58       6894.73        96.53 o                         
  -1   2   3       5335.48       4929.84        71.48 o                         
   0   2   3       5977.66       5491.55        79.77 o                         
   1   2   3       8658.30       8342.99       132.00 o                         
   2   2   3       2871.06       2734.16        45.45 o                         
   3   2   3       2316.71       2232.88        39.12 o                         
   4   2   3        264.43        316.43         5.67 o                         
   5   2   3        269.57        255.97         4.89 o                         
   6   2   3         13.58          8.69         0.97 o                         
   7   2   3         16.66         14.28         1.20 o                         
   8   2   3         36.42         32.03         1.99 o                         
   9   2   3        334.20        359.99         7.72 o                         
  10   2   3          0.31          6.54         3.30 o                         
 -11   3   3          1.51         -5.51         6.12 o                         
 -10   3   3         41.45         40.43         4.95 o                         
  -9   3   3         54.78         50.63         2.57 o                         
  -8   3   3          7.02         10.09         1.40 o                         
  -7   3   3         37.25         33.53         1.83 o                         
  -6   3   3        148.49        129.20         3.49 o                         
  -5   3   3          3.73          2.58         0.79 o                         
  -4   3   3        388.32        326.43         5.64 o                         
  -3   3   3        615.96        561.35         9.15 o                         
  -2   3   3         15.97         14.03         1.17 o                         
  -1   3   3        415.08        345.20         6.40 o                         
   0   3   3       2006.00       1944.75        31.01 o                         
   1   3   3         59.31         47.41         1.82 o                         
   2   3   3       6278.53       5886.79        97.60 o                         
   3   3   3        834.89        825.44        15.72 o                         
   4   3   3        795.58        740.36        14.19 o                         
   5   3   3        148.70        160.68         3.78 o                         
   6   3   3        202.69        199.87         4.72 o                         
   7   3   3        646.89        667.15        12.41 o                         
   8   3   3        729.25        729.90        13.60 o                         
   9   3   3        259.00        259.09         8.81 o                         
  10   3   3        158.58        161.09         8.68 o                         
 -10   4   3         28.93         29.69         4.09 o                         
  -9   4   3         37.04         35.95         3.15 o                         
  -8   4   3        124.34        139.25         5.32 o                         
  -7   4   3          0.31         -1.86         1.86 o                         
  -6   4   3          2.35          1.23         1.17 o                         
  -5   4   3        225.31        212.52         5.00 o                         
  -4   4   3         52.80         41.19         1.98 o                         
  -3   4   3       1265.17       1301.98        20.96 o                         
  -2   4   3        401.67        372.44         6.43 o                         
  -1   4   3        274.80        224.66         4.45 o                         
   0   4   3          0.50         -1.05         1.05 o                         
   1   4   3        378.96        409.07         8.35 o                         
   2   4   3        783.14        780.40        13.39 o                         
   3   4   3         20.05         21.64         1.47 o                         
   4   4   3        110.29        105.59         3.80 o                         
   5   4   3         57.18         62.38         3.32 o                         
   6   4   3          7.63          5.05         1.35 o                         
   7   4   3          0.75          1.64         1.96 o                         
   8   4   3         59.30         42.91         2.78 o                         
   9   4   3          1.51          2.38         2.69 o                         
  10   4   3         34.78         29.12         5.45 o                         
 -10   5   3         18.26         17.83         5.57 o                         
  -9   5   3         47.67         50.85         3.54 o                         
  -8   5   3         68.12         70.40         7.17 o                         
  -7   5   3         18.37         16.27         1.37 o                         
  -6   5   3          0.06         -0.19         2.36 o                         
  -5   5   3         18.04         16.37         2.28 o                         
  -4   5   3          0.13         -1.31         1.31 o                         
  -3   5   3          6.41         -1.26         1.26 o                         
  -2   5   3         70.46         57.83         2.57 o                         
  -1   5   3       6206.29       6276.53        99.43 o                         
   0   5   3        227.90        230.75         4.97 o                         
   1   5   3         97.23         85.23         2.86 o                         
   2   5   3        727.05        782.18        12.96 o                         
   3   5   3        759.36        754.74        13.07 o                         
   4   5   3       2241.19       2263.04        42.52 o                         
   5   5   3        123.75        131.64         7.39 o                         
   6   5   3         39.97         32.03         1.88 o                         
   7   5   3          1.90         -2.08         2.08 o                         
   8   5   3         56.60         46.34         2.95 o                         
   9   5   3          8.95          8.91         3.64 o                         
  10   5   3        110.07        127.58        10.71 o                         
 -10   6   3          0.66          0.48         4.04 o                         
  -9   6   3         18.69         21.71         3.66 o                         
  -8   6   3        114.66        120.05         5.37 o                         
  -7   6   3         90.91         87.08         3.74 o                         
  -6   6   3       1153.60       1231.37        22.47 o                         
  -5   6   3       1135.71       1163.99        22.48 o                         
  -4   6   3        227.58        245.79         5.45 o                         
  -3   6   3        496.06        519.12         9.40 o                         
  -2   6   3       1326.72       1333.47        23.44 o                         
  -1   6   3        345.24        411.89         7.33 o                         
   0   6   3       1014.19       1072.05        17.56 o                         
   1   6   3          5.72          2.67         1.64 o                         
   2   6   3        402.94        381.41         8.02 o                         
   3   6   3        444.05        421.20         8.84 o                         
   4   6   3         52.71         60.98         2.59 o                         
   5   6   3         45.80         30.54         2.56 o                         
   6   6   3         89.39         79.99         3.65 o                         
   7   6   3          8.82          5.32         2.60 o                         
   8   6   3          0.14         -0.47         2.70 o                         
   9   6   3         39.64         40.25         6.10 o                         
  -9   7   3          0.09         -2.02         4.32 o                         
  -8   7   3          0.08         -3.24         3.36 o                         
  -7   7   3         45.97         38.53         2.88 o                         
  -6   7   3          7.25         12.89         2.99 o                         
  -5   7   3        101.39        109.21         5.22 o                         
  -4   7   3         10.49          7.48         1.95 o                         
  -3   7   3         17.43         16.75         2.08 o                         
  -2   7   3          2.70          4.17         1.63 o                         
  -1   7   3         48.12         44.14         2.90 o                         
   0   7   3        225.08        272.46         5.87 o                         
   1   7   3        393.99        411.82         8.47 o                         
   2   7   3          0.04          0.81         1.57 o                         
   3   7   3        614.56        684.57        13.09 o                         
   4   7   3        889.62        940.44        17.46 o                         
   5   7   3        324.48        366.39         9.27 o                         
   6   7   3        305.08        322.83         9.31 o                         
   7   7   3         24.31         29.28         3.33 o                         
   8   7   3        225.37        248.43         8.86 o                         
   9   7   3         10.60          3.43         5.26 o                         
  -9   8   3         23.90         14.49        10.24 o                         
  -8   8   3         26.05         16.76         4.07 o                         
  -7   8   3          7.42          6.71         2.82 o                         
  -6   8   3        103.40        108.81         5.90 o                         
  -5   8   3          4.22          3.78         2.47 o                         
  -4   8   3         38.33         36.15         3.27 o                         
  -3   8   3        269.08        273.83         6.31 o                         
  -2   8   3         13.74         14.20         2.06 o                         
  -1   8   3        516.32        564.07        10.20 o                         
   0   8   3         59.88         45.70         2.70 o                         
   1   8   3         19.28         13.83         2.16 o                         
   2   8   3          5.37          3.08         1.93 o                         
   3   8   3        851.68        885.09        15.90 o                         
   4   8   3        686.90        708.47        13.06 o                         
   5   8   3         57.89         56.32         3.80 o                         
   6   8   3          0.93         -1.77         2.82 o                         
   7   8   3        113.32        115.38         8.86 o                         
   8   8   3          1.27          4.72        11.02 o                         
  -8   9   3          9.19          2.83         4.52 o                         
  -7   9   3         57.52         67.67         5.61 o                         
  -6   9   3        325.74        337.92        15.02 o                         
  -5   9   3         18.43         11.93         2.60 o                         
  -4   9   3          0.01         -2.31         2.31 o                         
  -3   9   3         36.75         22.65         2.67 o                         
  -2   9   3          1.52         -2.14         2.14 o                         
  -1   9   3        360.76        350.71         8.18 o                         
   0   9   3         78.17         85.77         4.42 o                         
   1   9   3        418.00        429.59        15.15 o                         
   2   9   3        734.33        753.77        13.93 o                         
   3   9   3         70.84         87.52         5.12 o                         
   4   9   3          8.95         15.62         2.49 o                         
   5   9   3         44.10         42.73         3.87 o                         
   6   9   3         56.51         55.02         4.70 o                         
   7   9   3         33.85         35.42         4.67 o                         
   8   9   3          0.64         -2.97         5.71 o                         
  -7  10   3          2.06         22.71         4.20 o                         
  -6  10   3        106.04        122.68         8.07 o                         
  -5  10   3          0.44         -2.63         2.63 o                         
  -4  10   3         31.94         25.18         3.23 o                         
  -3  10   3          0.20          7.67         2.73 o                         
  -2  10   3        348.51        337.77         8.14 o                         
  -1  10   3         59.95         47.77         3.91 o                         
   0  10   3          2.37          0.08         2.23 o                         
   1  10   3        325.70        350.45         8.25 o                         
   2  10   3        219.33        270.83         7.28 o                         
   3  10   3         12.94          9.60         2.56 o                         
   4  10   3         87.07         82.09         6.11 o                         
   5  10   3         54.08         66.55         5.06 o                         
   6  10   3          0.44         -3.08         3.48 o                         
   7  10   3          5.36         -2.31         6.82 o                         
  -6  11   3         91.88         86.45         7.44 o                         
  -5  11   3          8.85         -1.66         3.87 o                         
  -4  11   3         18.16         19.00         4.74 o                         
  -3  11   3        184.83        199.73         6.89 o                         
  -2  11   3         22.85         13.61         3.21 o                         
  -1  11   3          0.35         -3.04         3.04 o                         
   0  11   3        204.83        198.21         8.67 o                         
   1  11   3          0.93         -3.62         3.62 o                         
   2  11   3         34.86         34.66         4.46 o                         
   3  11   3          0.01         -1.46         3.02 o                         
   4  11   3         51.92         52.37         4.50 o                         
   5  11   3          0.64         -3.17         3.99 o                         
   6  11   3          5.54          4.65         5.82 o                         
  -5  12   3         11.79          1.84         7.66 o                         
  -4  12   3          2.50          5.29         4.09 o                         
  -3  12   3          5.20          7.11         3.97 o                         
  -2  12   3         37.61         15.46         4.69 o                         
  -1  12   3        121.12        124.49         6.85 o                         
   0  12   3         44.66         31.39         4.09 o                         
   1  12   3          4.69         -4.23         4.83 o                         
   2  12   3          9.29         -1.24         2.85 o                         
   3  12   3          3.28         -3.94         3.94 o                         
   4  12   3         52.77         58.87         8.92 o                         
  -2  13   3         71.51         87.35         9.99 o                         
  -1  13   3         51.27         48.93         4.41 o                         
   0  13   3         14.06         19.85         3.40 o                         
   1  13   3         11.39          2.00         3.57 o                         
   2  13   3          0.76         -3.95         3.95 o                         
 -10   0   4         29.79         33.80         4.08 o                         
  -8   0   4         30.33         30.29         3.96 o                         
  -6   0   4         46.29         33.06         2.39 o                         
  -4   0   4        679.45        674.18        16.20 o                         
  -2   0   4     135695.50     162705.73      7529.27 o                         
   0   0   4       3728.26       3215.75        84.11 o                         
   2   0   4        394.73        413.40         8.41 o                         
   4   0   4       1984.35       1925.60        45.39 o                         
   6   0   4          0.02         -0.69         1.45 o                         
   8   0   4        651.78        649.01        16.29 o                         
  10   0   4          1.15          6.81         3.80 o                         
 -11   1   4          3.11          2.36        10.23 o                         
 -10   1   4         16.01          6.75         2.31 o                         
  -9   1   4         51.71         43.26         3.05 o                         
  -8   1   4         67.35         74.95         3.06 o                         
  -7   1   4        400.04        409.12         8.43 o                         
  -6   1   4        238.13        240.76         4.87 o                         
  -5   1   4        240.46        225.28         4.26 o                         
  -4   1   4         48.69         69.95         2.78 o                         
  -3   1   4        100.40         87.80         2.22 o                         
  -2   1   4        648.54        650.69         9.27 o                         
  -1   1   4         12.01         16.52         0.88 o                         
   0   1   4        539.97        544.28        10.29 o                         
   1   1   4       3787.20       3379.17        55.86 o                         
   2   1   4       3831.11       3639.81        57.53 o                         
   3   1   4        690.51        664.85        10.30 o                         
   4   1   4        240.49        254.31         4.70 o                         
   5   1   4        318.81        362.22         6.88 o                         
   6   1   4        125.77        135.41         3.21 o                         
   7   1   4         36.94         27.31         1.37 o                         
   8   1   4          0.01          3.32         1.71 o                         
   9   1   4        124.66        141.63         4.28 o                         
  10   1   4          0.21          0.47         3.56 o                         
 -11   2   4          7.96          3.94        12.60 o                         
 -10   2   4         58.27         56.58         5.29 o                         
  -9   2   4         24.50         20.22         1.78 o                         
  -8   2   4         49.12         48.70         3.33 o                         
  -7   2   4        126.12        121.32         3.93 o                         
  -6   2   4        139.80        125.90         3.38 o                         
  -5   2   4          0.30          2.36         1.52 o                         
  -4   2   4         54.37         50.30         2.30 o                         
  -3   2   4         53.87         52.29         2.05 o                         
  -2   2   4      17585.57      17859.16       259.83 o                         
  -1   2   4       6322.88       5775.19        87.36 o                         
   0   2   4       3879.41       3665.21        53.28 o                         
   1   2   4        541.10        572.32        10.30 o                         
   2   2   4        139.72        174.27         3.26 o                         
   3   2   4         82.65         98.48         2.48 o                         
   4   2   4        106.40         96.18         2.22 o                         
   5   2   4       1030.58       1008.90        17.12 o                         
   6   2   4        240.96        225.53         4.56 o                         
   7   2   4         47.00         52.45         2.52 o                         
   8   2   4        272.29        303.70         6.58 o                         
   9   2   4         69.12         92.56         4.85 o                         
  10   2   4          1.39          0.43         3.44 o                         
 -11   3   4          1.24         -6.38         6.38 o                         
 -10   3   4          0.03         -0.77         4.99 o                         
  -9   3   4          0.57          0.38         2.23 o                         
  -8   3   4        243.62        262.58         6.59 o                         
  -7   3   4        424.68        426.41         8.88 o                         
  -6   3   4          8.98          6.48         1.19 o                         
  -5   3   4         10.83          4.67         0.82 o                         
  -4   3   4        552.18        591.36         9.31 o                         
  -3   3   4        967.22        926.72        14.29 o                         
  -2   3   4       6178.83       5848.28        88.56 o                         
  -1   3   4         19.59         11.75         0.91 o                         
   0   3   4          6.45          4.24         0.90 o                         
   1   3   4        560.81        506.80         9.83 o                         
   2   3   4       5651.00       5410.07        89.80 o                         
   3   3   4       7293.91       7151.01       132.64 o                         
   4   3   4       3175.06       3383.92        63.07 o                         
   5   3   4        349.68        369.21         7.11 o                         
   6   3   4         18.99          9.63         1.35 o                         
   7   3   4         25.52         22.31         2.02 o                         
   8   3   4         10.18         11.96         2.17 o                         
   9   3   4         73.54         65.06         4.86 o                         
  10   3   4         43.75         49.94         5.57 o                         
 -10   4   4         21.47         19.07         3.72 o                         
  -9   4   4        288.70        299.66         8.16 o                         
  -8   4   4        125.40        129.34         5.04 o                         
  -7   4   4         80.07         70.13         4.28 o                         
  -6   4   4        219.13        231.49         5.29 o                         
  -5   4   4        152.06        129.65         3.44 o                         
  -4   4   4         20.56         18.35         1.43 o                         
  -3   4   4        421.25        483.23         8.15 o                         
  -2   4   4       2382.38       2330.04        37.13 o                         
  -1   4   4        493.52        532.75         8.86 o                         
   0   4   4       1235.49       1284.73        21.66 o                         
   1   4   4       1855.67       1896.85        31.83 o                         
   2   4   4         62.56         74.35         3.17 o                         
   3   4   4       1015.47       1129.98        20.16 o                         
   4   4   4        280.33        286.65         6.19 o                         
   5   4   4          3.34         -0.52         1.53 o                         
   6   4   4         80.23         78.79         2.88 o                         
   7   4   4        162.41        177.11         4.97 o                         
   8   4   4         31.87         27.97         2.20 o                         
   9   4   4         14.02         15.95         2.61 o                         
  10   4   4         16.97         21.26         4.52 o                         
 -10   5   4         32.18         25.23         4.36 o                         
  -9   5   4          4.42          6.92         2.24 o                         
  -8   5   4          0.83          7.36         1.96 o                         
  -7   5   4        247.70        248.67         5.43 o                         
  -6   5   4          2.19         -1.78         1.78 o                         
  -5   5   4       1041.04       1082.09        20.73 o                         
  -4   5   4        361.60        303.25         5.81 o                         
  -3   5   4        330.28        283.71         5.60 o                         
  -2   5   4        941.33       1035.58        16.91 o                         
  -1   5   4       1146.78       1142.32        18.55 o                         
   0   5   4       2637.17       2576.86        41.11 o                         
   1   5   4         62.69         71.12         2.42 o                         
   2   5   4       2150.89       2351.02        41.63 o                         
   3   5   4         27.82         30.24         1.70 o                         
   4   5   4       1381.25       1359.57        27.74 o                         
   5   5   4        736.90        732.08        14.52 o                         
   6   5   4        248.01        219.46         6.54 o                         
   7   5   4        155.12        150.99         7.09 o                         
   8   5   4        111.65        118.89         4.60 o                         
   9   5   4          3.31          3.61         2.69 o                         
 -10   6   4         55.74         57.59         6.96 o                         
  -9   6   4          0.37         -1.12         4.30 o                         
  -8   6   4        127.82        143.22         5.60 o                         
  -7   6   4         13.11         17.74         2.05 o                         
  -6   6   4         79.13         97.80         4.04 o                         
  -5   6   4        394.27        425.61         9.37 o                         
  -4   6   4        105.21        101.74         3.64 o                         
  -3   6   4         63.05         70.38         2.98 o                         
  -2   6   4         82.88         67.76         3.20 o                         
  -1   6   4          3.06          5.56         1.53 o                         
   0   6   4        264.68        277.64         6.27 o                         
   1   6   4        302.30        245.54        10.43 o                         
   2   6   4        292.12        259.39         5.89 o                         
   3   6   4        448.40        457.46         8.99 o                         
   4   6   4        901.31        936.76        17.12 o                         
   5   6   4         36.03         74.80         8.66 o                         
   6   6   4          4.46          1.92         2.00 o                         
   7   6   4         13.44         10.74         2.20 o                         
   8   6   4          0.06          5.88         2.65 o                         
   9   6   4         24.77         16.20         4.87 o                         
  -9   7   4         16.21         16.21         3.88 o                         
  -8   7   4          0.28          1.19         3.17 o                         
  -7   7   4         34.70         27.37         3.00 o                         
  -6   7   4         88.95         89.29         4.87 o                         
  -5   7   4        125.48        133.39         4.97 o                         
  -4   7   4        341.58        336.37         7.47 o                         
  -3   7   4          0.50         -1.84         1.84 o                         
  -2   7   4        380.98        373.68         7.06 o                         
  -1   7   4        266.06        340.81         7.23 o                         
   0   7   4        418.35        467.70         8.41 o                         
   1   7   4        113.45        122.80         4.29 o                         
   2   7   4         33.95         30.58         2.06 o                         
   3   7   4        963.75       1014.43        17.77 o                         
   4   7   4          0.19          5.09         2.34 o                         
   5   7   4       1833.88       1985.09        37.75 o                         
   6   7   4         57.81         59.29         4.83 o                         
   7   7   4        225.76        237.12         7.45 o                         
   8   7   4         47.03         47.35         6.76 o                         
   9   7   4          1.66         -4.15         8.06 o                         
  -9   8   4         55.34         31.22         5.10 o                         
  -8   8   4         20.52         14.78         4.38 o                         
  -7   8   4          7.21          3.52         2.80 o                         
  -6   8   4         19.97         18.39         3.07 o                         
  -5   8   4         68.30         65.85         3.70 o                         
  -4   8   4          5.50          3.70         2.09 o                         
  -3   8   4         54.15         44.11         3.03 o                         
  -2   8   4        527.96        542.36         9.86 o                         
  -1   8   4        174.09        192.19         4.85 o                         
   0   8   4         12.18          4.35         1.89 o                         
   1   8   4        572.96        570.84        10.80 o                         
   2   8   4        410.15        426.91         8.64 o                         
   3   8   4         65.30         82.52         5.25 o                         
   4   8   4         77.75         77.35         3.64 o                         
   5   8   4         66.85         67.91         3.95 o                         
   6   8   4         25.69         23.91         3.41 o                         
   7   8   4         16.59         14.99         4.69 o                         
   8   8   4          6.57          5.80         7.73 o                         
  -8   9   4          2.51         -1.77         4.59 o                         
  -7   9   4          0.72          3.23         5.28 o                         
  -6   9   4         21.84         19.08         4.40 o                         
  -5   9   4          9.12          2.98         2.64 o                         
  -4   9   4          4.25         -2.28         2.32 o                         
  -3   9   4          1.24         -2.20         2.20 o                         
  -2   9   4          1.95         -2.49         2.49 o                         
  -1   9   4        202.49        186.22         6.70 o                         
   0   9   4         79.04         54.83         4.46 o                         
   1   9   4        123.39        133.27         5.27 o                         
   2   9   4        156.26        159.09         5.41 o                         
   3   9   4          1.07          0.14         2.92 o                         
   4   9   4         91.53         79.52         4.61 o                         
   5   9   4         47.08         40.35         3.84 o                         
   6   9   4         13.80          4.78         4.34 o                         
   7   9   4         32.75         32.47         5.66 o                         
  -7  10   4        195.24        222.98         9.61 o                         
  -6  10   4        253.14        274.49         9.42 o                         
  -5  10   4          8.81         -0.64         2.77 o                         
  -4  10   4        199.00        201.37         7.23 o                         
  -3  10   4        180.16        186.28         6.26 o                         
  -2  10   4         15.86         13.38         2.59 o                         
  -1  10   4        183.31        177.27         5.95 o                         
   0  10   4         16.14          9.69         2.38 o                         
   1  10   4          0.43         -1.75         2.49 o                         
   2  10   4       1139.04       1200.95        21.27 o                         
   3  10   4        109.66        125.76         6.45 o                         
   4  10   4        163.98        178.08         7.63 o                         
   5  10   4          4.12          9.94         4.19 o                         
   6  10   4          2.98          4.95         3.59 o                         
   7  10   4          0.98         -6.09         6.09 o                         
  -6  11   4          0.50          3.82         5.08 o                         
  -5  11   4          3.04         -3.14         3.14 o                         
  -4  11   4          3.71         -3.69         3.69 o                         
  -3  11   4         12.02          8.77         2.95 o                         
  -2  11   4          4.64         -0.54         3.13 o                         
  -1  11   4          1.82         -2.28         3.19 o                         
   0  11   4         10.29          9.59         4.30 o                         
   1  11   4         11.97          7.16         3.20 o                         
   2  11   4         47.12         38.12         3.46 o                         
   3  11   4          0.59         -0.67         3.47 o                         
   4  11   4        107.15        100.16         9.75 o                         
   5  11   4        257.89        280.96        17.74 o                         
  -5  12   4          2.52         -5.08         5.08 o                         
  -4  12   4          2.44         -0.66         3.98 o                         
  -3  12   4         19.46         19.12         4.16 o                         
  -2  12   4         58.64         48.87         5.07 o                         
  -1  12   4         15.51          8.98         3.65 o                         
   0  12   4         15.90          2.79         3.24 o                         
   1  12   4         79.72         77.67         4.61 o                         
   2  12   4         50.18         44.53         3.55 o                         
   3  12   4          6.45          7.53         3.62 o                         
   4  12   4         51.41         44.78         6.52 o                         
  -2  13   4          1.11         -0.68         4.28 o                         
  -1  13   4          0.73         -4.11         4.11 o                         
   0  13   4          9.94          3.83         3.88 o                         
   1  13   4         24.69         15.09         3.68 o                         
   2  13   4          4.21          5.63         4.28 o                         
 -11   0   5          9.97          7.87        10.23 o                         
  -9   0   5        429.66        434.71        13.21 o                         
  -7   0   5        255.49        245.92        12.40 o                         
  -5   0   5       5372.60       5259.92       138.01 o                         
  -3   0   5         83.10         69.54         2.42 o                         
  -1   0   5       7255.19       6814.35       159.80 o                         
   1   0   5       7173.21       6752.45       158.29 o                         
   3   0   5        533.74        474.03         9.69 o                         
   5   0   5        946.23        925.50        24.02 o                         
   7   0   5         92.25         93.96         4.12 o                         
   9   0   5         13.15         12.66         2.86 o                         
 -11   1   5          3.40         -5.39         5.39 o                         
 -10   1   5          0.07         -2.23         2.67 o                         
  -9   1   5          0.65          5.18         2.15 o                         
  -8   1   5        194.10        202.09         5.57 o                         
  -7   1   5          1.53          2.33         1.70 o                         
  -6   1   5        298.52        322.16         7.26 o                         
  -5   1   5         19.62         19.27         1.36 o                         
  -4   1   5        796.85        848.91        14.35 o                         
  -3   1   5       4710.53       4365.03        63.40 o                         
  -2   1   5      15150.39      15184.80       220.91 o                         
  -1   1   5        415.29        407.57         6.40 o                         
   0   1   5       6103.89       5520.61        83.32 o                         
   1   1   5       1613.18       1562.97        24.88 o                         
   2   1   5       2067.65       2066.13        32.76 o                         
   3   1   5       2290.29       2441.87        37.11 o                         
   4   1   5        307.84        330.05         6.65 o                         
   5   1   5        250.50        273.52         5.20 o                         
   6   1   5       1095.45       1085.71        18.49 o                         
   7   1   5          1.00          0.31         1.35 o                         
   8   1   5        212.75        208.35         4.77 o                         
   9   1   5          2.10          4.82         1.94 o                         
  10   1   5         14.49          6.79         4.34 o                         
 -11   2   5         29.55         10.61         6.79 o                         
 -10   2   5          2.98          9.83         4.54 o                         
  -9   2   5          3.67          3.84         2.20 o                         
  -8   2   5         61.03         54.45         3.48 o                         
  -7   2   5         82.41         69.62         2.52 o                         
  -6   2   5         70.02         61.61         2.43 o                         
  -5   2   5        135.39        116.10         3.12 o                         
  -4   2   5        577.30        563.41         9.72 o                         
  -3   2   5       2194.92       2038.95        29.78 o                         
  -2   2   5       2894.57       2785.54        40.61 o                         
  -1   2   5       2407.95       2329.54        36.95 o                         
   0   2   5        905.42        863.18        13.87 o                         
   1   2   5        430.86        384.76         6.73 o                         
   2   2   5       1291.81       1294.68        20.67 o                         
   3   2   5        974.07       1026.67        17.30 o                         
   4   2   5       1783.45       1906.61        31.86 o                         
   5   2   5         25.19         21.47         1.25 o                         
   6   2   5         92.15         89.98         2.96 o                         
   7   2   5          1.81          1.79         1.48 o                         
   8   2   5          0.57          0.10         1.82 o                         
   9   2   5        613.97        625.00        11.48 o                         
  10   2   5         30.91         32.56         4.14 o                         
 -11   3   5          1.07          0.38         6.94 o                         
  -9   3   5         21.61         20.73         2.81 o                         
  -8   3   5         55.11         54.56         3.46 o                         
  -7   3   5         67.66         73.63         3.33 o                         
  -6   3   5          9.18          3.00         1.20 o                         
  -5   3   5         97.33         83.51         2.62 o                         
  -4   3   5       2539.02       2511.56        38.24 o                         
  -3   3   5         16.25          8.76         0.75 o                         
  -2   3   5       3445.96       3327.82        50.47 o                         
  -1   3   5       1025.02        982.53        16.59 o                         
   0   3   5        284.39        262.88         6.13 o                         
   1   3   5         67.54         68.82         2.51 o                         
   2   3   5       2932.63       2829.21        49.69 o                         
   3   3   5        587.15        645.99        12.05 o                         
   4   3   5        623.50        682.49        15.10 o                         
   5   3   5          9.50         14.95         1.24 o                         
   6   3   5          7.10          9.94         1.59 o                         
   7   3   5          2.30          0.26         1.99 o                         
   8   3   5        203.20        201.18         6.11 o                         
   9   3   5         72.69         84.09         4.14 o                         
  10   3   5          7.71         -0.37         4.20 o                         
 -10   4   5          9.85          6.62         4.79 o                         
  -9   4   5        110.51        124.13         4.63 o                         
  -8   4   5        127.81        136.40         4.52 o                         
  -7   4   5         97.17         97.42         3.95 o                         
  -6   4   5        126.37        118.80         3.30 o                         
  -5   4   5        349.21        386.76         6.77 o                         
  -4   4   5          8.50          4.80         1.58 o                         
  -3   4   5        197.51        223.82         4.20 o                         
  -2   4   5       2500.76       2480.54        39.54 o                         
  -1   4   5         16.58         21.08         1.63 o                         
   0   4   5        919.35        896.50        14.59 o                         
   1   4   5       5735.54       5792.49        96.23 o                         
   2   4   5        227.58        238.96         5.65 o                         
   3   4   5       1441.58       1606.77        27.05 o                         
   4   4   5       1645.30       1751.05        32.99 o                         
   5   4   5        326.41        325.06         7.40 o                         
   6   4   5        482.25        453.85         9.31 o                         
   7   4   5        561.83        547.00        11.31 o                         
   8   4   5        334.21        324.41         7.70 o                         
   9   4   5         56.49         52.29         3.54 o                         
  10   4   5          2.22         -0.08         3.72 o                         
 -10   5   5         26.31         29.80         4.46 o                         
  -9   5   5          0.43         -3.70         3.70 o                         
  -8   5   5         96.39        117.01         6.00 o                         
  -7   5   5        206.14        174.71         5.59 o                         
  -6   5   5          1.75         -0.61         1.52 o                         
  -5   5   5        288.97        298.53         6.68 o                         
  -4   5   5         57.37         49.94         2.34 o                         
  -3   5   5       2536.40       2560.11        40.87 o                         
  -2   5   5        425.22        471.99         8.13 o                         
  -1   5   5        578.49        661.49        11.11 o                         
   0   5   5        827.81        890.98        15.45 o                         
   1   5   5        590.59        648.23        10.87 o                         
   2   5   5          0.12          4.10         1.31 o                         
   3   5   5        660.83        565.61        10.09 o                         
   4   5   5        509.88        546.19        11.84 o                         
   5   5   5        498.76        467.21        10.51 o                         
   6   5   5          0.29          4.65         2.65 o                         
   7   5   5          2.49          3.04         1.72 o                         
   8   5   5         69.05         61.85         5.87 o                         
   9   5   5         11.66         13.26         3.06 o                         
 -10   6   5          3.84          3.52         4.17 o                         
  -9   6   5         81.08         71.51         5.92 o                         
  -8   6   5        162.35        158.70         4.73 o                         
  -7   6   5         99.83        103.52         5.29 o                         
  -6   6   5         21.69         19.25         2.69 o                         
  -5   6   5         35.34         39.46         3.80 o                         
  -4   6   5        129.21        128.05         3.72 o                         
  -3   6   5        303.57        293.64         7.33 o                         
  -2   6   5          0.71         -1.40         1.40 o                         
  -1   6   5        205.06        220.23         6.05 o                         
   0   6   5       1331.09       1325.88        22.63 o                         
   1   6   5        224.30        198.35         5.19 o                         
   2   6   5         17.63         19.23         2.40 o                         
   3   6   5        313.97        314.98         6.52 o                         
   4   6   5          0.42          0.57         1.32 o                         
   5   6   5          0.08         -1.66         2.66 o                         
   6   6   5         12.82          6.30         2.35 o                         
   7   6   5         62.60         59.37         3.17 o                         
   8   6   5        403.88        417.84        11.55 o                         
   9   6   5          0.38         -1.98         4.74 o                         
  -9   7   5          2.11         -0.23         3.63 o                         
  -8   7   5          2.54          6.83         2.86 o                         
  -6   7   5          0.47         23.17         8.27 o                         
  -5   7   5         50.79         45.16         3.20 o                         
  -4   7   5         32.80         30.22         2.14 o                         
  -3   7   5         20.04         23.54         1.84 o                         
  -2   7   5        409.15        455.12         8.28 o                         
  -1   7   5          1.00         -0.46         1.61 o                         
   0   7   5        294.81        319.30         6.65 o                         
   1   7   5          1.75         -0.73         1.65 o                         
   2   7   5         17.69         14.33         2.08 o                         
   3   7   5        435.19        470.93         9.16 o                         
   4   7   5        136.22        140.14         4.34 o                         
   5   7   5          0.03          8.13         2.88 o                         
   6   7   5         31.48         25.08         2.49 o                         
   7   7   5         41.35         41.86         3.35 o                         
   8   7   5         30.65         25.48         4.20 o                         
   9   7   5         39.05         37.15         8.13 o                         
  -9   8   5         14.31         -1.59         5.57 o                         
  -8   8   5         52.84         37.37         5.47 o                         
  -7   8   5          7.68          4.16         2.89 o                         
  -6   8   5        651.25        685.92        13.75 o                         
  -5   8   5         44.72         36.84         2.17 o                         
  -4   8   5        250.70        263.57         6.02 o                         
  -3   8   5          0.91          2.58         2.61 o                         
  -2   8   5        802.35        795.47        13.71 o                         
  -1   8   5          8.95          4.63         1.91 o                         
   0   8   5         21.27          9.17         2.30 o                         
   1   8   5         41.64         24.95         2.29 o                         
   2   8   5       1084.14       1044.36        17.60 o                         
   3   8   5        163.20        186.78         5.30 o                         
   4   8   5        194.81        195.46         5.25 o                         
   5   8   5        416.73        423.59        10.02 o                         
   6   8   5         19.16          7.84         3.03 o                         
   7   8   5         77.18         81.62         8.00 o                         
   8   8   5        123.07        103.70        14.42 o                         
  -8   9   5         21.55         11.29         5.85 o                         
  -7   9   5          0.34         -0.37         3.72 o                         
  -6   9   5          6.56         -2.58         2.79 o                         
  -5   9   5          4.19          3.56         2.34 o                         
  -4   9   5         34.05         33.51         2.58 o                         
  -3   9   5        207.09        190.43         6.19 o                         
  -2   9   5         47.25         37.57         3.04 o                         
  -1   9   5        270.51        265.02         6.89 o                         
   0   9   5         10.95         -1.80         2.33 o                         
   1   9   5        783.14        831.17        15.20 o                         
   2   9   5        452.60        473.82         9.19 o                         
   3   9   5         13.32         14.77         2.92 o                         
   4   9   5        140.02        142.09         6.61 o                         
   5   9   5         23.08         20.79         3.96 o                         
   6   9   5          8.22         -2.06         3.76 o                         
   7   9   5          7.72          8.72         5.34 o                         
  -7  10   5          7.68          8.05         3.93 o                         
  -6  10   5          7.56          8.35         3.26 o                         
  -5  10   5         23.15         14.94         2.99 o                         
  -4  10   5         46.08         42.87         3.54 o                         
  -3  10   5          9.77          3.73         2.61 o                         
  -2  10   5          0.02         -2.36         2.36 o                         
  -1  10   5        258.09        248.10         6.84 o                         
   0  10   5          7.15          5.06         2.46 o                         
   1  10   5         36.74         35.83         2.84 o                         
   2  10   5        169.03        206.57         6.03 o                         
   3  10   5          0.02          3.75         3.47 o                         
   4  10   5        152.56        158.93         6.75 o                         
   5  10   5         22.43         17.86         6.54 o                         
   6  10   5         26.73         23.66         4.05 o                         
  -6  11   5         78.44         73.14         5.92 o                         
  -5  11   5          3.95          2.07         3.23 o                         
  -4  11   5          0.03         -1.45         4.22 o                         
  -3  11   5         17.00          9.72         2.84 o                         
  -2  11   5         44.14         26.75         3.17 o                         
  -1  11   5        206.55        192.40        11.51 o                         
   0  11   5          0.25          0.39         3.48 o                         
   1  11   5         19.37         22.64         3.59 o                         
   2  11   5         64.68         59.38         4.19 o                         
   3  11   5          0.20          1.46         3.20 o                         
   4  11   5         24.99         36.28         4.61 o                         
   5  11   5         49.60         48.26         5.46 o                         
  -5  12   5          3.45          1.80         8.85 o                         
  -4  12   5          9.37          0.80         4.34 o                         
  -3  12   5          1.12          4.48         3.93 o                         
  -2  12   5         59.75         49.16         4.92 o                         
  -1  12   5          3.24         -2.93         3.42 o                         
   0  12   5         18.57          2.19         3.02 o                         
   1  12   5          6.92          3.39         3.99 o                         
   2  12   5        121.02        117.09         8.26 o                         
   3  12   5          2.19          4.84         4.01 o                         
   4  12   5          1.83          3.80         6.21 o                         
  -2  13   5         15.57          5.45         4.40 o                         
  -1  13   5          1.51         -4.01         4.26 o                         
   0  13   5         11.94         11.72         3.84 o                         
   1  13   5          4.31         -2.54         4.09 o                         
 -10   0   6         17.72         14.48         4.21 o                         
  -8   0   6        198.56        209.39         8.92 o                         
  -6   0   6         42.92         34.04         3.31 o                         
  -4   0   6       2528.63       2754.53        64.89 o                         
  -2   0   6       1160.58       1102.46        23.82 o                         
   0   0   6       3052.56       2771.51        59.44 o                         
   2   0   6        397.28        430.30         8.87 o                         
   4   0   6       2695.89       2668.54        62.79 o                         
   6   0   6          0.20          0.63         1.46 o                         
   8   0   6        498.69        485.60        13.67 o                         
  10   0   6        146.52        153.32        11.89 o                         
 -11   1   6         31.37         33.02         8.62 o                         
 -10   1   6          2.73          2.29         2.84 o                         
  -9   1   6        188.58        207.11         6.06 o                         
  -8   1   6          2.02          1.25         1.85 o                         
  -7   1   6          0.01         -1.09         1.09 o                         
  -6   1   6         11.77          6.96         1.33 o                         
  -5   1   6       1487.88       1469.04        26.06 o                         
  -4   1   6        216.64        220.37         4.17 o                         
  -3   1   6       2703.06       2606.53        39.58 o                         
  -2   1   6      17075.11      17602.46       266.23 o                         
  -1   1   6         18.19         14.85         0.75 o                         
   0   1   6       2250.84       2127.53        32.26 o                         
   1   1   6        784.62        780.17        12.58 o                         
   2   1   6        305.98        300.60         5.61 o                         
   3   1   6       4517.22       4459.97        67.54 o                         
   4   1   6          8.30          9.09         0.78 o                         
   5   1   6       1059.34       1062.00        18.02 o                         
   6   1   6          0.05          0.57         1.23 o                         
   7   1   6        191.84        198.35         4.50 o                         
   8   1   6          8.71          5.00         1.69 o                         
   9   1   6         51.38         39.99         2.40 o                         
  10   1   6          7.70          4.96         3.52 o                         
 -11   2   6          3.40         -6.30        12.60 o                         
 -10   2   6         53.17         41.34         4.09 o                         
  -9   2   6          2.93          0.19         2.77 o                         
  -8   2   6         83.69         95.11         4.82 o                         
  -7   2   6          1.95          0.92         1.42 o                         
  -6   2   6         15.30          4.28         1.31 o                         
  -5   2   6        712.46        728.43        12.49 o                         
  -4   2   6         14.95         19.75         1.31 o                         
  -3   2   6         39.20         33.51         1.57 o                         
  -2   2   6          7.40          3.50         0.70 o                         
  -1   2   6       1521.13       1404.47        23.53 o                         
   0   2   6       1482.25       1371.87        21.91 o                         
   1   2   6        443.12        431.67         8.36 o                         
   2   2   6       1015.44       1113.67        17.80 o                         
   3   2   6         11.29         20.54         0.95 o                         
   5   2   6         19.66         27.23         1.56 o                         
   6   2   6         15.48         13.84         1.50 o                         
   7   2   6         33.21         38.17         2.97 o                         
   8   2   6        175.34        190.41         5.47 o                         
   9   2   6         90.03         99.97         4.72 o                         
  10   2   6          5.77         14.71         5.34 o                         
 -11   3   6          2.11          8.29         5.58 o                         
 -10   3   6         24.23         18.72         3.40 o                         
  -9   3   6         14.29          9.57         2.55 o                         
  -8   3   6         23.63         18.38         2.46 o                         
  -7   3   6         51.19         60.08         3.20 o                         
  -6   3   6          8.41          4.14         1.02 o                         
  -5   3   6        399.32        384.84         6.97 o                         
  -4   3   6       1610.94       1645.67        25.23 o                         
  -3   3   6        113.63        112.21         2.57 o                         
  -2   3   6         20.28         13.96         0.89 o                         
  -1   3   6        185.13        154.67         3.38 o                         
   0   3   6       2114.67       2099.02        37.00 o                         
   1   3   6       1481.27       1556.16        26.11 o                         
   2   3   6         35.21         50.06         1.86 o                         
   3   3   6          6.70          4.69         0.76 o                         
   4   3   6        226.65        237.39         5.65 o                         
   5   3   6       1787.02       1817.09        32.24 o                         
   6   3   6        536.00        539.80        11.67 o                         
   7   3   6          3.87         -1.79         1.79 o                         
   8   3   6         12.43         21.06         2.46 o                         
   9   3   6         24.67         31.69         3.23 o                         
  10   3   6         75.16         73.16        11.93 o                         
 -10   4   6          5.90          2.35         7.27 o                         
  -9   4   6         12.11          7.81         1.99 o                         
  -8   4   6          6.08          2.18         1.90 o                         
  -7   4   6          9.18          7.66         1.81 o                         
  -6   4   6         61.45         62.38         2.57 o                         
  -5   4   6         31.27         17.44         1.26 o                         
  -4   4   6        238.88        202.78         4.11 o                         
  -3   4   6       4562.79       4627.44        73.34 o                         
  -2   4   6        941.60       1025.63        16.66 o                         
  -1   4   6        104.03         75.49         2.38 o                         
   0   4   6       2224.66       2299.32        38.46 o                         
   1   4   6        133.44        134.39         3.10 o                         
   2   4   6        338.95        379.70         7.80 o                         
   3   4   6         82.20        122.32         3.15 o                         
   4   4   6        411.69        372.39        11.48 o                         
   5   4   6        176.02        183.67         5.31 o                         
   6   4   6          9.95          8.86         1.47 o                         
   7   4   6        238.55        250.89         7.48 o                         
   8   4   6         95.01         98.39         4.83 o                         
   9   4   6          0.15          0.31         3.13 o                         
  10   4   6          3.83          0.48         4.84 o                         
 -10   5   6          5.86          2.44         5.26 o                         
  -9   5   6          2.04         -0.72         3.13 o                         
  -8   5   6        336.80        370.04        11.56 o                         
  -7   5   6         44.44         41.86         2.67 o                         
  -6   5   6        147.21        133.13         3.83 o                         
  -5   5   6          3.81         -1.39         1.39 o                         
  -4   5   6         28.39         19.26         1.39 o                         
  -3   5   6        454.01        560.19         9.54 o                         
  -2   5   6       1146.65       1223.22        19.86 o                         
  -1   5   6        113.40        128.07         3.20 o                         
   0   5   6         20.69         32.52         1.76 o                         
   1   5   6        851.67        884.43        15.32 o                         
   2   5   6       3623.44       3681.68        64.73 o                         
   3   5   6       2027.95       2048.41        34.48 o                         
   4   5   6        354.71        377.39         8.76 o                         
   5   5   6        187.82        182.15         5.02 o                         
   6   5   6          2.96         -1.75         1.75 o                         
   7   5   6         21.50         16.50         1.64 o                         
   8   5   6        255.42        264.26         7.63 o                         
   9   5   6         59.87         46.31         4.19 o                         
 -10   6   6         11.81          1.87         4.35 o                         
  -9   6   6         23.30         14.72         4.65 o                         
  -8   6   6          2.36         12.84         2.11 o                         
  -7   6   6          0.37         -1.30         2.36 o                         
  -6   6   6         21.60         20.37         2.53 o                         
  -5   6   6          1.07          3.26         2.04 o                         
  -4   6   6          8.47          6.18         1.68 o                         
  -3   6   6        602.21        562.86        11.87 o                         
  -2   6   6         25.37         18.23         1.71 o                         
  -1   6   6        362.04        385.70        13.03 o                         
   0   6   6        136.20        118.54         7.11 o                         
   1   6   6          7.72          2.18         1.44 o                         
   2   6   6        687.57        706.92        13.31 o                         
   3   6   6          0.26          0.90         1.45 o                         
   4   6   6         57.74         56.01         3.35 o                         
   5   6   6         83.30         83.43         4.64 o                         
   6   6   6          0.68         -2.36         2.36 o                         
   7   6   6         31.37         32.46         2.35 o                         
   8   6   6         73.12         73.71         5.46 o                         
   9   6   6          4.16         -5.53         5.53 o                         
  -9   7   6          6.82          0.70         3.32 o                         
  -8   7   6        209.78        227.46         7.42 o                         
  -7   7   6        136.09        141.87         6.09 o                         
  -6   7   6        100.39        105.35         5.08 o                         
  -5   7   6        309.76        332.57         6.48 o                         
  -4   7   6        279.10        314.36         6.29 o                         
  -3   7   6        253.61        278.14         5.77 o                         
  -2   7   6         63.99         60.86         3.32 o                         
  -1   7   6         98.65        109.24         3.47 o                         
   0   7   6         45.77         31.12         1.89 o                         
   1   7   6        220.17        218.20         5.64 o                         
   2   7   6        694.61        692.75        13.33 o                         
   3   7   6       1864.68       1953.58        33.23 o                         
   4   7   6        226.91        249.58         6.17 o                         
   5   7   6        893.67        932.59        18.75 o                         
   6   7   6         59.00         71.74         4.28 o                         
   8   7   6         92.80         66.93         7.80 o                         
  -9   8   6          7.50         -2.20         7.10 o                         
  -8   8   6          0.04         -1.76         4.23 o                         
  -7   8   6          4.09         -2.90         3.15 o                         
  -6   8   6         53.75         59.75         3.65 o                         
  -5   8   6         47.06         41.56         2.46 o                         
  -4   8   6         92.61        101.65         4.50 o                         
  -3   8   6        204.15        211.19         7.30 o                         
  -2   8   6          2.30         -0.04         2.10 o                         
  -1   8   6         36.13         29.74         2.15 o                         
   0   8   6          1.08         -1.54         1.88 o                         
   1   8   6        730.73        774.14        13.44 o                         
   2   8   6        167.07        179.87         6.14 o                         
   3   8   6        640.75        685.08        12.74 o                         
   4   8   6         57.57         53.42         4.07 o                         
   5   8   6          6.60          6.16         3.14 o                         
   6   8   6         50.91         45.94         3.48 o                         
   7   8   6         61.92         69.64         5.57 o                         
   8   8   6          0.09         -7.08         7.08 o                         
  -8   9   6         43.95         48.18         6.70 o                         
  -7   9   6         22.40         27.56         4.12 o                         
  -6   9   6         81.98         77.30         4.54 o                         
  -5   9   6        117.78        119.86         5.49 o                         
  -4   9   6        184.19        177.07         5.43 o                         
  -3   9   6          0.09         -2.06         2.06 o                         
  -2   9   6        700.96        771.47        14.30 o                         
  -1   9   6         22.20         13.90         2.52 o                         
   0   9   6          1.96         -2.20         2.20 o                         
   1   9   6          9.21          8.30         2.31 o                         
   2   9   6       1335.43       1325.31        23.27 o                         
   3   9   6        672.69        719.43        14.99 o                         
   4   9   6         27.00         22.16         2.57 o                         
   5   9   6          0.65          0.31         3.86 o                         
   6   9   6         70.06         56.05         6.13 o                         
   7   9   6          0.44         -1.88         4.10 o                         
  -7  10   6          3.38          0.08         3.80 o                         
  -6  10   6          7.52          0.56         3.27 o                         
  -5  10   6        107.08        113.64         6.28 o                         
  -4  10   6         19.67         12.70         3.06 o                         
  -3  10   6          1.24         -2.58         2.58 o                         
  -2  10   6          1.56         -2.40         2.40 o                         
  -1  10   6         98.17         86.45         4.72 o                         
   0  10   6        136.58         99.21         4.70 o                         
   1  10   6          0.97         -2.46         2.46 o                         
   2  10   6         10.77         12.51         2.94 o                         
   3  10   6        114.07        156.63         7.08 o                         
   4  10   6          0.08         -3.28         3.49 o                         
   5  10   6          0.19          2.15         4.48 o                         
   6  10   6         29.20         14.99         4.40 o                         
  -6  11   6          5.29         -1.99         6.47 o                         
  -5  11   6          0.37         -3.38         3.38 o                         
  -4  11   6         32.08         18.28         3.85 o                         
  -3  11   6         16.56         13.02         3.25 o                         
  -2  11   6        122.30        145.68         6.54 o                         
  -1  11   6          8.99         13.85         4.16 o                         
   0  11   6         24.99         20.77         4.38 o                         
   1  11   6          1.02         -2.07         3.33 o                         
   2  11   6         47.44         46.34         3.79 o                         
   3  11   6         74.34         90.11         7.83 o                         
   4  11   6         13.10         10.92         3.76 o                         
   5  11   6         33.73         38.31         4.82 o                         
  -4  12   6         11.83         14.62         4.33 o                         
  -3  12   6          7.40          4.93         3.69 o                         
  -2  12   6          0.51         -2.15         3.51 o                         
  -1  12   6          2.88          2.19         3.23 o                         
   0  12   6          4.55         -2.92         2.92 o                         
   1  12   6          0.81         -0.22         3.01 o                         
   2  12   6          0.04         -3.59         3.59 o                         
   3  12   6          0.59         -1.75         3.37 o                         
   4  12   6          1.15          1.04         4.21 o                         
  -2  13   6         21.11         14.17         6.40 o                         
  -1  13   6          4.15         -3.67         3.67 o                         
   0  13   6          7.47         14.00         4.56 o                         
   1  13   6          3.89         -4.77         4.77 o                         
 -11   0   7         23.18         11.81        10.24 o                         
  -9   0   7          0.12         -1.87         3.49 o                         
  -7   0   7         44.15         42.70         3.40 o                         
  -5   0   7         98.34         83.75         3.53 o                         
  -3   0   7       3674.25       3336.64        71.57 o                         
  -1   0   7      11444.73      10830.89       253.99 o                         
   1   0   7       2080.86       1999.44        39.77 o                         
   3   0   7       1661.56       1627.61        32.51 o                         
   5   0   7        341.79        339.92        11.04 o                         
   7   0   7         45.60         43.32         3.10 o                         
   9   0   7        150.71        147.70         6.79 o                         
 -11   1   7          4.91          7.59         7.73 o                         
 -10   1   7          7.05          5.38         2.24 o                         
  -9   1   7         49.77         44.88         3.08 o                         
  -8   1   7          2.33         -1.05         1.99 o                         
  -7   1   7         56.83         55.15         2.64 o                         
  -6   1   7       1040.84       1117.89        20.05 o                         
  -5   1   7        174.27        212.82         5.16 o                         
  -4   1   7       5938.08       5827.56        88.18 o                         
  -3   1   7         62.70         65.73         1.70 o                         
  -2   1   7       1647.10       1605.94        24.48 o                         
  -1   1   7        227.05        209.45         4.12 o                         
   0   1   7         66.33         67.21         1.98 o                         
   1   1   7        430.51        429.10         7.45 o                         
   2   1   7        475.11        466.34         8.10 o                         
   3   1   7        511.10        564.91         8.53 o                         
   4   1   7        518.53        509.72         8.10 o                         
   5   1   7        279.56        260.52         5.40 o                         
   6   1   7       1594.39       1583.26        26.73 o                         
   7   1   7        222.56        228.59         4.95 o                         
   8   1   7         54.21         47.84         2.85 o                         
   9   1   7          3.35          2.60         2.26 o                         
  10   1   7          1.34          0.13         3.55 o                         
 -11   2   7         35.25         29.60         8.13 o                         
 -10   2   7          0.74         -1.83         3.18 o                         
  -9   2   7         53.67         46.86         3.46 o                         
  -8   2   7          5.16          2.94         2.61 o                         
  -7   2   7         29.06         29.38         2.48 o                         
  -6   2   7        126.80        119.69         4.71 o                         
  -5   2   7        204.69        212.97         4.82 o                         
  -4   2   7         66.18         61.77         3.70 o                         
  -3   2   7       1236.07       1216.02        17.94 o                         
  -2   2   7       1215.60       1216.98        17.93 o                         
  -1   2   7        282.85        285.64         5.50 o                         
   0   2   7        515.75        497.15         9.20 o                         
   1   2   7       1127.25       1105.97        18.63 o                         
   2   2   7       1207.12       1312.38        23.34 o                         
   3   2   7        808.66        777.51        14.52 o                         
   4   2   7          4.59          2.58         1.02 o                         
   5   2   7          0.24          0.55         0.79 o                         
   6   2   7         39.11         39.00         2.01 o                         
   7   2   7       1613.96       1637.31        27.81 o                         
   8   2   7          5.25          7.89         2.33 o                         
   9   2   7         37.72         35.71         2.89 o                         
  10   2   7         84.20        116.13        11.04 o                         
 -11   3   7         22.31         25.98        11.02 o                         
 -10   3   7          3.17          7.09         3.06 o                         
  -9   3   7          0.33          0.18         2.73 o                         
  -8   3   7         26.62         28.44         2.51 o                         
  -7   3   7          6.92          4.05         1.94 o                         
  -6   3   7          4.77          1.65         1.46 o                         
  -5   3   7        193.06        173.11         4.12 o                         
  -4   3   7          5.28         14.30         2.19 o                         
  -3   3   7        401.97        409.96         6.70 o                         
  -2   3   7       2475.62       2413.44        40.35 o                         
  -1   3   7         17.53         10.51         0.96 o                         
   0   3   7        405.98        376.89         7.66 o                         
   1   3   7        552.67        568.43         9.90 o                         
   2   3   7       4649.85       4600.98        76.44 o                         
   3   3   7        139.15        138.65         3.40 o                         
   4   3   7        210.44        185.82         4.14 o                         
   5   3   7        491.54        480.37         9.14 o                         
   6   3   7        296.95        296.62         7.09 o                         
   7   3   7          6.49          2.28         3.93 o                         
   8   3   7        778.42        781.51        16.79 o                         
   9   3   7         46.28         37.88         3.16 o                         
  10   3   7          5.27          9.63         3.87 o                         
 -10   4   7        151.82        155.76        15.92 o                         
  -9   4   7         60.49         59.73         5.58 o                         
  -8   4   7          1.16          7.09         6.30 o                         
  -7   4   7        280.82        286.68         6.18 o                         
  -6   4   7          1.98          0.88         1.61 o                         
  -5   4   7        445.11        422.74         7.70 o                         
  -4   4   7        249.59        245.91         4.65 o                         
  -3   4   7         81.74        115.34         3.03 o                         
  -2   4   7        174.52        157.90         3.55 o                         
  -1   4   7       1028.40       1270.12        21.55 o                         
   0   4   7        889.23        872.50        15.01 o                         
   1   4   7          1.40          2.41         1.12 o                         
   2   4   7         59.59         60.59         2.31 o                         
   3   4   7        286.58        316.85         6.05 o                         
   4   4   7          0.38         -1.63         1.68 o                         
   5   4   7        169.92        174.73         5.52 o                         
   6   4   7         72.09         63.43         3.14 o                         
   7   4   7         76.85         76.22         4.20 o                         
   8   4   7         48.19         32.86         3.75 o                         
   9   4   7         35.47         36.42         3.64 o                         
 -10   5   7         48.86         37.50         6.27 o                         
  -9   5   7         14.42         17.89         3.33 o                         
  -8   5   7         28.50         33.69         2.97 o                         
  -7   5   7         13.56         12.73         2.06 o                         
  -6   5   7         39.79         32.22         1.68 o                         
  -5   5   7          0.24         -1.32         1.32 o                         
  -4   5   7         98.09        115.55         3.12 o                         
  -3   5   7       1797.18       1950.96        31.34 o                         
  -2   5   7        357.87        382.84         6.87 o                         
  -1   5   7        204.51        182.93         3.92 o                         
   0   5   7        647.09        605.77        10.75 o                         
   1   5   7       1047.06       1179.37        20.19 o                         
   2   5   7        228.54        180.43         4.90 o                         
   3   5   7        216.99        293.30         6.63 o                         
   4   5   7          6.96          6.49         1.56 o                         
   5   5   7        118.42        130.33         4.63 o                         
   6   5   7        387.20        376.96         7.98 o                         
   7   5   7         89.62         86.59         3.28 o                         
   8   5   7         54.14         55.78         4.16 o                         
   9   5   7        112.33        129.68         6.51 o                         
 -10   6   7          9.10         -1.68         5.89 o                         
  -9   6   7         92.35         77.95         6.61 o                         
  -8   6   7        421.19        452.72        10.92 o                         
  -7   6   7        121.15        116.61         6.92 o                         
  -6   6   7        155.00        141.20         5.54 o                         
  -5   6   7         91.15         86.76         4.32 o                         
  -4   6   7        655.29        668.70        12.05 o                         
  -3   6   7        473.40        523.23         9.70 o                         
  -2   6   7        702.07        742.73        13.14 o                         
  -1   6   7         59.86         66.88         3.62 o                         
   0   6   7        454.44        439.73        13.04 o                         
   1   6   7        436.95        449.31         8.82 o                         
   2   6   7        722.77        776.65        14.48 o                         
   3   6   7        201.18        203.10         6.22 o                         
   4   6   7        131.17        116.47         3.69 o                         
   5   6   7          3.79         -2.28         2.36 o                         
   6   6   7          4.89          2.69         2.70 o                         
   7   6   7         92.31         91.18         4.32 o                         
   8   6   7         20.15         14.00         3.06 o                         
   9   6   7          0.03          1.60         5.75 o                         
  -9   7   7         40.05         33.36         4.02 o                         
  -8   7   7          3.78          2.35         3.05 o                         
  -7   7   7         36.19         28.14         2.72 o                         
  -6   7   7         53.70         46.87         2.86 o                         
  -5   7   7          7.65          2.84         1.73 o                         
  -4   7   7        104.37        107.44         3.75 o                         
  -3   7   7        225.96        236.38         5.29 o                         
  -2   7   7         16.32          9.83         2.01 o                         
  -1   7   7        195.25        215.26         5.42 o                         
   0   7   7        664.38        702.68        12.14 o                         
   1   7   7        922.05        952.25        16.83 o                         
   2   7   7          9.68         16.35         2.17 o                         
   3   7   7         11.59         14.53         2.24 o                         
   4   7   7        519.62        549.12        11.08 o                         
   5   7   7         87.93        103.48         5.07 o                         
   6   7   7         15.56         14.28         3.05 o                         
   7   7   7         65.41         70.25         4.65 o                         
   8   7   7         19.33         10.86         9.66 o                         
  -9   8   7          0.71         -4.59         6.29 o                         
  -8   8   7         12.43          9.38         3.77 o                         
  -7   8   7          0.05         -0.84         3.46 o                         
  -6   8   7          7.66          3.96         2.72 o                         
  -5   8   7         65.70         59.84         3.72 o                         
  -4   8   7        108.78        103.13         4.17 o                         
  -3   8   7         63.59         47.25         5.88 o                         
  -2   8   7         43.69         43.02         2.82 o                         
  -1   8   7         29.29         18.70         2.30 o                         
   0   8   7        102.93        101.86         4.02 o                         
   1   8   7        608.65        660.87        12.33 o                         
   2   8   7       1577.84       1595.92        29.00 o                         
   3   8   7         54.45         43.35         3.06 o                         
   4   8   7          0.77         -1.50         1.97 o                         
   5   8   7        382.03        389.03         9.51 o                         
   6   8   7         30.44         28.05         4.03 o                         
   7   8   7         11.55          3.08         3.49 o                         
   8   8   7         27.14         20.96         6.72 o                         
  -8   9   7         23.41         32.41         7.61 o                         
  -7   9   7          6.47         -2.63         4.12 o                         
  -6   9   7          3.21          1.77         2.91 o                         
  -5   9   7        236.82        264.75         7.42 o                         
  -4   9   7        175.99        157.73         6.08 o                         
  -3   9   7         67.50         53.03         2.93 o                         
  -2   9   7          0.06         -0.76         2.17 o                         
  -1   9   7        718.81        750.03        14.70 o                         
   0   9   7         95.79         83.73         4.58 o                         
   1   9   7         62.05         66.05         3.55 o                         
   2   9   7        127.99        172.42         5.80 o                         
   3   9   7          0.74         -0.86         2.31 o                         
   4   9   7          4.38         -1.65         2.43 o                         
   5   9   7        130.76        138.60         7.52 o                         
   6   9   7         71.41         61.58         8.16 o                         
   7   9   7          1.79          9.21         5.46 o                         
  -7  10   7          1.84          0.54         5.11 o                         
  -6  10   7         38.39         39.41         3.64 o                         
  -5  10   7          0.04          5.50         3.07 o                         
  -4  10   7         47.02         29.89         3.46 o                         
  -3  10   7          2.35          0.16         2.57 o                         
  -2  10   7         15.95         11.21         2.69 o                         
  -1  10   7         33.74         30.15         2.99 o                         
   0  10   7          0.36         -0.98         2.41 o                         
   1  10   7         55.41         49.42         3.83 o                         
   2  10   7         32.20         30.49         3.47 o                         
   3  10   7          1.42          3.35         3.06 o                         
   4  10   7        126.33        134.36         6.68 o                         
   5  10   7         29.60         19.68         4.59 o                         
   6  10   7         30.96         38.40         5.34 o                         
  -6  11   7          4.14         -4.08         4.08 o                         
  -5  11   7          5.20          2.18         3.20 o                         
  -4  11   7          1.12         -2.80         3.84 o                         
  -3  11   7         22.22         17.58         4.72 o                         
  -2  11   7         95.82         76.57         5.69 o                         
  -1  11   7          1.41         -2.31         3.34 o                         
   0  11   7          7.61          6.10         3.45 o                         
   1  11   7        146.64        166.91         7.47 o                         
   2  11   7          0.71         -2.26         2.91 o                         
   3  11   7         64.04         79.05         5.88 o                         
   4  11   7          8.43          7.69         3.68 o                         
   5  11   7         11.79         21.67         4.55 o                         
  -4  12   7          0.38          4.12         4.05 o                         
  -3  12   7         68.53         65.84         5.22 o                         
  -2  12   7        107.73         83.67         8.72 o                         
  -1  12   7         17.72         11.43         3.57 o                         
   0  12   7         23.24         13.65         4.71 o                         
   1  12   7          0.00         -2.60         4.02 o                         
   2  12   7         26.10         24.85         3.80 o                         
   3  12   7         13.00          9.80         4.15 o                         
  -1  13   7         24.07         18.61         3.79 o                         
   0  13   7         28.46         20.04         4.25 o                         
 -10   0   8         32.07         15.37         3.60 o                         
  -8   0   8         79.10         74.61         5.99 o                         
  -6   0   8        995.21        983.75        23.76 o                         
  -4   0   8       9243.63       9221.73       182.60 o                         
  -2   0   8        281.78        247.57        11.16 o                         
   0   0   8       1454.84       1425.88        33.87 o                         
   2   0   8       3026.05       2970.63        63.83 o                         
   4   0   8        105.19         86.00         3.57 o                         
   6   0   8       2320.65       2369.71        56.26 o                         
   8   0   8        247.57        287.56         8.85 o                         
  10   0   8         87.37         57.48         6.99 o                         
 -11   1   8         24.34         12.46         6.13 o                         
 -10   1   8          0.77          4.74         3.16 o                         
  -9   1   8         60.09         61.45         4.49 o                         
  -8   1   8         94.85         90.25         4.05 o                         
  -7   1   8        294.12        303.06         6.71 o                         
  -6   1   8         80.49         92.74         3.39 o                         
  -5   1   8       1186.65       1166.93        17.24 o                         
  -4   1   8       1258.72       1251.28        18.48 o                         
  -3   1   8        122.96         95.54         2.32 o                         
  -2   1   8       2791.21       2841.11        43.14 o                         
  -1   1   8         18.07         15.90         0.90 o                         
   0   1   8        229.10        202.11         3.82 o                         
   1   1   8       1193.37       1085.16        17.47 o                         
   2   1   8        167.46        187.02         3.85 o                         
   3   1   8         45.20         42.60         1.60 o                         
   4   1   8        336.41        331.13         5.79 o                         
   5   1   8         19.04         18.82         1.59 o                         
   6   1   8        126.88        138.13         3.66 o                         
   7   1   8        764.29        788.42        13.88 o                         
   8   1   8        242.14        244.43         5.98 o                         
   9   1   8        124.50        134.68         5.40 o                         
  10   1   8          0.24         -1.20         3.90 o                         
 -11   2   8         10.93         19.04         5.94 o                         
 -10   2   8          0.18         -0.84         4.75 o                         
  -9   2   8          4.42          3.01         2.44 o                         
  -8   2   8          9.44          6.25         1.90 o                         
  -7   2   8          2.19          1.52         2.35 o                         
  -6   2   8          0.41          1.15         1.52 o                         
  -5   2   8         16.34         25.14         1.80 o                         
  -4   2   8       6757.19       6540.36       103.43 o                         
  -3   2   8        120.47        106.89         2.32 o                         
  -2   2   8        640.30        619.39         9.79 o                         
  -1   2   8         26.60         27.73         1.38 o                         
   0   2   8       4098.70       4004.39        66.54 o                         
   1   2   8        436.19        402.26         6.75 o                         
   2   2   8       2448.58       2432.58        42.85 o                         
   3   2   8         68.43         70.39         2.13 o                         
   4   2   8        344.24        323.10         6.00 o                         
   5   2   8          0.23         -0.88         0.88 o                         
   6   2   8        656.75        667.82        12.51 o                         
   7   2   8        588.67        608.62        11.91 o                         
   8   2   8         33.08         27.95         2.36 o                         
   9   2   8         21.65         30.41         3.06 o                         
  10   2   8         48.95         48.38         4.83 o                         
 -11   3   8          1.77         -1.31         8.10 o                         
 -10   3   8        146.56         98.46         8.66 o                         
  -9   3   8         85.57         79.64         5.16 o                         
  -8   3   8         16.88         85.03        13.38 o                         
  -7   3   8        204.07        217.23         6.35 o                         
  -6   3   8         11.33          5.15         1.28 o                         
  -5   3   8          2.34          1.05         1.29 o                         
  -4   3   8       4382.49       4340.54        65.81 o                         
  -3   3   8        432.50        440.50         7.18 o                         
  -2   3   8        244.83        220.01         4.36 o                         
  -1   3   8         14.48         12.29         1.26 o                         
   0   3   8        392.28        372.41         6.74 o                         
   1   3   8       6910.33       7049.98       116.97 o                         
   2   3   8       5155.87       5598.08        92.98 o                         
   3   3   8        288.28        304.31         5.39 o                         
   4   3   8         32.15         23.78         1.45 o                         
   5   3   8         58.04         63.70         3.04 o                         
   6   3   8        247.31        257.02         7.59 o                         
   7   3   8        169.18        178.51         5.40 o                         
   8   3   8         64.96         69.01         4.26 o                         
   9   3   8         95.87        110.59         5.72 o                         
 -10   4   8         28.81         24.38         4.01 o                         
  -9   4   8         33.77         37.08         4.30 o                         
  -8   4   8          2.58          0.15         2.50 o                         
  -7   4   8        144.19        137.66         4.24 o                         
  -6   4   8         14.24         11.61         1.63 o                         
  -5   4   8        297.45        310.33         6.68 o                         
  -4   4   8        244.87        216.72         4.50 o                         
  -3   4   8          2.81         14.96         1.55 o                         
  -2   4   8       2032.29       2130.31        35.80 o                         
  -1   4   8          0.31          2.06         1.08 o                         
   0   4   8       1482.28       1735.23        29.27 o                         
   1   4   8       2870.45       3170.55        52.98 o                         
   2   4   8         32.26         25.85         1.52 o                         
   3   4   8         68.56         99.25         2.58 o                         
   4   4   8         92.87         88.52         3.21 o                         
   5   4   8         96.74        114.51         5.15 o                         
   6   4   8         17.84         18.73         2.17 o                         
   7   4   8         87.94         76.17         4.03 o                         
   8   4   8          1.26         -2.35         2.35 o                         
   9   4   8         27.98         23.70         2.88 o                         
 -10   5   8         16.70         13.94         5.01 o                         
  -9   5   8         65.20         87.91         9.11 o                         
  -8   5   8         10.12         13.51         3.29 o                         
  -7   5   8        205.22        209.68         5.36 o                         
  -6   5   8        273.86        287.47         6.30 o                         
  -5   5   8         38.58         31.32         1.84 o                         
  -4   5   8        124.20        145.20         3.90 o                         
  -3   5   8          1.88          1.97         1.35 o                         
  -2   5   8        198.62        200.05         4.91 o                         
  -1   5   8        212.66        216.71         5.05 o                         
   0   5   8        440.02        532.61         9.66 o                         
   1   5   8         10.61          2.24         1.47 o                         
   2   5   8       1374.36       1485.32        28.15 o                         
   3   5   8        775.28        794.07        13.92 o                         
   4   5   8        695.14        680.23        12.71 o                         
   5   5   8         87.85         72.29         3.80 o                         
   6   5   8        490.74        503.88        10.72 o                         
   7   5   8          1.19         -0.92         1.81 o                         
   8   5   8         75.86         92.44         5.21 o                         
   9   5   8         11.33         14.99         3.12 o                         
 -10   6   8         17.06         10.32         5.88 o                         
  -9   6   8          2.68         21.77        14.56 o                         
  -8   6   8          7.35         12.50         2.50 o                         
  -7   6   8         25.40         22.60         2.84 o                         
  -6   6   8         29.26         31.58         2.41 o                         
  -5   6   8         32.59         22.20         1.96 o                         
  -4   6   8          0.07          1.47         1.56 o                         
  -3   6   8          2.47         11.01         4.82 o                         
  -2   6   8         10.14          8.99         1.80 o                         
  -1   6   8       1201.31       1245.04        20.39 o                         
   0   6   8        214.34        200.36         5.21 o                         
   1   6   8         29.43         38.76         3.38 o                         
   2   6   8        358.68        349.90         7.34 o                         
   3   6   8        278.68        288.19         6.05 o                         
   4   6   8         60.58         62.64         3.09 o                         
   5   6   8        402.72        398.42        11.02 o                         
   6   6   8          4.87         12.10         2.46 o                         
   7   6   8          3.85         -0.16         2.57 o                         
   8   6   8          7.71         12.90         7.94 o                         
   9   6   8         80.41         62.21         9.45 o                         
  -9   7   8         10.10          7.78         3.36 o                         
  -8   7   8          0.24         -1.30         3.50 o                         
  -7   7   8         76.31         72.63         4.92 o                         
  -6   7   8        272.39        288.25         7.05 o                         
  -5   7   8          0.19         -1.95         1.95 o                         
  -4   7   8        168.97        155.94         4.76 o                         
  -3   7   8         11.95         16.61         2.17 o                         
  -2   7   8        485.15        533.06        10.64 o                         
  -1   7   8        485.78        539.39         9.69 o                         
   0   7   8          2.03          4.43         2.02 o                         
   1   7   8       1358.75       1347.47        23.25 o                         
   2   7   8         83.80         87.09         4.65 o                         
   3   7   8       1101.25       1173.08        19.53 o                         
   4   7   8        366.18        380.80         8.95 o                         
   5   7   8        140.27        125.06         6.08 o                         
   6   7   8        145.76        147.03         6.34 o                         
   7   7   8          0.00         -1.89         3.74 o                         
   8   7   8         26.11         24.38         6.44 o                         
  -9   8   8         28.31         33.91         8.52 o                         
  -8   8   8          0.18          3.17         6.04 o                         
  -7   8   8         43.67         44.16         4.00 o                         
  -6   8   8         16.11         11.25         2.74 o                         
  -5   8   8         70.43         60.99         3.16 o                         
  -4   8   8          1.37         -2.01         2.15 o                         
  -3   8   8         19.32         14.26         2.00 o                         
  -2   8   8          6.86         -1.95         1.95 o                         
  -1   8   8         84.08         66.83         3.25 o                         
   0   8   8        192.50        195.17         5.41 o                         
   1   8   8         42.34         35.35         2.44 o                         
   2   8   8        190.01        189.32         5.74 o                         
   4   8   8        107.03        111.15         4.05 o                         
   5   8   8         97.29         87.00         4.87 o                         
   6   8   8         50.43         55.65         4.58 o                         
   7   8   8         33.74         39.25         4.19 o                         
  -8   9   8          6.84         12.89         7.80 o                         
  -7   9   8         27.45          9.81         4.81 o                         
  -6   9   8          0.07         -2.82         2.82 o                         
  -5   9   8         15.59         17.02         2.76 o                         
  -4   9   8         10.66          4.09         2.37 o                         
  -3   9   8          6.48          1.13         2.09 o                         
  -2   9   8          4.93         -2.25         2.25 o                         
  -1   9   8         20.60         20.69         2.53 o                         
   0   9   8        261.04        221.46         6.76 o                         
   1   9   8         30.33         33.56         2.76 o                         
   2   9   8          8.06          3.72         2.67 o                         
   3   9   8        148.57        153.08         5.25 o                         
   4   9   8         23.35         31.07         2.92 o                         
   5   9   8          2.20         -0.58         3.27 o                         
   6   9   8          3.49          0.44         4.76 o                         
   7   9   8          5.05          5.81         5.58 o                         
  -7  10   8          0.02         -3.15         3.15 o                         
  -6  10   8          2.38          2.81         3.19 o                         
  -5  10   8        119.83        138.38         8.30 o                         
  -4  10   8         14.13          7.38         2.81 o                         
  -3  10   8         29.97         29.80         3.11 o                         
  -2  10   8        146.14        119.06         6.59 o                         
  -1  10   8        125.53        140.39         5.86 o                         
   0  10   8        418.39        435.77        11.74 o                         
   1  10   8          7.73         11.15         2.94 o                         
   2  10   8        201.99        220.76         7.18 o                         
   3  10   8         26.08         25.38         3.48 o                         
   4  10   8          0.19         -1.08         3.09 o                         
   5  10   8         15.28         11.63         3.80 o                         
   6  10   8          0.52         -2.63         3.69 o                         
  -6  11   8          0.49         -4.95         4.95 o                         
  -5  11   8         98.70         85.96         6.67 o                         
  -4  11   8          0.25          1.94         3.95 o                         
  -3  11   8         17.09         17.25         4.11 o                         
  -2  11   8         63.17         56.54         4.60 o                         
  -1  11   8          1.05         -1.27         3.38 o                         
   0  11   8          5.25          8.90         3.67 o                         
   1  11   8         10.09         12.45         3.54 o                         
   2  11   8         19.13         13.99         3.75 o                         
   3  11   8        192.09        217.04         8.89 o                         
   4  11   8         30.79         27.45         4.18 o                         
   5  11   8         18.09         13.55         4.15 o                         
  -4  12   8         28.80         15.62         5.83 o                         
  -3  12   8          9.12         16.91         3.76 o                         
  -2  12   8          3.45         -4.22         4.22 o                         
  -1  12   8          0.60         -4.48         4.48 o                         
   0  12   8         81.60         73.51         9.82 o                         
   1  12   8          5.83          1.05         4.66 o                         
   2  12   8         95.78        104.79        10.04 o                         
   3  12   8         10.40          4.71         4.50 o                         
 -11   0   9         97.37        110.02        12.21 o                         
  -9   0   9         22.78         18.22         3.80 o                         
  -7   0   9        225.71        210.68         8.68 o                         
  -5   0   9         87.14        101.24         3.65 o                         
  -3   0   9       1428.81       1454.91        31.57 o                         
  -1   0   9        272.92        272.12         7.13 o                         
   1   0   9       1586.36       1652.58        33.08 o                         
   3   0   9       1893.12       1918.02        38.33 o                         
   5   0   9        217.25        209.48         6.31 o                         
   7   0   9         28.71         15.11         3.56 o                         
   9   0   9        107.55        145.10         7.84 o                         
 -11   1   9          0.65          2.46         5.22 o                         
 -10   1   9         73.27         66.31         4.12 o                         
  -9   1   9          1.50         -2.48         2.48 o                         
  -8   1   9          2.11          5.69         2.31 o                         
  -7   1   9         22.67         24.72         1.74 o                         
  -6   1   9        284.64        306.31         6.32 o                         
  -5   1   9        270.66        277.16         5.05 o                         
  -4   1   9       4446.90       4208.10        66.64 o                         
  -3   1   9        168.03        165.89         3.57 o                         
  -2   1   9         50.18         55.00         1.93 o                         
  -1   1   9        279.43        295.45         5.19 o                         
   0   1   9        869.52        833.32        14.22 o                         
   1   1   9        842.86        933.94        15.08 o                         
   2   1   9          7.86          6.43         1.09 o                         
   3   1   9          3.05          3.47         0.79 o                         
   4   1   9       1236.89       1165.03        18.01 o                         
   5   1   9         36.99         48.67         2.57 o                         
   6   1   9        143.29        147.33         4.11 o                         
   7   1   9         47.60         44.99         4.58 o                         
   8   1   9        214.42        234.54         6.65 o                         
   9   1   9         56.87         44.39         3.60 o                         
  10   1   9          1.79          2.91         5.11 o                         
 -11   2   9          0.49          0.49         5.59 o                         
 -10   2   9         10.39         15.75        11.02 o                         
  -9   2   9        163.91        168.16         8.23 o                         
  -8   2   9         43.74         32.50         2.83 o                         
  -7   2   9        235.99        213.96         6.31 o                         
  -6   2   9         48.60         40.50         2.41 o                         
  -5   2   9       1788.58       1645.52        27.67 o                         
  -4   2   9       2768.46       2870.56        43.70 o                         
  -3   2   9        104.01        107.92         2.51 o                         
  -2   2   9       3575.95       3464.13        54.97 o                         
  -1   2   9        770.59        670.81        11.55 o                         
   0   2   9        384.99        405.43         7.22 o                         
   1   2   9        902.98        905.04        14.71 o                         
   2   2   9       4024.90       4293.87        75.29 o                         
   3   2   9        275.10        238.75         4.62 o                         
   4   2   9         59.84         64.90         2.59 o                         
   5   2   9          0.80         -1.19         1.19 o                         
   6   2   9         37.74         32.95         2.25 o                         
   7   2   9       1008.56       1033.62        20.15 o                         
   8   2   9          8.43          6.83         2.42 o                         
   9   2   9        260.87        310.61         8.82 o                         
 -10   3   9          5.23          4.80         4.66 o                         
  -9   3   9          4.94          7.90         2.68 o                         
  -8   3   9        116.05        126.99         6.23 o                         
  -7   3   9        192.99        204.35         8.53 o                         
  -6   3   9        111.92        117.28         4.37 o                         
  -5   3   9        393.93        372.05         7.37 o                         
  -4   3   9        342.77        350.98         5.95 o                         
  -3   3   9         83.43         82.80         2.69 o                         
  -2   3   9       1971.79       1996.50        33.55 o                         
  -1   3   9          8.95          9.09         1.26 o                         
   0   3   9        218.64        192.71         3.96 o                         
   1   3   9        396.70        452.29         8.68 o                         
   2   3   9       1703.29       1923.58        32.33 o                         
   3   3   9        944.35        990.42        17.02 o                         
   4   3   9        279.38        276.14         6.00 o                         
   5   3   9         57.85         54.57         3.66 o                         
   6   3   9        261.04        252.71         5.82 o                         
   7   3   9        204.95        212.55         6.29 o                         
   8   3   9          0.71         -0.67         2.70 o                         
   9   3   9          3.23          6.68         3.43 o                         
 -10   4   9         29.42         32.90         6.72 o                         
  -9   4   9          1.60         -1.94         2.74 o                         
  -8   4   9          1.02         -2.55         2.55 o                         
  -7   4   9        147.62        142.57         4.30 o                         
  -6   4   9          2.73          0.39         1.33 o                         
  -5   4   9         89.35         96.23         3.75 o                         
  -4   4   9        134.95        149.35         4.47 o                         
  -3   4   9        383.76        364.61         6.81 o                         
  -2   4   9        645.16        644.18        11.35 o                         
  -1   4   9        417.57        442.46         8.11 o                         
   0   4   9         48.73         44.43         2.23 o                         
   1   4   9       2730.99       2842.21        47.57 o                         
   2   4   9        318.11        320.36         6.96 o                         
   3   4   9         50.02         44.06         1.87 o                         
   4   4   9         29.55         25.59         1.35 o                         
   5   4   9        586.65        570.61        11.67 o                         
   6   4   9        591.57        558.56        11.60 o                         
   7   4   9         24.00         21.11         2.55 o                         
   8   4   9          8.00          4.39         2.79 o                         
   9   4   9         53.19         42.46         4.00 o                         
 -10   5   9        120.14        154.77        15.46 o                         
  -9   5   9         48.25         49.78         5.40 o                         
  -8   5   9         10.63         -0.98         4.66 o                         
  -7   5   9         22.35         15.67         2.31 o                         
  -6   5   9         38.66         37.78         2.13 o                         
  -5   5   9        520.46        542.84         9.39 o                         
  -4   5   9        293.13        302.46         6.56 o                         
  -3   5   9         45.43         37.31         2.35 o                         
  -1   5   9         37.20         38.36         3.32 o                         
   0   5   9        516.81        515.31        13.83 o                         
   1   5   9        531.16        479.14        11.17 o                         
   2   5   9         39.77         46.78         4.11 o                         
   3   5   9          6.40          5.95         1.41 o                         
   4   5   9         82.35         81.38         3.56 o                         
   5   5   9         99.03        100.08         5.04 o                         
   6   5   9          7.32         17.88         2.43 o                         
   7   5   9          1.72          3.99         6.69 o                         
   8   5   9         14.02          6.37         2.81 o                         
   9   5   9         42.91         33.10         4.10 o                         
 -10   6   9         27.40          2.89         7.73 o                         
  -9   6   9         70.87         80.22         8.26 o                         
  -8   6   9          0.75          2.23         3.27 o                         
  -7   6   9         14.28         82.67        12.60 o                         
  -6   6   9        138.37        142.04         5.19 o                         
  -5   6   9        138.88        152.36         5.44 o                         
  -4   6   9          4.26         -0.65         1.61 o                         
  -3   6   9          0.28         -1.58         1.58 o                         
  -2   6   9        471.52        470.89         9.38 o                         
  -1   6   9         86.24         80.35         3.40 o                         
   0   6   9         40.61         65.24         3.35 o                         
   1   6   9        655.05        675.95        12.87 o                         
   2   6   9        982.12       1002.08        17.50 o                         
   3   6   9          3.50         -1.61         1.76 o                         
   4   6   9          0.01         -1.47         1.68 o                         
   5   6   9          1.85         -2.63         2.63 o                         
   6   6   9        785.31        800.87        20.14 o                         
   7   6   9          9.71          0.71         2.98 o                         
   8   6   9          2.71          4.11         3.32 o                         
  -9   7   9          0.43         -4.65         5.77 o                         
  -8   7   9         25.49         27.55         3.70 o                         
  -7   7   9         45.11         45.07         3.68 o                         
  -6   7   9          3.34          2.74         2.24 o                         
  -5   7   9        108.94        102.52         4.44 o                         
  -4   7   9          0.03         -1.85         1.85 o                         
  -3   7   9         19.36         12.67         2.34 o                         
  -2   7   9         93.19         91.04         4.11 o                         
  -1   7   9        133.24        135.86         4.62 o                         
   0   7   9        460.10        485.95         9.93 o                         
   1   7   9         39.26         39.61         2.94 o                         
   2   7   9       1311.12       1336.37        23.16 o                         
   3   7   9          0.87          0.02         1.81 o                         
   4   7   9          5.89          6.87         1.90 o                         
   5   7   9        102.99        110.38         4.90 o                         
   6   7   9         43.18         29.81         3.37 o                         
   7   7   9         93.85         84.36         5.50 o                         
   8   7   9          5.52         -5.44         5.44 o                         
  -8   8   9         97.42        101.80         6.78 o                         
  -7   8   9          3.06          1.24         2.93 o                         
  -6   8   9          1.34         -2.45         2.45 o                         
  -5   8   9          0.27         -1.81         1.81 o                         
  -4   8   9        183.14        184.83         6.78 o                         
  -3   8   9          7.29         -2.30         2.30 o                         
  -2   8   9          9.43          3.41         2.08 o                         
  -1   8   9        296.97        280.98         7.30 o                         
   0   8   9       1436.40       1419.97        25.96 o                         
   1   8   9          8.01         12.57         2.61 o                         
   2   8   9         23.22         25.16         2.67 o                         
   3   8   9       1680.18       1603.69        30.61 o                         
   4   8   9         10.41          4.81         2.09 o                         
   5   8   9         64.22         66.72         4.17 o                         
   6   8   9        236.28        239.10         7.93 o                         
   7   8   9          3.17         -1.09         5.94 o                         
  -8   9   9         22.34         22.02         4.77 o                         
  -7   9   9         21.11          3.00         3.57 o                         
  -6   9   9        114.88        114.28         6.67 o                         
  -5   9   9         48.61         37.90         2.79 o                         
  -4   9   9          1.80         -2.22         2.22 o                         
  -3   9   9          0.34         -2.85         2.85 o                         
  -2   9   9         86.83         72.68         3.93 o                         
  -1   9   9        435.35        417.82         9.91 o                         
   0   9   9         14.33          5.63         2.57 o                         
   1   9   9         29.23         33.88         2.90 o                         
   2   9   9          0.73         -1.34         2.70 o                         
   3   9   9         47.74         49.47         6.05 o                         
   4   9   9        179.65        186.62         6.77 o                         
   5   9   9          1.11         -2.64         2.78 o                         
   6   9   9          7.36          6.93         3.62 o                         
   7   9   9          9.05         18.11        11.81 o                         
  -7  10   9          3.75         -3.47         3.47 o                         
  -6  10   9          1.24         -2.71         3.10 o                         
  -5  10   9          1.16         -3.89         3.89 o                         
  -4  10   9        101.12        115.24         6.12 o                         
  -3  10   9        158.11        162.83         6.82 o                         
  -2  10   9         67.12         50.54         3.61 o                         
  -1  10   9        102.16         84.33         5.29 o                         
   0  10   9          0.13         -0.66         3.06 o                         
   1  10   9         75.07         69.99         4.63 o                         
   2  10   9        175.90        196.34         7.90 o                         
   3  10   9          0.54         -1.35         3.09 o                         
   4  10   9          2.42         -0.36         2.97 o                         
   5  10   9          7.90          4.25         4.69 o                         
   6  10   9          2.62          5.97         3.95 o                         
  -6  11   9          2.14         -1.59         4.47 o                         
  -5  11   9          5.10          6.09         5.05 o                         
  -4  11   9         17.10         19.09         4.81 o                         
  -3  11   9        237.56        194.48        10.43 o                         
  -2  11   9          0.53         -3.11         3.11 o                         
  -1  11   9          8.54         11.62         3.94 o                         
   0  11   9        342.36        376.93        11.26 o                         
   1  11   9          0.97         -0.93         3.02 o                         
   2  11   9         10.05          4.42         3.87 o                         
   3  11   9          5.74          6.20         3.83 o                         
   4  11   9         54.78         60.55         6.68 o                         
  -4  12   9          4.64          6.72         3.90 o                         
  -3  12   9          6.29          3.67         3.55 o                         
  -2  12   9          0.11         -2.80         3.93 o                         
  -1  12   9         13.52         10.51         7.84 o                         
   0  12   9         65.89         52.34         9.09 o                         
   1  12   9         16.38         19.06         4.09 o                         
   2  12   9          3.71         11.28         3.98 o                         
   3  12   9          0.22          6.94         3.94 o                         
 -10   0  10         34.11         36.53         6.05 o                         
  -8   0  10        224.53        213.14         8.04 o                         
  -6   0  10       1436.28       1485.75        32.41 o                         
  -4   0  10         54.42         24.12         2.55 o                         
  -2   0  10       1454.45       1360.85        32.41 o                         
   0   0  10          1.02         -1.16         1.16 o                         
   2   0  10          4.20          0.91         0.93 o                         
   4   0  10       1764.18       1818.14        36.46 o                         
   6   0  10        301.89        283.71         8.35 o                         
   8   0  10       1018.64       1066.71        29.52 o                         
 -11   1  10         15.89         18.12         5.20 o                         
 -10   1  10          6.59          2.65         3.45 o                         
  -9   1  10         16.77         11.03         2.66 o                         
  -8   1  10         71.89         74.56         4.19 o                         
  -7   1  10        418.56        444.27         8.83 o                         
  -6   1  10         68.31         68.89         3.17 o                         
  -5   1  10        790.46        801.51        12.56 o                         
  -4   1  10       4004.20       4172.44        63.37 o                         
  -3   1  10          0.21          1.66         1.01 o                         
  -2   1  10        465.79        496.90         7.98 o                         
  -1   1  10        134.65        124.24         3.87 o                         
   0   1  10        707.44        714.00        12.29 o                         
   1   1  10       1202.31       1276.00        20.55 o                         
   2   1  10        215.01        205.30         4.79 o                         
   3   1  10       1431.03       1482.72        21.93 o                         
   4   1  10        182.89        176.65         3.57 o                         
   5   1  10        343.22        337.48         6.07 o                         
   6   1  10        200.38        195.76         4.77 o                         
   7   1  10        312.88        330.95         8.24 o                         
   8   1  10         57.90         53.19         4.44 o                         
   9   1  10          0.01         -1.84         2.79 o                         
 -11   2  10          0.02          5.65         4.68 o                         
 -10   2  10         29.53         30.49         5.00 o                         
  -9   2  10         79.19         69.97         5.75 o                         
  -8   2  10         34.07         39.24         3.33 o                         
  -7   2  10         53.24         47.16         4.64 o                         
  -6   2  10         48.25         38.35         2.03 o                         
  -5   2  10        103.89         93.02         3.01 o                         
  -4   2  10         58.80         63.83         2.09 o                         
  -3   2  10          8.78          4.67         1.03 o                         
  -2   2  10        294.15        282.60         4.85 o                         
  -1   2  10        418.15        420.97         7.59 o                         
   0   2  10       2318.14       2421.14        40.50 o                         
   1   2  10         24.97         44.91         1.70 o                         
   2   2  10         14.28          1.14         1.63 o                         
   3   2  10          0.82         -1.15         1.15 o                         
   4   2  10        306.15        319.02         5.46 o                         
   5   2  10         21.72         19.43         1.41 o                         
   6   2  10       1290.11       1291.10        24.87 o                         
   7   2  10         81.66         85.85         4.37 o                         
   8   2  10         35.32         31.66         2.75 o                         
   9   2  10          0.90          2.04         3.03 o                         
 -10   3  10         29.57         31.48         4.83 o                         
  -9   3  10         76.61         70.77         4.74 o                         
  -8   3  10         20.04         23.73         2.76 o                         
  -7   3  10        279.61        287.28         8.65 o                         
  -6   3  10        730.62        708.24        13.92 o                         
  -5   3  10         53.03         63.24         3.08 o                         
  -4   3  10        440.87        394.49         6.65 o                         
  -3   3  10         37.90         35.90         1.90 o                         
  -2   3  10         21.95         13.98         1.19 o                         
  -1   3  10         81.29        100.76         2.86 o                         
   0   3  10          0.66          5.95         1.11 o                         
   1   3  10        364.65        354.41         7.10 o                         
   2   3  10       1567.43       1613.83        27.26 o                         
   3   3  10        150.83        151.74         4.07 o                         
   4   3  10       1035.68       1072.25        19.37 o                         
   5   3  10         33.97         31.76         1.97 o                         
   6   3  10        663.68        659.99        11.84 o                         
   7   3  10         81.30         96.67         5.10 o                         
   8   3  10         25.83         22.88         2.85 o                         
   9   3  10         74.28         66.12         4.83 o                         
 -10   4  10         10.96         16.95         5.81 o                         
  -9   4  10         52.64         44.22         4.42 o                         
  -8   4  10          0.04         -0.62         2.83 o                         
  -7   4  10         58.15         56.61         3.72 o                         
  -6   4  10         54.55         48.18         3.48 o                         
  -5   4  10       1001.70       1064.86        18.23 o                         
  -4   4  10        507.76        534.14        10.11 o                         
  -3   4  10          2.65          3.13         1.33 o                         
  -2   4  10       2761.11       2944.66        49.30 o                         
  -1   4  10        845.85        885.77        15.29 o                         
   0   4  10        407.03        432.43         8.42 o                         
   1   4  10        989.06       1019.82        17.58 o                         
   2   4  10        221.82        208.15         5.84 o                         
   3   4  10         63.63         51.61         1.85 o                         
   4   4  10         97.90         82.44         2.97 o                         
   5   4  10        330.98        301.91         7.52 o                         
   6   4  10         19.68         19.29         2.57 o                         
   7   4  10          0.14         -2.33         2.33 o                         
   8   4  10        103.09        103.09         5.45 o                         
   9   4  10         21.43         14.79         3.78 o                         
 -10   5  10        101.21        133.68        12.81 o                         
  -9   5  10          2.15         -7.87         9.45 o                         
  -8   5  10         57.58         48.68         3.50 o                         
  -7   5  10        124.90        115.08         5.59 o                         
  -6   5  10         19.49         13.68         2.21 o                         
  -5   5  10          7.25          6.85         1.45 o                         
  -4   5  10        627.19        643.66        13.50 o                         
  -3   5  10        127.03        146.96         4.36 o                         
  -2   5  10          0.99          0.52         1.43 o                         
  -1   5  10        654.28        673.24        27.24 o                         
   0   5  10        560.70        535.07        13.43 o                         
   1   5  10         35.31         29.62         1.90 o                         
   2   5  10         52.05         42.33         2.40 o                         
   3   5  10        274.46        296.70         8.47 o                         
   4   5  10         17.54         11.03         1.67 o                         
   5   5  10         65.86         81.76         8.49 o                         
   6   5  10        275.48        277.05         7.37 o                         
   7   5  10         47.85         44.41         2.84 o                         
   8   5  10         22.87         30.76         6.61 o                         
   9   5  10         11.63          3.01         4.86 o                         
  -9   6  10         40.45         58.58         6.14 o                         
  -8   6  10         26.88         17.08         3.14 o                         
  -7   6  10          2.61          1.10         2.27 o                         
  -6   6  10         70.01         76.14         4.20 o                         
  -5   6  10        539.30        563.62        10.39 o                         
  -4   6  10         39.67         38.97         2.28 o                         
  -3   6  10         35.35         29.82         2.08 o                         
  -2   6  10         42.89         46.37         2.69 o                         
  -1   6  10        247.45        232.04         5.39 o                         
   0   6  10          0.67         -1.20         1.76 o                         
   1   6  10         30.45         30.41         2.22 o                         
   2   6  10        296.42        310.33         6.56 o                         
   3   6  10         45.27         42.63         2.87 o                         
   4   6  10          4.32         -0.51         1.76 o                         
   5   6  10         46.67         41.68         3.40 o                         
   6   6  10        250.88        266.13         9.10 o                         
   7   6  10          0.52          1.49         2.89 o                         
   8   6  10          8.32          7.15         4.10 o                         
  -9   7  10          7.51          5.72         7.05 o                         
  -8   7  10          0.10          0.90         5.81 o                         
  -7   7  10        176.29        205.95         6.46 o                         
  -6   7  10         72.85         82.16         4.00 o                         
  -5   7  10        125.56        132.97         4.19 o                         
  -4   7  10          0.53         -1.84         1.84 o                         
  -3   7  10         29.52         28.77         2.55 o                         
  -2   7  10          2.86         -0.80         1.92 o                         
  -1   7  10          7.87         10.06         2.08 o                         
   0   7  10       1559.25       1619.58        27.90 o                         
   1   7  10        362.38        375.85         7.91 o                         
   2   7  10        360.88        377.01         7.83 o                         
   3   7  10        295.43        290.79         6.28 o                         
   4   7  10          0.04         -1.51         1.81 o                         
   5   7  10          3.77          5.57         2.37 o                         
   6   7  10         88.55         91.56         5.17 o                         
   7   7  10          0.16         -4.12         4.12 o                         
   8   7  10          8.88          9.13         4.36 o                         
  -8   8  10          0.32         -3.09         4.43 o                         
  -7   8  10          7.89          8.28         3.09 o                         
  -6   8  10          9.78          8.26         2.72 o                         
  -5   8  10          2.09         -1.46         1.96 o                         
  -4   8  10         13.82          8.27         2.64 o                         
  -3   8  10        123.70        109.35         4.78 o                         
  -2   8  10          1.12         -2.56         2.56 o                         
  -1   8  10        150.28        159.52         6.48 o                         
   0   8  10        358.57        356.94         8.36 o                         
   1   8  10        362.23        371.29         8.67 o                         
   2   8  10        147.85        133.48         5.21 o                         
   3   8  10         33.94         45.83         2.75 o                         
   4   8  10         85.57         74.63         4.27 o                         
   5   8  10        126.00        157.53         7.57 o                         
   6   8  10          5.05          4.54         3.33 o                         
   7   8  10          0.00         -1.30         4.90 o                         
  -8   9  10         36.96         32.02         5.70 o                         
  -7   9  10         47.76         34.30         5.40 o                         
  -6   9  10         57.74         52.37         4.43 o                         
  -5   9  10         16.20         14.15         2.75 o                         
  -4   9  10        164.53        169.68         6.53 o                         
  -3   9  10          2.96          0.68         2.23 o                         
  -2   9  10          3.45          1.80         2.71 o                         
  -1   9  10          0.02         -2.32         2.32 o                         
   0   9  10        637.35        587.55        12.89 o                         
   1   9  10         51.47         37.44         3.11 o                         
   2   9  10        180.48        162.44         6.19 o                         
   3   9  10          0.63          0.45         2.60 o                         
   4   9  10        128.02        121.83         5.84 o                         
   5   9  10          1.36         -1.23         3.15 o                         
   6   9  10          6.16          4.33         4.28 o                         
  -7  10  10         28.85         12.01         3.64 o                         
  -6  10  10         38.68         33.67         3.67 o                         
  -5  10  10          0.04         -1.68         3.23 o                         
  -4  10  10        120.64        140.07        10.38 o                         
  -3  10  10         10.64         14.76         3.34 o                         
  -2  10  10          6.41          2.65         3.15 o                         
  -1  10  10         79.67         77.44         4.90 o                         
   0  10  10         14.59          5.00         3.39 o                         
   1  10  10        125.43        154.36         8.08 o                         
   2  10  10          0.01         -3.36         3.36 o                         
   3  10  10          9.66         10.83         3.98 o                         
   4  10  10          0.45         -1.77         3.29 o                         
   5  10  10          4.10         -3.53         3.81 o                         
  -5  11  10         41.72         17.02         4.46 o                         
  -4  11  10        152.91        169.86         7.25 o                         
  -3  11  10         34.50         40.32         4.71 o                         
  -2  11  10          0.16         -4.09         4.09 o                         
  -1  11  10          8.85         13.71         3.81 o                         
   0  11  10         58.95         59.95         4.61 o                         
   1  11  10          1.76         -3.33         3.57 o                         
   2  11  10         11.03          0.77         3.47 o                         
   3  11  10          0.37         -0.79         3.79 o                         
   4  11  10          9.04          5.08         4.75 o                         
  -4  12  10         11.05         11.68         6.93 o                         
  -3  12  10          0.45          0.01         4.41 o                         
  -2  12  10          0.27         -4.17         4.17 o                         
  -1  12  10          6.94          2.72         4.30 o                         
   0  12  10          5.89         -3.10         4.34 o                         
   1  12  10        129.00        169.64        11.80 o                         
   2  12  10         31.01         25.30         4.56 o                         
 -11   0  11          8.05          7.12         6.81 o                         
  -9   0  11          0.48         -0.91         4.28 o                         
  -7   0  11          8.14          4.66         2.02 o                         
  -5   0  11        801.28        756.25        16.99 o                         
  -3   0  11       3418.03       3337.59        78.78 o                         
  -1   0  11        742.40        836.14        20.32 o                         
   1   0  11        175.43        142.05         4.04 o                         
   3   0  11        516.83        583.52        11.33 o                         
   5   0  11        336.82        318.60         8.69 o                         
   7   0  11        114.07        143.21         8.53 o                         
   9   0  11         60.89         86.62         7.97 o                         
 -11   1  11         11.84          6.37         4.97 o                         
 -10   1  11          8.03          6.17         4.36 o                         
  -9   1  11         10.67         11.63         3.44 o                         
  -8   1  11        227.75        255.39         7.03 o                         
  -7   1  11       1171.33       1215.27        22.09 o                         
  -6   1  11        881.11        841.48        13.83 o                         
  -5   1  11        429.20        424.83         7.38 o                         
  -4   1  11        521.59        525.69         8.53 o                         
  -3   1  11        283.41        301.60         5.16 o                         
  -2   1  11        113.14        114.69         3.19 o                         
  -1   1  11        163.63        195.44         3.80 o                         
   0   1  11        260.17        245.56         4.74 o                         
   1   1  11         70.16         83.13         2.40 o                         
   2   1  11       2340.44       2463.49        41.25 o                         
   3   1  11       1106.91       1109.82        16.58 o                         
   4   1  11        592.07        556.81         9.01 o                         
   5   1  11          5.25          6.76         1.17 o                         
   6   1  11         16.83         18.30         2.15 o                         
   7   1  11         10.25          7.21         2.04 o                         
   8   1  11          1.65          3.47         2.28 o                         
   9   1  11        133.07        147.20         7.80 o                         
 -11   2  11          0.37         -0.73         7.14 o                         
 -10   2  11          3.98         -5.12         7.73 o                         
  -9   2  11          5.15          5.12         3.10 o                         
  -8   2  11        192.04        200.60         6.74 o                         
  -7   2  11         57.35         45.90         3.18 o                         
  -6   2  11        143.94        137.40         3.82 o                         
  -5   2  11         58.12         54.33         2.04 o                         
  -4   2  11         13.62         19.21         1.36 o                         
  -3   2  11        139.07        118.87         2.89 o                         
  -2   2  11       1452.88       1456.95        22.49 o                         
  -1   2  11        485.41        518.46         9.24 o                         
   0   2  11       3333.92       3575.74        59.57 o                         
   1   2  11         41.71         22.05         1.24 o                         
   2   2  11         65.03         48.34         2.44 o                         
   3   2  11          3.50          1.17         1.41 o                         
   4   2  11        455.11        457.88         7.36 o                         
   5   2  11        413.08        395.21         7.99 o                         
   6   2  11         85.55        107.44         4.37 o                         
   7   2  11          1.75          2.31         2.26 o                         
   8   2  11        134.91        160.40         5.79 o                         
   9   2  11         49.45         54.11         4.75 o                         
 -10   3  11         24.24         14.82         5.91 o                         
  -9   3  11         70.83         67.57         4.95 o                         
  -8   3  11          2.67         -1.21         2.58 o                         
  -7   3  11         24.22         21.74         1.80 o                         
  -6   3  11         61.79         68.23         3.81 o                         
  -5   3  11        710.55        678.91        11.96 o                         
  -4   3  11       1747.47       1734.46        26.73 o                         
  -3   3  11          8.91          5.32         1.20 o                         
  -2   3  11         22.62         19.47         1.39 o                         
  -1   3  11        574.74        557.53         9.97 o                         
   0   3  11       2419.88       2450.60        41.13 o                         
   1   3  11        394.48        460.37         8.85 o                         
   2   3  11         92.72         74.64         2.54 o                         
   3   3  11        402.76        426.74         8.89 o                         
   4   3  11        498.76        495.48         8.97 o                         
   5   3  11          1.05         -1.72         1.72 o                         
   6   3  11       1328.29       1331.73        22.84 o                         
   7   3  11         12.72          8.35         2.64 o                         
   8   3  11         26.87         22.53         2.84 o                         
   9   3  11          0.40         -3.09         3.34 o                         
 -10   4  11          8.36          2.27         4.81 o                         
  -9   4  11         70.29         70.21         6.89 o                         
  -8   4  11          5.19          3.17         2.97 o                         
  -7   4  11        125.06        125.95         5.08 o                         
  -6   4  11        428.60        465.01        11.61 o                         
  -5   4  11         14.29         14.12         1.45 o                         
  -4   4  11        127.25        133.37         3.79 o                         
  -3   4  11        378.29        402.37         7.91 o                         
  -2   4  11        418.01        417.12        10.81 o                         
  -1   4  11        171.43        193.84         5.21 o                         
   0   4  11        507.17        482.78        12.27 o                         
   1   4  11        410.15        374.17        13.52 o                         
   2   4  11         72.11         48.21         3.49 o                         
   4   4  11         64.28         63.07         2.89 o                         
   5   4  11          3.83          3.69         2.01 o                         
   6   4  11         10.40          3.93         2.04 o                         
   7   4  11          1.09         -0.17         2.41 o                         
   8   4  11         46.07         44.08         3.52 o                         
   9   4  11         13.92         13.88         3.95 o                         
 -10   5  11          3.23          2.32         5.07 o                         
  -9   5  11          1.19         -5.30         5.77 o                         
  -8   5  11          1.74          1.64         3.06 o                         
  -7   5  11          7.86          4.18         2.13 o                         
  -6   5  11          0.86         -0.42         2.31 o                         
  -5   5  11         19.08         16.80         1.95 o                         
  -4   5  11        443.90        477.37         8.90 o                         
  -3   5  11        441.78        446.37         8.94 o                         
  -2   5  11         20.92         19.70         2.04 o                         
  -1   5  11        699.95        775.03        13.69 o                         
   0   5  11         21.66         22.46         2.00 o                         
   1   5  11          0.32          3.97         2.07 o                         
   2   5  11         56.52         62.23         3.18 o                         
   3   5  11       1032.70       1077.17        19.77 o                         
   4   5  11        134.97        133.03         4.37 o                         
   5   5  11        658.70        610.22        15.00 o                         
   6   5  11        221.78        236.15         6.58 o                         
   7   5  11         75.04         76.64         3.92 o                         
   8   5  11          0.02          5.99         4.46 o                         
  -9   6  11         11.51          3.89         8.41 o                         
  -8   6  11         62.61         55.86         5.22 o                         
  -7   6  11          0.50          2.07         3.39 o                         
  -6   6  11        218.79        236.51         7.04 o                         
  -5   6  11         11.30         10.76         1.93 o                         
  -4   6  11         10.51          6.16         1.85 o                         
  -3   6  11          0.01         19.68         7.87 o                         
  -2   6  11        344.61        334.49         7.35 o                         
  -1   6  11        314.60        314.86         6.69 o                         
   0   6  11        146.07        130.80         4.49 o                         
   1   6  11        462.83        484.44         9.22 o                         
   2   6  11          9.76         40.94         8.66 o                         
   3   6  11         24.12         14.70         2.17 o                         
   4   6  11          0.25         -1.85         1.85 o                         
   5   6  11         36.38         34.92         2.94 o                         
   6   6  11         15.89         16.34         3.05 o                         
   7   6  11         38.47         38.37         3.72 o                         
   8   6  11         14.56          8.59         3.77 o                         
  -9   7  11          0.07         -7.87         7.87 o                         
  -8   7  11         21.46         20.68         4.39 o                         
  -7   7  11          3.09          6.39         2.71 o                         
  -6   7  11          2.15         -0.13         2.52 o                         
  -5   7  11        153.92        143.00         4.80 o                         
  -4   7  11         87.72         86.10         4.37 o                         
  -3   7  11         15.89         15.11         2.28 o                         
  -2   7  11         38.52         32.56         2.43 o                         
  -1   7  11        448.18        472.33         9.92 o                         
   0   7  11        613.15        609.94        11.48 o                         
   1   7  11         15.99         16.86         2.43 o                         
   2   7  11         79.70         86.92         4.21 o                         
   3   7  11          0.11         -0.82         2.27 o                         
   4   7  11          0.61         -2.31         2.31 o                         
   5   7  11         67.90         75.17         4.83 o                         
   6   7  11          0.47          0.44         4.16 o                         
   7   7  11          0.78          6.31         3.41 o                         
  -8   8  11         16.57         17.39         6.23 o                         
  -7   8  11          5.63          8.14         4.23 o                         
  -6   8  11         18.30         15.27         3.17 o                         
  -5   8  11          7.35          2.00         2.55 o                         
  -4   8  11          6.29          3.56         2.46 o                         
  -3   8  11        212.71        204.90         6.17 o                         
  -2   8  11         23.78         10.29         2.45 o                         
  -1   8  11         70.89         91.24         4.56 o                         
   0   8  11       1368.07       1361.16        25.15 o                         
   1   8  11        483.67        493.21        10.47 o                         
   2   8  11        146.34        154.18         5.37 o                         
   3   8  11        295.96        281.91         7.18 o                         
   4   8  11         83.14         84.03         4.03 o                         
   5   8  11         22.41         15.74         3.29 o                         
   6   8  11          7.99          0.36         3.70 o                         
   7   8  11          0.53          4.53         4.93 o                         
  -8   9  11          0.16        -11.81        12.60 o                         
  -7   9  11         85.21         95.80         6.17 o                         
  -6   9  11         80.32         77.58         5.83 o                         
  -5   9  11         48.17         49.53         4.13 o                         
  -4   9  11         94.31         90.76         4.98 o                         
  -3   9  11        340.13        381.24         9.62 o                         
  -2   9  11        148.87        153.80         6.92 o                         
  -1   9  11         92.86         90.77         5.04 o                         
   0   9  11        323.94        351.09         8.79 o                         
   1   9  11        139.48        159.06         6.02 o                         
   2   9  11        100.41        110.18         5.82 o                         
   3   9  11         69.45         60.85         3.85 o                         
   4   9  11          3.78          5.34         2.85 o                         
   5   9  11         35.97         33.95         3.94 o                         
   6   9  11         75.55         93.79        25.59 o                         
  -7  10  11         26.56         28.95         6.53 o                         
  -6  10  11          0.40          3.68         4.75 o                         
  -5  10  11          1.75          2.13         3.26 o                         
  -4  10  11         36.01         38.11         3.62 o                         
  -3  10  11          0.06         -3.43         3.43 o                         
  -2  10  11          7.09          0.13         3.07 o                         
  -1  10  11          2.77         -0.07         2.85 o                         
   0  10  11         78.72         74.13         5.31 o                         
   1  10  11          0.10         -1.33         3.60 o                         
   2  10  11         57.47         53.59         5.01 o                         
   3  10  11          2.30         -2.23         3.05 o                         
   4  10  11        137.44        118.04        16.55 o                         
   5  10  11         56.77         52.71         4.78 o                         
  -5  11  11        104.00         69.83         7.70 o                         
  -4  11  11          3.89         -2.87         4.75 o                         
  -3  11  11          7.85         -7.68         8.52 o                         
  -2  11  11         46.80         33.19         5.43 o                         
  -1  11  11        151.14        168.99         8.33 o                         
   0  11  11          3.71         -0.29         4.93 o                         
   1  11  11         10.50          0.08         4.64 o                         
   2  11  11          6.47          6.64         3.42 o                         
   3  11  11         49.92         47.97         3.90 o                         
   4  11  11          5.14          3.80         4.25 o                         
  -3  12  11         44.20         42.11         4.26 o                         
  -2  12  11          1.61         -4.10         4.48 o                         
  -1  12  11          5.15         -5.91         5.91 o                         
   0  12  11         15.68         11.81         5.07 o                         
   1  12  11          2.54          3.62         3.80 o                         
   2  12  11         26.03         23.59         4.41 o                         
 -10   0  12          1.42          5.65         5.23 o                         
  -8   0  12       1089.80       1107.41        31.61 o                         
  -6   0  12       2070.37       2166.87        46.99 o                         
  -4   0  12       1110.84       1127.26        27.14 o                         
  -2   0  12         21.87         38.54         2.40 o                         
   0   0  12       8387.46       8216.41       176.18 o                         
   2   0  12        397.41        466.55         9.96 o                         
   4   0  12       5161.65       5211.20        96.75 o                         
   6   0  12       1095.10       1099.26        30.03 o                         
   8   0  12         97.22        103.25         8.41 o                         
 -11   1  12          8.15         -0.86         4.79 o                         
 -10   1  12          0.84          0.96         4.79 o                         
  -9   1  12         65.06         46.29         3.25 o                         
  -8   1  12         23.12         21.93         2.83 o                         
  -7   1  12        326.90        377.86         9.91 o                         
  -6   1  12         66.25         87.82         4.22 o                         
  -5   1  12          7.99          8.59         1.19 o                         
  -4   1  12          0.50         -0.52         1.07 o                         
  -3   1  12        210.40        209.53         3.96 o                         
  -2   1  12          0.51         -1.10         1.10 o                         
  -1   1  12       2036.26       1985.54        31.86 o                         
   0   1  12         33.83         30.02         1.53 o                         
   1   1  12        178.67        212.50         4.40 o                         
   2   1  12         89.77         95.64         3.12 o                         
   3   1  12        157.19        143.40         3.56 o                         
   4   1  12        410.18        409.55         7.22 o                         
   5   1  12       2865.92       2842.89        45.35 o                         
   6   1  12        120.82        116.68         4.49 o                         
   7   1  12          2.56          1.31         2.21 o                         
   8   1  12          0.10         25.75        11.02 o                         
   9   1  12        172.09        186.21         8.63 o                         
 -10   2  12          4.47         -4.56         4.87 o                         
  -9   2  12          0.02         -3.14         3.14 o                         
  -8   2  12         45.41         42.75         4.79 o                         
  -7   2  12         40.66         38.40         3.27 o                         
  -6   2  12        678.50        693.10        13.74 o                         
  -5   2  12        137.64        120.62         3.88 o                         
  -4   2  12          4.03          4.07         1.25 o                         
  -3   2  12        195.58        219.61         4.16 o                         
  -2   2  12       4253.34       4327.39        65.77 o                         
  -1   2  12        813.76        850.16        14.74 o                         
   0   2  12       1157.57       1141.75        19.54 o                         
   1   2  12        462.29        479.10         8.22 o                         
   2   2  12          0.01         -1.31         1.31 o                         
   3   2  12         99.80         80.23         3.50 o                         
   4   2  12         52.73         37.37         2.03 o                         
   5   2  12        433.96        431.01         8.25 o                         
   6   2  12        242.52        242.32         6.72 o                         
   7   2  12          6.29          6.31         2.30 o                         
   8   2  12        139.82        141.49         5.88 o                         
   9   2  12          0.57          1.35         5.00 o                         
 -10   3  12          0.12         10.70         5.54 o                         
  -9   3  12         26.81         28.79         3.38 o                         
  -8   3  12          0.95         -0.70         2.86 o                         
  -7   3  12        150.10        162.98         5.10 o                         
  -6   3  12        196.40        209.73         5.23 o                         
  -5   3  12         32.86         28.55         1.78 o                         
  -4   3  12         17.90         20.19         1.41 o                         
  -3   3  12         83.03         90.60         2.97 o                         
  -2   3  12        131.33        125.19         3.59 o                         
  -1   3  12       1177.31       1138.30        18.58 o                         
   0   3  12       2431.91       2633.17        44.18 o                         
   1   3  12         50.17         44.34         3.13 o                         
   2   3  12          3.95          7.08         1.74 o                         
   3   3  12        151.77        163.68         5.17 o                         
   4   3  12          1.21          0.53         1.32 o                         
   5   3  12        253.35        252.71         6.63 o                         
   6   3  12         18.42         12.05         1.78 o                         
   7   3  12        102.95         84.97         4.96 o                         
   8   3  12          3.17          1.79         2.88 o                         
   9   3  12         13.43          9.95         4.15 o                         
 -10   4  12          0.13          0.14         4.28 o                         
  -9   4  12         35.67         41.49         4.46 o                         
  -8   4  12         62.33         58.23         6.77 o                         
  -7   4  12         11.87          7.25         2.02 o                         
  -6   4  12         17.75         17.86         2.00 o                         
  -5   4  12         21.79         26.54         1.99 o                         
  -4   4  12         35.19         31.40         2.06 o                         
  -3   4  12         86.80         82.97         3.44 o                         
  -2   4  12         55.07         34.38         3.63 o                         
   0   4  12       1805.93       1837.23        41.95 o                         
   1   4  12         41.54         59.82         3.18 o                         
   2   4  12        120.54        115.21         3.89 o                         
   3   4  12        364.27        405.69         9.34 o                         
   4   4  12        481.02        445.84        10.13 o                         
   5   4  12          0.22         -2.17         2.17 o                         
   6   4  12          0.27         -1.82         1.82 o                         
   7   4  12        190.79        212.12         6.92 o                         
   8   4  12          0.28         -2.68         2.68 o                         
 -10   5  12          0.04         -5.36         5.36 o                         
  -9   5  12          1.02         -3.55         4.79 o                         
  -8   5  12         31.04         25.51         2.98 o                         
  -7   5  12          7.83          2.37         2.12 o                         
  -6   5  12          9.28          4.96         2.25 o                         
  -5   5  12          7.00          6.24         1.83 o                         
  -4   5  12        146.23        168.03         4.49 o                         
  -3   5  12         96.48        116.76         3.75 o                         
  -2   5  12          5.54          2.49         1.87 o                         
  -1   5  12       1140.41       1164.91        20.18 o                         
   0   5  12       1206.65       1259.07        21.74 o                         
   1   5  12          0.07         -1.14         1.79 o                         
   2   5  12       1110.40       1151.68        19.94 o                         
   3   5  12        286.76        293.81         6.26 o                         
   4   5  12        295.18        299.67         6.83 o                         
   5   5  12         22.60         13.90         2.73 o                         
   6   5  12        109.67        123.07         5.16 o                         
   7   5  12         64.05         52.55         3.30 o                         
   8   5  12          3.67          1.92         3.85 o                         
  -9   6  12         14.93         14.91         5.87 o                         
  -8   6  12          0.05         -1.08         3.56 o                         
  -7   6  12         52.42         44.65         2.78 o                         
  -6   6  12         12.57         15.05         2.32 o                         
  -5   6  12         21.47         16.09         2.09 o                         
  -4   6  12         16.23          7.35         2.19 o                         
  -3   6  12          0.33          2.21         2.16 o                         
  -2   6  12        173.92        175.93         4.88 o                         
  -1   6  12        813.66        875.83        15.62 o                         
   0   6  12          0.99          4.49         1.96 o                         
   1   6  12         63.58         61.96         3.27 o                         
   2   6  12          0.05         -1.90         1.90 o                         
   3   6  12          0.08         -2.01         2.01 o                         
   4   6  12          7.96         10.31         2.08 o                         
   5   6  12         44.74         36.63         3.24 o                         
   6   6  12          7.63          3.72         2.77 o                         
   7   6  12         98.54        103.39         7.31 o                         
   8   6  12          5.75          4.72         3.93 o                         
  -9   7  12         13.74          1.71         8.32 o                         
  -8   7  12         52.32         41.69         4.31 o                         
  -7   7  12         20.12         15.05         2.98 o                         
  -6   7  12        137.35        147.01         5.43 o                         
  -5   7  12        123.95        120.66         4.90 o                         
  -4   7  12         11.85          6.58         2.31 o                         
  -3   7  12          2.40          0.74         2.91 o                         
  -2   7  12        197.43        217.96         5.80 o                         
  -1   7  12        848.66        898.28        16.26 o                         
   0   7  12         42.32         43.29         2.90 o                         
   1   7  12         77.90         76.18         4.22 o                         
   2   7  12        831.28        835.04        16.95 o                         
   3   7  12         15.98          0.79         2.79 o                         
   4   7  12         63.43         45.59         2.61 o                         
   5   7  12         21.07         18.36         3.54 o                         
   6   7  12         96.84        118.20         7.66 o                         
   7   7  12         34.92         21.15         4.28 o                         
  -8   8  12          1.56         -1.50         4.32 o                         
  -7   8  12        129.69        154.09         6.94 o                         
  -6   8  12         15.75         20.04         2.46 o                         
  -5   8  12         81.05         74.61         4.20 o                         
  -4   8  12          2.68          3.43         2.52 o                         
  -3   8  12        679.79        730.55        15.24 o                         
  -2   8  12        267.76        273.18         7.23 o                         
  -1   8  12          9.30          8.91         2.48 o                         
   0   8  12        256.28        245.07         6.67 o                         
   1   8  12        249.89        275.14         7.42 o                         
   2   8  12         67.29         55.10         3.44 o                         
   3   8  12          8.30          1.46         2.09 o                         
   4   8  12         10.41          7.69         2.53 o                         
   5   8  12         23.27         16.98         3.44 o                         
   6   8  12          1.37         -4.16         4.16 o                         
   7   8  12        235.17        267.22        20.48 o                         
  -7   9  12          9.14         14.65         4.71 o                         
  -6   9  12         31.71         15.24         4.88 o                         
  -5   9  12          8.39          4.25         3.00 o                         
  -4   9  12          9.76          8.22         2.87 o                         
  -3   9  12        117.40        127.57         5.96 o                         
  -2   9  12          0.15          1.47         2.71 o                         
  -1   9  12          7.75          6.64         2.70 o                         
   0   9  12          0.53          5.61         2.81 o                         
   1   9  12        362.91        386.33         9.64 o                         
   2   9  12         16.43         21.29         3.67 o                         
   3   9  12          0.01         -2.30         2.73 o                         
   4   9  12          0.31         -2.53         2.70 o                         
   5   9  12          5.12         -4.39         4.39 o                         
   6   9  12         37.42         32.42         6.21 o                         
  -6  10  12         33.72         31.35         4.42 o                         
  -5  10  12         16.69         20.41         3.68 o                         
  -4  10  12         81.72         82.75         6.07 o                         
  -3  10  12          3.43         -1.89         3.26 o                         
  -2  10  12         42.49         33.20         3.25 o                         
  -1  10  12          1.46         -0.80         3.22 o                         
   0  10  12         55.63         39.84         4.57 o                         
   1  10  12        142.29        161.49         7.90 o                         
   2  10  12         83.39        101.59         6.42 o                         
   3  10  12         12.86         13.43         3.50 o                         
   4  10  12         25.32         23.93         4.34 o                         
   5  10  12        108.13         92.88         6.68 o                         
  -5  11  12         27.35         27.82         4.52 o                         
  -4  11  12          1.05         -1.94         5.05 o                         
  -3  11  12         23.34         18.20         4.79 o                         
  -2  11  12         13.12          9.94         3.92 o                         
  -1  11  12          0.20          1.42         3.36 o                         
   0  11  12         35.65         25.46         3.51 o                         
   1  11  12          0.83          0.68         4.22 o                         
   2  11  12          0.02         -4.21         4.21 o                         
   3  11  12         18.44         19.19         6.29 o                         
  -3  12  12          2.08          3.39         4.13 o                         
  -2  12  12         38.50         28.40         4.55 o                         
  -1  12  12         12.59         13.67         6.34 o                         
   0  12  12         54.58         47.06         6.12 o                         
   1  12  12         10.78          9.20         8.56 o                         
 -11   0  13        175.14        142.57        18.12 o                         
  -9   0  13         31.29         29.86         4.12 o                         
  -7   0  13          0.04          0.19         2.07 o                         
  -5   0  13         56.01         59.97         3.50 o                         
  -3   0  13       1647.22       1744.00        41.67 o                         
  -1   0  13       1117.13       1268.64        30.57 o                         
   1   0  13       5627.02       5800.35       124.52 o                         
   3   0  13        159.44        151.42         4.07 o                         
   5   0  13       1621.53       1631.77        35.70 o                         
   7   0  13        611.75        646.96        19.13 o                         
   9   0  13          0.86          2.72         4.88 o                         
 -10   1  13          1.25         34.64         8.66 o                         
  -9   1  13        185.32        203.29        10.00 o                         
  -8   1  13         62.89         57.23         4.32 o                         
  -7   1  13        527.19        539.81        11.92 o                         
  -6   1  13       1185.50       1217.22        18.94 o                         
  -5   1  13         52.77         50.67         2.50 o                         
  -4   1  13          7.44          4.45         1.24 o                         
  -3   1  13          4.10          0.10         1.12 o                         
  -2   1  13       1136.63       1107.27        18.06 o                         
  -1   1  13        464.56        567.52         9.67 o                         
   0   1  13         64.34         52.20         2.25 o                         
   1   1  13          0.00         -1.40         1.40 o                         
   2   1  13       2122.17       2072.08        31.75 o                         
   3   1  13        686.60        754.65        12.00 o                         
   4   1  13        543.97        547.45        11.69 o                         
   5   1  13        374.30        413.15         8.41 o                         
   6   1  13        443.81        466.65        10.12 o                         
   7   1  13         10.05         10.92         3.85 o                         
   8   1  13          9.13          7.03         3.72 o                         
   9   1  13          8.87          5.22         3.65 o                         
 -10   2  13          4.17          8.12         5.18 o                         
  -9   2  13         17.60         12.05         4.15 o                         
  -8   2  13         14.06         17.04         2.89 o                         
  -7   2  13        623.64        651.16        11.57 o                         
  -6   2  13        640.38        661.90        12.56 o                         
  -5   2  13         53.72         46.19         2.31 o                         
  -4   2  13        190.93        189.93         4.52 o                         
  -3   2  13         55.40         64.84         2.48 o                         
  -2   2  13        379.00        439.49         8.07 o                         
  -1   2  13        986.64       1033.50        17.76 o                         
   0   2  13        248.21        266.91         6.47 o                         
   1   2  13        135.93        124.13         4.38 o                         
   2   2  13        334.91        330.15         7.61 o                         
   3   2  13        425.31        429.89        10.07 o                         
   4   2  13        503.80        468.17         8.74 o                         
   5   2  13        344.18        350.40         7.38 o                         
   6   2  13          9.75          8.98         1.60 o                         
   7   2  13        146.19        164.95         5.57 o                         
   8   2  13          2.87          5.93         3.09 o                         
   9   2  13         23.81         23.87        10.68 o                         
 -10   3  13         45.75         42.33         5.06 o                         
  -9   3  13         44.29         33.08         5.35 o                         
  -8   3  13         56.27         58.15         6.48 o                         
  -7   3  13        820.99        873.03        18.47 o                         
  -6   3  13          0.58          1.71         2.00 o                         
  -5   3  13         34.07         30.76         1.87 o                         
  -4   3  13        264.71        262.81         5.46 o                         
  -3   3  13         98.59         83.32         3.32 o                         
  -2   3  13         21.06         32.21         9.05 o                         
  -1   3  13        101.36         88.85         8.32 o                         
   0   3  13         41.11         64.20         4.74 o                         
   1   3  13        334.54        327.83         8.77 o                         
   2   3  13        565.80        570.18        13.70 o                         
   4   3  13          2.56          1.75         2.60 o                         
   5   3  13        206.72        196.26         5.11 o                         
   6   3  13         25.54         20.41         2.33 o                         
   7   3  13          2.69          0.67         2.46 o                         
   8   3  13          0.90         -2.55         3.41 o                         
 -10   4  13          0.25         -2.79         3.76 o                         
  -9   4  13        144.79        153.96         9.16 o                         
  -8   4  13          6.95          7.00         1.84 o                         
  -7   4  13         79.12         81.44         3.81 o                         
  -6   4  13         12.97         15.72         2.31 o                         
  -5   4  13        401.90        411.37         8.47 o                         
  -4   4  13        298.56        300.98         6.58 o                         
  -3   4  13        284.40        281.19         5.55 o                         
  -2   4  13          3.30         48.81         8.66 o                         
  -1   4  13        995.47       1029.02        18.85 o                         
   0   4  13        703.58        771.08        14.43 o                         
   1   4  13        163.68        150.63         4.44 o                         
   2   4  13          1.33          0.74         1.60 o                         
   3   4  13        275.55        273.41         6.29 o                         
   4   4  13        491.73        442.53         9.04 o                         
   5   4  13        247.82        210.55         6.46 o                         
   6   4  13          3.65          3.61         2.42 o                         
   7   4  13        213.87        229.77         7.04 o                         
   8   4  13         84.46         95.95         7.06 o                         
 -10   5  13         11.04         13.78         7.79 o                         
  -9   5  13          4.48          7.42         4.38 o                         
  -8   5  13          8.09          6.81         2.73 o                         
  -7   5  13         20.79         16.57         2.35 o                         
  -6   5  13          1.75         -0.43         2.21 o                         
  -5   5  13         48.96         40.89         2.19 o                         
  -4   5  13        883.81        918.97        16.61 o                         
  -3   5  13         20.59         23.28         2.24 o                         
  -2   5  13         59.73         62.22         3.31 o                         
  -1   5  13         12.47          7.93         1.86 o                         
   0   5  13         14.83         16.51         2.05 o                         
   1   5  13        420.22        414.12         8.09 o                         
   3   5  13        260.31        227.05         5.14 o                         
   4   5  13         93.65         69.89         3.78 o                         
   5   5  13         12.25          3.91         2.47 o                         
   6   5  13         89.47         62.65         3.92 o                         
   7   5  13         57.75         47.78         3.65 o                         
   8   5  13          1.09          0.29         3.56 o                         
  -9   6  13          0.01         -5.30         5.30 o                         
  -8   6  13         14.42         15.67         4.00 o                         
  -7   6  13          2.69          4.81         3.51 o                         
  -6   6  13         21.92         21.04         1.68 o                         
  -5   6  13          0.82          0.16         1.92 o                         
  -4   6  13        112.52        129.33         4.61 o                         
  -3   6  13        152.56        173.81         5.06 o                         
  -2   6  13         20.56         16.81         2.33 o                         
  -1   6  13          4.11          3.16         2.19 o                         
   0   6  13        617.90        637.44        11.92 o                         
   1   6  13        612.39        628.65        11.72 o                         
   2   6  13        218.64        199.28         5.71 o                         
   3   6  13         61.24         51.36         3.49 o                         
   4   6  13        796.59        767.22        14.06 o                         
   5   6  13         12.25          9.79         2.91 o                         
   6   6  13          4.82          4.16         3.57 o                         
   7   6  13          4.72          0.70         3.29 o                         
  -9   7  13         30.96         27.70         5.78 o                         
  -8   7  13          5.67          5.43         3.95 o                         
  -7   7  13         17.96         22.80         3.35 o                         
  -6   7  13          3.26          1.80         1.95 o                         
  -5   7  13         19.37         21.45         2.37 o                         
  -4   7  13         74.91         73.05         3.87 o                         
  -3   7  13          0.62         -2.59         2.59 o                         
  -2   7  13        195.92        198.01         8.18 o                         
  -1   7  13         25.59         25.70         2.88 o                         
   0   7  13       1385.04       1407.21        25.81 o                         
   1   7  13          6.83         -1.87         2.53 o                         
   2   7  13        317.82        277.91         7.03 o                         
   3   7  13         58.51         49.65         3.50 o                         
   4   7  13          0.06         -0.64         2.31 o                         
   5   7  13        257.57        283.85         9.14 o                         
   6   7  13         20.58         14.67         3.23 o                         
   7   7  13          9.38          7.65         3.72 o                         
  -8   8  13          1.49          7.07         5.63 o                         
  -7   8  13          4.99          3.41         3.44 o                         
  -6   8  13         65.57         66.43         3.92 o                         
  -5   8  13          0.19          1.24         2.80 o                         
  -4   8  13        226.30        258.80         7.47 o                         
  -3   8  13        247.83        265.91         7.50 o                         
  -2   8  13        427.74        429.31        10.05 o                         
  -1   8  13         43.46         41.64         3.13 o                         
   0   8  13        264.59        279.99         9.49 o                         
   1   8  13        942.89        933.30        18.95 o                         
   2   8  13          2.00         -2.45         2.45 o                         
   3   8  13          0.16         -2.23         2.95 o                         
   4   8  13        326.68        307.53         8.45 o                         
   5   8  13          2.81          0.53         3.40 o                         
   6   8  13         81.64         79.01         7.10 o                         
  -7   9  13          2.15         -1.40         3.68 o                         
  -6   9  13          9.78          3.35         3.66 o                         
  -5   9  13         10.00          7.13         3.19 o                         
  -4   9  13        250.89        250.91         8.25 o                         
  -3   9  13         37.29         34.01         3.15 o                         
  -2   9  13         24.52         21.48         3.02 o                         
  -1   9  13        127.58        154.23         6.89 o                         
   0   9  13        160.32        161.82         7.03 o                         
   1   9  13          0.26         -0.30         3.20 o                         
   2   9  13          2.30         -0.37         3.33 o                         
   3   9  13          0.94          0.67         3.03 o                         
   4   9  13          0.18         -3.10         3.10 o                         
   5   9  13          2.38          9.81         7.73 o                         
  -6  10  13         62.25         56.70         4.59 o                         
  -5  10  13         82.12         88.60         5.37 o                         
  -4  10  13         78.05         76.17         6.57 o                         
  -3  10  13          7.52          2.72         3.29 o                         
  -2  10  13          0.66         -2.34         2.99 o                         
  -1  10  13          0.00         -2.39         3.48 o                         
   0  10  13          0.89          4.68         4.01 o                         
   1  10  13          8.09         10.66         3.42 o                         
   2  10  13         12.35          5.36         4.10 o                         
   3  10  13         11.84         17.04         4.44 o                         
   4  10  13          0.27          4.58         3.96 o                         
  -5  11  13         54.13         43.68         8.78 o                         
  -4  11  13          2.62         -4.76         4.76 o                         
  -3  11  13         11.28          9.74         4.88 o                         
  -2  11  13        123.57        121.43         8.14 o                         
  -1  11  13          0.04         -2.36         3.57 o                         
   0  11  13          8.87          5.31         3.73 o                         
   1  11  13          2.58          0.45         5.15 o                         
   2  11  13         80.78         81.74         5.43 o                         
   3  11  13         14.32         14.05         6.07 o                         
  -2  12  13          4.55          5.02         5.52 o                         
  -1  12  13          3.46         11.19         4.91 o                         
   0  12  13          2.80          4.05         5.12 o                         
 -10   0  14         68.20         75.88         9.90 o                         
  -8   0  14        465.95        475.87        17.92 o                         
  -6   0  14        149.88        158.12         7.11 o                         
  -4   0  14        669.42        684.01        17.17 o                         
  -2   0  14        216.70        269.26         8.86 o                         
   0   0  14        153.54        141.00         4.82 o                         
   2   0  14        463.73        472.27        12.27 o                         
   4   0  14          7.45          8.57         2.13 o                         
   6   0  14        416.62        419.91        13.40 o                         
   8   0  14        205.82        234.55        10.80 o                         
 -10   1  14         12.48         18.51         4.25 o                         
  -9   1  14        195.38        242.00         8.48 o                         
  -8   1  14         32.21         35.15         2.95 o                         
  -7   1  14        285.95        294.92         7.41 o                         
  -6   1  14         72.03         70.40         2.78 o                         
  -5   1  14         10.00          3.44         1.65 o                         
  -4   1  14          0.04         -1.45         1.45 o                         
  -3   1  14         97.56         87.50         3.26 o                         
  -2   1  14          6.48          3.84         1.36 o                         
  -1   1  14         84.87         89.01         3.33 o                         
   0   1  14         76.14         86.28         4.23 o                         
   1   1  14        549.79        549.41        14.81 o                         
   2   1  14        345.46        346.11         6.30 o                         
   3   1  14          3.74          6.41         1.35 o                         
   4   1  14        723.58        687.15        11.18 o                         
   5   1  14         23.66         18.69         1.46 o                         
   6   1  14          6.72          3.97         2.04 o                         
   7   1  14         29.36         32.30         2.94 o                         
   8   1  14         27.35         19.82         4.02 o                         
 -10   2  14          9.38         10.37         3.97 o                         
  -9   2  14         16.55         23.97         4.09 o                         
  -8   2  14          0.49         11.13         3.04 o                         
  -7   2  14         16.68        101.96         9.73 o                         
  -6   2  14        254.93        270.31         5.30 o                         
  -5   2  14        381.19        370.66         7.19 o                         
  -4   2  14        177.52        189.10         4.67 o                         
  -3   2  14         31.50         26.46         2.50 o                         
  -2   2  14        823.23        840.10        15.90 o                         
  -1   2  14        641.94        636.26        14.67 o                         
   0   2  14        463.30        400.24        14.42 o                         
   2   2  14        406.47        413.58        10.96 o                         
   3   2  14         51.99         37.25         2.30 o                         
   4   2  14       2147.88       2127.34        32.86 o                         
   5   2  14         16.97         11.89         1.79 o                         
   6   2  14        280.60        301.12         6.77 o                         
   7   2  14         35.40         35.97         2.90 o                         
   8   2  14          8.95          3.18         3.44 o                         
 -10   3  14          0.21         -0.71         3.92 o                         
  -9   3  14          6.46          8.66        10.23 o                         
  -8   3  14         29.37         23.46         3.14 o                         
  -7   3  14         34.90         47.39         3.82 o                         
  -6   3  14        620.56        633.21        10.90 o                         
  -5   3  14         76.39         80.71         3.34 o                         
  -4   3  14        284.84        286.88         6.34 o                         
  -3   3  14         22.25         26.12         1.77 o                         
  -2   3  14          6.98          4.16         1.51 o                         
  -1   3  14        123.53        114.19         3.81 o                         
   0   3  14        496.03        540.06        11.12 o                         
   1   3  14        207.62        182.64         4.90 o                         
   2   3  14        644.29        666.02        12.72 o                         
   3   3  14          8.21          2.99         2.39 o                         
   4   3  14       1148.92       1083.29        18.86 o                         
   5   3  14         21.82          9.43         2.07 o                         
   6   3  14         16.08         13.88         2.22 o                         
   7   3  14         63.07         52.12         3.91 o                         
   8   3  14          0.05         -1.27         3.41 o                         
 -10   4  14          0.26         -4.16         4.16 o                         
  -9   4  14          8.05          6.97         4.05 o                         
  -8   4  14         55.88         49.01         4.19 o                         
  -7   4  14        171.61        169.52         5.66 o                         
  -6   4  14         33.05         30.60         2.23 o                         
  -5   4  14        267.61        272.05         5.77 o                         
  -4   4  14        251.39        285.03         5.88 o                         
  -3   4  14         65.12         77.16         3.44 o                         
  -2   4  14        283.77        282.48         6.05 o                         
  -1   4  14       1198.66       1297.27        22.37 o                         
   0   4  14        457.87        469.08         9.02 o                         
   1   4  14        435.56        435.14         8.37 o                         
   2   4  14         27.15         23.20         1.99 o                         
   3   4  14          7.29          2.86         1.96 o                         
   4   4  14        491.73        510.00         9.70 o                         
   5   4  14         42.39         38.99         2.81 o                         
   6   4  14        224.52        235.84         6.08 o                         
   7   4  14          4.22          3.31         2.77 o                         
   8   4  14         13.64         12.97         4.05 o                         
  -9   5  14         63.19         59.55         4.92 o                         
  -8   5  14         13.84         10.93         4.09 o                         
  -7   5  14          0.70         -1.42         2.41 o                         
  -6   5  14        117.02        122.69         3.94 o                         
  -5   5  14        173.45        180.09         4.89 o                         
  -4   5  14        465.57        518.09         9.84 o                         
  -3   5  14          1.82          5.01         3.38 o                         
  -2   5  14         49.04         44.54         3.15 o                         
  -1   5  14         60.91         53.71         3.19 o                         
   0   5  14        120.75        108.99         4.57 o                         
   1   5  14         23.93         31.79         2.36 o                         
   2   5  14         49.69         42.28         2.67 o                         
   3   5  14         54.24         72.20         4.29 o                         
   4   5  14        338.04        335.21         7.19 o                         
   5   5  14         19.78         19.04         2.84 o                         
   6   5  14         19.50         13.91         3.03 o                         
   7   5  14         48.90         42.79         4.00 o                         
   8   5  14         38.32         33.47         4.27 o                         
  -9   6  14         25.40         14.83         5.28 o                         
  -8   6  14          3.46          0.05         4.40 o                         
  -7   6  14         75.88         83.59         4.62 o                         
  -6   6  14         19.59         16.90         2.30 o                         
  -5   6  14         58.14         73.79         3.47 o                         
  -4   6  14         17.47         20.40         2.61 o                         
  -3   6  14       1795.56       1925.79        37.55 o                         
  -2   6  14         43.13         42.41         3.56 o                         
  -1   6  14         85.92         85.20         4.05 o                         
   0   6  14        227.39        241.14         6.09 o                         
   1   6  14        233.82        230.99         6.05 o                         
   2   6  14          8.96          3.72         2.24 o                         
   3   6  14        639.96        603.50        14.15 o                         
   4   6  14        118.42        125.00         5.30 o                         
   5   6  14         38.02         38.38         4.02 o                         
   6   6  14          0.20          2.64         3.30 o                         
   7   6  14        182.12        208.82         8.87 o                         
  -9   7  14          5.36        -11.81        11.81 o                         
  -8   7  14         28.27         29.62         4.26 o                         
  -7   7  14        306.47        357.54         9.72 o                         
  -6   7  14         43.55         47.76         2.86 o                         
  -5   7  14         52.75         45.23         2.81 o                         
  -4   7  14         53.25         56.61         3.73 o                         
  -3   7  14          4.80          6.72         2.77 o                         
  -2   7  14       1487.09       1566.06        27.25 o                         
  -1   7  14        682.46        700.82        15.80 o                         
   0   7  14        128.91        137.11         5.28 o                         
   1   7  14         33.69         29.50         2.60 o                         
   2   7  14        129.00        151.45         6.29 o                         
   3   7  14         79.23         74.19         4.13 o                         
   4   7  14         96.09        101.99         5.69 o                         
   5   7  14         25.11         20.19         5.28 o                         
   6   7  14         18.16          9.08         3.82 o                         
   7   7  14          1.94          2.58         4.93 o                         
  -8   8  14          4.18         -1.88         5.35 o                         
  -7   8  14         59.71         59.06         4.45 o                         
  -6   8  14          0.00          1.02         2.87 o                         
  -5   8  14        226.16        237.71         7.32 o                         
  -4   8  14         17.36         18.93         3.09 o                         
  -3   8  14          1.49         -2.54         2.54 o                         
  -2   8  14        428.50        430.11        11.01 o                         
  -1   8  14        580.24        617.54        14.26 o                         
   0   8  14         49.16         40.50         3.27 o                         
   1   8  14         98.90         93.76         4.70 o                         
   2   8  14          0.42         -0.56         2.74 o                         
   3   8  14          4.47          7.28         2.90 o                         
   4   8  14          0.01          0.04         2.80 o                         
   5   8  14         15.29         17.37         4.57 o                         
   6   8  14          0.60          1.97         4.65 o                         
  -7   9  14          5.57          3.02         4.53 o                         
  -6   9  14         20.63         26.91         3.90 o                         
  -5   9  14         13.64          4.86         4.06 o                         
  -4   9  14         35.43         37.79         3.64 o                         
  -3   9  14         11.23         12.59         3.90 o                         
  -2   9  14        345.41        366.86        10.81 o                         
  -1   9  14        140.44        165.05         7.41 o                         
   0   9  14        158.80        145.24         8.48 o                         
   1   9  14          1.68         -2.57         3.39 o                         
   2   9  14         75.43         76.37         5.37 o                         
   3   9  14          0.59          1.33         3.95 o                         
   4   9  14         48.26         32.75         4.84 o                         
   5   9  14          3.10          4.06         8.32 o                         
  -6  10  14         40.10         37.38         5.52 o                         
  -5  10  14         28.84         20.98         5.17 o                         
  -4  10  14          3.64         -2.58         3.85 o                         
  -3  10  14         92.45         68.95         4.65 o                         
  -2  10  14          0.48         -0.25         3.96 o                         
  -1  10  14          5.68         10.39         4.04 o                         
   0  10  14         11.64         14.82         4.05 o                         
   1  10  14          2.98          2.49         3.36 o                         
   2  10  14         91.88         96.09         6.46 o                         
   3  10  14         28.97         31.17         6.09 o                         
   4  10  14         29.56         19.38         5.88 o                         
  -4  11  14         26.56         14.57         6.10 o                         
  -3  11  14         54.04         65.17         5.28 o                         
  -2  11  14         63.55         57.17         5.87 o                         
  -1  11  14         16.16          8.23         5.57 o                         
   0  11  14          2.58         -4.22         4.22 o                         
   1  11  14          0.74         -0.62         3.55 o                         
   2  11  14         10.76         13.24         4.14 o                         
  -9   0  15          2.42         11.02        10.23 o                         
  -7   0  15        277.17        301.80        20.14 o                         
  -5   0  15         45.90         41.59         2.78 o                         
  -3   0  15        422.62        440.83        14.81 o                         
  -1   0  15        193.74        183.55        14.90 o                         
   3   0  15       1635.74       1643.50        31.05 o                         
   5   0  15        191.79        200.37         7.11 o                         
   7   0  15        139.82        157.61         9.41 o                         
 -10   1  15         35.00         37.31         4.28 o                         
  -9   1  15        187.70        219.76         9.31 o                         
  -8   1  15        231.03        240.71         7.36 o                         
  -7   1  15         20.98         17.03         1.68 o                         
  -6   1  15        203.80        242.45         5.23 o                         
  -5   1  15          1.19         -1.20         1.57 o                         
  -4   1  15        130.84        156.20         3.98 o                         
  -3   1  15        501.98        549.18        10.55 o                         
  -2   1  15        234.29        216.78         6.05 o                         
  -1   1  15          1.60         -1.74         1.74 o                         
   0   1  15       1020.91        987.63        19.22 o                         
   1   1  15        630.16        668.75        17.14 o                         
   2   1  15        489.47        504.23         9.28 o                         
   3   1  15        365.55        365.13         6.89 o                         
   4   1  15         31.74         25.59         1.72 o                         
   5   1  15         43.79         38.47         1.89 o                         
   6   1  15          3.77          0.96         2.58 o                         
   7   1  15          9.13          6.70         2.73 o                         
   8   1  15        233.58        264.11         8.10 o                         
 -10   2  15         57.20         49.05         7.61 o                         
  -9   2  15          8.09          0.05         4.59 o                         
  -8   2  15         14.68         14.67         3.48 o                         
  -7   2  15          9.01          6.02         1.96 o                         
  -6   2  15         82.71         91.92         3.42 o                         
  -5   2  15        611.03        640.80        10.59 o                         
  -4   2  15          8.92         12.24         1.73 o                         
  -3   2  15        272.39        310.86         6.23 o                         
  -2   2  15        229.33        271.96         6.47 o                         
  -1   2  15        186.53        178.53         4.60 o                         
   0   2  15         46.86         55.74         2.94 o                         
   1   2  15         25.79         25.81         1.98 o                         
   2   2  15        154.12        161.42         5.29 o                         
   3   2  15        160.01        159.96         5.43 o                         
   4   2  15         84.29        101.46         3.84 o                         
   5   2  15        225.00        236.56         4.90 o                         
   6   2  15        270.43        269.62         6.18 o                         
   7   2  15        171.40        169.75         5.94 o                         
   8   2  15         12.81          7.45         3.44 o                         
 -10   3  15          2.59          1.15         5.22 o                         
  -9   3  15          4.91         14.76         5.81 o                         
  -8   3  15          5.42         10.23         3.26 o                         
  -7   3  15        228.43        221.39         6.56 o                         
  -6   3  15        310.09        336.16         6.94 o                         
  -5   3  15        160.41        172.41         4.42 o                         
  -4   3  15         51.15         51.67         2.58 o                         
  -3   3  15        103.78        113.14         3.73 o                         
  -2   3  15        183.10        199.46         4.76 o                         
  -1   3  15         63.54         60.18         3.11 o                         
   0   3  15         73.34         83.53         3.31 o                         
   1   3  15        257.96        254.14         5.83 o                         
   2   3  15        214.28        238.59         7.92 o                         
   3   3  15          0.18         -2.30         2.30 o                         
   4   3  15       1011.26       1019.79        17.02 o                         
   5   3  15        482.29        445.29         8.36 o                         
   6   3  15         10.48          9.51         2.05 o                         
   7   3  15         31.63         30.40         3.08 o                         
   8   3  15         85.65         93.33        10.28 o                         
 -10   4  15          0.56         -5.34         5.34 o                         
  -9   4  15         11.87         11.40         4.43 o                         
  -8   4  15         45.87         43.50         3.64 o                         
  -7   4  15          0.15          2.90         2.22 o                         
  -6   4  15          2.54          1.68         2.28 o                         
  -5   4  15        226.96        241.38         6.06 o                         
  -4   4  15        433.28        476.20         9.26 o                         
  -3   4  15         46.97         40.59         3.87 o                         
  -2   4  15         36.15         66.59         4.13 o                         
  -1   4  15         45.49         55.05         4.86 o                         
   0   4  15        520.21        580.85        10.85 o                         
   1   4  15        200.12        225.88         5.59 o                         
   2   4  15        120.56        127.46         4.36 o                         
   3   4  15         12.65          5.45         2.07 o                         
   4   4  15         50.90         61.20         3.08 o                         
   5   4  15        253.13        243.07         7.19 o                         
   6   4  15         45.24         47.06         3.04 o                         
   7   4  15          9.82         14.69         3.55 o                         
   8   4  15          0.03          1.26         6.03 o                         
  -9   5  15          0.15          2.31         5.99 o                         
  -8   5  15         30.62         31.60         4.19 o                         
  -7   5  15          0.21         -2.27         2.27 o                         
  -6   5  15          0.12          2.31         2.20 o                         
  -5   5  15         39.26         38.78         2.55 o                         
  -4   5  15        116.99        150.05         5.07 o                         
  -3   5  15        273.61        281.40         6.02 o                         
  -2   5  15        111.42        107.96         4.27 o                         
  -1   5  15         21.02         14.83         2.29 o                         
   0   5  15         26.48         21.82         2.63 o                         
   1   5  15        886.86        937.44        16.69 o                         
   2   5  15        181.11        169.47         5.64 o                         
   3   5  15        958.79        880.42        17.91 o                         
   4   5  15        123.72        121.03         4.59 o                         
   5   5  15        231.65        219.99         7.76 o                         
   6   5  15          6.21          1.92         3.31 o                         
   7   5  15         74.48         82.81         5.17 o                         
  -9   6  15          6.90          2.67         5.23 o                         
  -8   6  15        127.15        149.01         7.62 o                         
  -7   6  15         10.17          6.45         2.82 o                         
  -6   6  15          1.30         -2.28         2.28 o                         
  -5   6  15        115.50        127.81         4.87 o                         
  -4   6  15        149.65        164.29         4.78 o                         
  -3   6  15          1.60         13.93         2.88 o                         
  -2   6  15       1310.24       1325.45        23.08 o                         
  -1   6  15          0.39         -2.12         2.12 o                         
   0   6  15        869.18        875.13        17.23 o                         
   1   6  15          2.10         -2.52         2.52 o                         
   2   6  15         95.02         91.50         5.34 o                         
   3   6  15         13.15          6.66         2.06 o                         
   4   6  15         77.34         35.22         2.66 o                         
   5   6  15        161.91        162.84         7.36 o                         
   6   6  15         26.20         35.09         3.65 o                         
   7   6  15          1.25          5.82         4.28 o                         
  -8   7  15          2.65          0.72         4.89 o                         
  -7   7  15         25.06         38.65         3.72 o                         
  -6   7  15         99.23        102.21         4.73 o                         
  -5   7  15        191.77        208.94         6.59 o                         
  -4   7  15          6.14          1.23         2.37 o                         
  -3   7  15        334.29        376.10         8.75 o                         
  -2   7  15        524.84        559.63        12.26 o                         
  -1   7  15        104.82        106.68         5.49 o                         
   0   7  15         54.65         37.12         2.94 o                         
   1   7  15          2.65         -2.16         2.29 o                         
   2   7  15          2.60         -2.42         2.42 o                         
   3   7  15         64.37         86.57         4.80 o                         
   4   7  15          1.42         -2.11         2.99 o                         
   5   7  15         19.59         18.85         4.06 o                         
   6   7  15         22.78         16.97         3.87 o                         
  -8   8  15          0.83          0.38         6.59 o                         
  -7   8  15          7.60          6.37         3.39 o                         
  -6   8  15          1.72          4.55         2.69 o                         
  -5   8  15        112.27        119.67         5.50 o                         
  -4   8  15         50.52         33.36         3.35 o                         
  -3   8  15          0.00         -0.88         2.99 o                         
  -2   8  15         40.01         54.21         3.60 o                         
  -1   8  15        162.28        185.44         7.26 o                         
   0   8  15         28.62         30.00         3.13 o                         
   1   8  15         39.09         30.67         3.63 o                         
   2   8  15         45.16         50.04         4.00 o                         
   3   8  15         13.39         11.47         2.88 o                         
   4   8  15         46.97         46.31         5.22 o                         
   5   8  15          0.94          2.26         3.92 o                         
   6   8  15         12.64          8.48         4.09 o                         
  -7   9  15         15.40         10.29         4.16 o                         
  -6   9  15         46.79         41.05         5.30 o                         
  -5   9  15        103.48        111.79         6.12 o                         
  -4   9  15         89.84        112.25         6.00 o                         
  -3   9  15        118.39        140.83         6.89 o                         
  -2   9  15        229.95        255.36         8.68 o                         
  -1   9  15        107.62        128.55         6.84 o                         
   0   9  15          1.07         -2.82         3.52 o                         
   1   9  15         87.69         85.87         5.55 o                         
   2   9  15          2.99         -3.99         4.05 o                         
   3   9  15         36.23         28.65         4.30 o                         
   4   9  15        139.51         72.21        10.71 o                         
   5   9  15         14.12          1.55         8.72 o                         
  -6  10  15          9.59          5.70         4.31 o                         
  -5  10  15          2.10          1.17         4.77 o                         
  -4  10  15          9.57          0.59         4.78 o                         
  -3  10  15          0.37         -4.30         4.30 o                         
  -2  10  15        141.74        124.54        15.69 o                         
  -1  10  15         51.92         47.65         4.39 o                         
   0  10  15         40.34         19.85         7.34 o                         
   1  10  15          0.00         -1.96         5.68 o                         
   2  10  15        189.60        211.71        12.80 o                         
   3  10  15          0.59         -0.62         3.43 o                         
   4  10  15          0.02          6.21         5.63 o                         
  -4  11  15         31.71         37.56         4.54 o                         
  -3  11  15         18.18         17.31         4.51 o                         
  -2  11  15          5.53          0.28         4.93 o                         
  -1  11  15          0.00         -4.20         4.20 o                         
   0  11  15          1.85          0.14         3.47 o                         
   1  11  15         49.05         41.87         5.48 o                         
   2  11  15          5.65          2.35         3.97 o                         
 -10   0  16         46.61         49.01         7.38 o                         
  -6   0  16        518.26        553.35        13.23 o                         
  -4   0  16         36.16         31.27         2.93 o                         
  -2   0  16       1280.43       1318.02        29.28 o                         
   0   0  16         87.69        121.34         5.21 o                         
   2   0  16       1617.27       1668.32        36.65 o                         
   4   0  16        425.88        411.77        10.53 o                         
   6   0  16         30.93         37.67        10.00 o                         
   8   0  16        287.57        313.47        19.15 o                         
 -10   1  16         19.57         19.72         4.01 o                         
  -9   1  16         89.14         91.99         9.51 o                         
  -8   1  16         43.26         34.32         2.48 o                         
  -7   1  16          0.08          1.88         2.12 o                         
  -6   1  16        301.19        321.59         6.42 o                         
  -5   1  16        158.56        152.87         3.96 o                         
  -4   1  16        122.95        133.84         4.47 o                         
  -3   1  16        320.44        287.84         6.46 o                         
  -2   1  16         75.93         69.53         2.94 o                         
  -1   1  16        113.61        136.69         3.93 o                         
   0   1  16          0.76         13.57         1.81 o                         
   1   1  16        256.71        249.79         6.26 o                         
   2   1  16        326.34        342.29         7.44 o                         
   3   1  16       2921.43       2933.69        44.94 o                         
   4   1  16         26.20         23.63         1.79 o                         
   5   1  16         13.42          4.38         1.86 o                         
   6   1  16         18.88         11.15         2.64 o                         
   7   1  16        140.18        137.13         5.87 o                         
   8   1  16         13.27         18.07         4.07 o                         
 -10   2  16         45.57         41.32         9.33 o                         
  -9   2  16          1.99          3.77         4.30 o                         
  -8   2  16        291.83        299.22        10.51 o                         
  -7   2  16        120.71        120.07         4.30 o                         
  -6   2  16          1.17          1.99         2.87 o                         
  -5   2  16          8.43         10.71         1.82 o                         
  -4   2  16        608.67        616.67        10.72 o                         
  -3   2  16        512.50        556.11         9.79 o                         
  -2   2  16        742.66        753.45        13.49 o                         
  -1   2  16        991.97       1056.50        18.46 o                         
   0   2  16        268.57        262.98         5.73 o                         
   1   2  16        422.17        428.74         8.24 o                         
   2   2  16        170.75        174.21         5.73 o                         
   3   2  16          2.96          0.09         2.08 o                         
   4   2  16         27.67         23.15         1.99 o                         
   5   2  16        184.65        204.33         4.77 o                         
   6   2  16         46.41         44.53         2.65 o                         
   7   2  16          0.18         -3.02         3.02 o                         
   8   2  16         63.73         65.01         5.12 o                         
 -10   3  16          0.22         -4.86         4.86 o                         
  -9   3  16        199.84        215.86         8.99 o                         
  -8   3  16          2.07          5.34         2.23 o                         
  -7   3  16        155.84        177.53         5.17 o                         
  -6   3  16        220.80        215.69         5.74 o                         
  -5   3  16        132.28        140.69         4.08 o                         
  -4   3  16        145.41        145.76         4.69 o                         
  -3   3  16        866.57        888.70        15.71 o                         
  -2   3  16          7.95         18.21         1.66 o                         
  -1   3  16          5.73          3.06         1.79 o                         
   0   3  16         14.78         24.67         2.14 o                         
   1   3  16         41.56         42.26         2.63 o                         
   2   3  16        201.63        203.47         6.03 o                         
   3   3  16        367.01        374.80         8.82 o                         
   4   3  16         72.41         71.64         4.36 o                         
   5   3  16         60.06         51.82         2.53 o                         
   6   3  16         19.50         15.02         2.47 o                         
   7   3  16         69.27         65.25         4.29 o                         
   8   3  16         21.27         33.60         4.78 o                         
 -10   4  16          0.10         -2.83         5.75 o                         
  -9   4  16         19.11          8.89         3.98 o                         
  -8   4  16         43.21         40.25         3.62 o                         
  -7   4  16         64.91         58.49         3.50 o                         
  -6   4  16          0.21          4.44         2.10 o                         
  -5   4  16         50.98         56.29         2.74 o                         
  -4   4  16        242.70        259.71         6.47 o                         
  -3   4  16          5.75         10.28         2.11 o                         
  -2   4  16       1689.57       1774.83        30.26 o                         
  -1   4  16         69.15         81.79         4.22 o                         
   0   4  16        509.48        522.78        10.02 o                         
   1   4  16        118.80        143.73         4.45 o                         
   2   4  16         54.97         53.15         2.95 o                         
   3   4  16          5.48         14.03         3.58 o                         
   4   4  16        153.50        171.16         5.39 o                         
   5   4  16        496.55        513.31        10.63 o                         
   6   4  16          3.70          2.29         2.93 o                         
   7   4  16         41.07         49.25         4.64 o                         
  -9   5  16          7.81          6.53         4.81 o                         
  -8   5  16         14.40         14.39         4.20 o                         
  -7   5  16         23.79         23.40         3.57 o                         
  -6   5  16        310.98        331.92         7.28 o                         
  -5   5  16         17.57         18.45         2.37 o                         
  -4   5  16         72.52         95.07         4.37 o                         
  -3   5  16         73.75         66.41         3.67 o                         
  -2   5  16       1179.84       1218.50        20.25 o                         
  -1   5  16        309.95        303.49         6.82 o                         
   0   5  16       2281.60       2266.05        38.54 o                         
   1   5  16        210.03        244.71         6.59 o                         
   2   5  16        240.02        243.52         6.59 o                         
   3   5  16          0.41         -2.83         2.83 o                         
   4   5  16         48.93         70.10         3.80 o                         
   5   5  16          8.70         13.40         2.13 o                         
   6   5  16          2.24          0.61         2.88 o                         
   7   5  16          7.84          7.03         3.75 o                         
  -9   6  16          2.25          0.80         7.98 o                         
  -8   6  16         20.84         27.29         4.28 o                         
  -7   6  16         12.67         10.50         3.20 o                         
  -6   6  16          3.47          1.26         2.22 o                         
  -5   6  16         69.17         71.57         3.42 o                         
  -4   6  16         39.69         36.34         2.90 o                         
  -3   6  16        248.65        259.72         6.78 o                         
  -2   6  16        148.66        159.73         6.33 o                         
  -1   6  16          2.15         -2.27         2.27 o                         
   0   6  16        380.34        385.08         8.57 o                         
   1   6  16        222.85        197.11         6.27 o                         
   2   6  16          6.95          0.64         2.30 o                         
   3   6  16         16.77         20.27         2.75 o                         
   4   6  16          4.30          5.78         3.24 o                         
   5   6  16        104.95        120.09         5.45 o                         
   6   6  16          0.08         -0.19         3.45 o                         
   7   6  16         15.44         15.65         6.75 o                         
  -8   7  16         19.95         21.80         4.35 o                         
  -7   7  16         62.39         60.32         4.35 o                         
  -6   7  16          1.96         -1.84         2.62 o                         
  -5   7  16          1.90          0.95         2.77 o                         
  -4   7  16        136.65        137.52         5.59 o                         
  -3   7  16       1326.49       1452.93        28.43 o                         
  -2   7  16         12.33         21.69         2.99 o                         
  -1   7  16         68.81         58.61         3.79 o                         
   0   7  16        250.35        227.17         6.65 o                         
   1   7  16          0.71         -2.50         2.50 o                         
   2   7  16         50.86         37.48         2.94 o                         
   3   7  16         52.97         51.22         3.36 o                         
   4   7  16        162.25        167.75         7.08 o                         
   5   7  16          8.34          0.61         5.21 o                         
   6   7  16         24.07         22.23         8.13 o                         
  -7   8  16         32.43         28.64         4.05 o                         
  -6   8  16          4.17          0.56         3.41 o                         
  -5   8  16        141.63        175.50         6.34 o                         
  -4   8  16        195.28        203.38         7.29 o                         
  -3   8  16         65.06         81.27         4.71 o                         
  -2   8  16          3.30         11.15         2.92 o                         
  -1   8  16         68.68         61.97         4.37 o                         
   0   8  16          0.01         -1.28         2.81 o                         
   1   8  16         89.70         72.65         5.22 o                         
   2   8  16          7.88          6.73         3.34 o                         
   3   8  16          1.74          3.84         3.58 o                         
   4   8  16         43.96         52.62         6.52 o                         
   5   8  16        217.50        231.87         9.92 o                         
  -6   9  16          3.13         -0.68         3.63 o                         
  -5   9  16         18.43         16.26         3.45 o                         
  -4   9  16          1.97          0.29         3.50 o                         
  -3   9  16          0.01         -0.69         3.37 o                         
  -2   9  16          7.26          9.95         3.13 o                         
  -1   9  16         17.59          9.81         6.02 o                         
   0   9  16          0.86         -0.42         3.79 o                         
   1   9  16         21.51         22.51         3.63 o                         
   2   9  16          3.69         -0.84         3.17 o                         
   3   9  16          2.93         -3.34         3.43 o                         
   4   9  16         70.26         74.22        10.74 o                         
  -5  10  16          2.89         -0.56         4.56 o                         
  -4  10  16          2.92         -4.53         5.58 o                         
  -3  10  16         29.81         32.35         5.60 o                         
  -2  10  16         48.34         34.28         4.13 o                         
  -1  10  16         37.78         47.64         5.88 o                         
   0  10  16         69.64         73.81         5.28 o                         
   1  10  16          4.71          5.69         3.79 o                         
   2  10  16          0.50          5.76         3.74 o                         
   3  10  16         25.53         16.29         8.51 o                         
  -3  11  16          5.50         -2.31         4.60 o                         
  -2  11  16          7.41         -3.85         3.85 o                         
  -1  11  16          4.40          6.89         6.91 o                         
   0  11  16          8.03          6.55         5.01 o                         
   1  11  16         13.33          7.79         6.04 o                         
  -9   0  17        156.57        214.98        16.42 o                         
  -7   0  17         56.33         46.55         5.80 o                         
  -5   0  17        148.22        128.53         7.10 o                         
  -3   0  17          0.56          1.21         2.11 o                         
  -1   0  17        615.79        607.24        14.39 o                         
   1   0  17        137.22        152.42         7.62 o                         
   3   0  17       1595.26       1470.78        27.94 o                         
   5   0  17        792.87        795.57        18.50 o                         
   7   0  17         86.24         67.73         5.68 o                         
 -10   1  17         93.01         82.66        11.26 o                         
  -9   1  17          1.29          3.03         4.65 o                         
  -8   1  17        100.37        108.36         4.59 o                         
  -7   1  17          9.24          9.26         1.40 o                         
  -6   1  17          2.63         -0.18         1.71 o                         
  -5   1  17          1.14          0.79         1.95 o                         
  -4   1  17        483.90        504.26         9.60 o                         
  -3   1  17          0.64         -0.63         1.87 o                         
  -2   1  17         25.95         21.03         1.75 o                         
  -1   1  17         11.11          7.16         1.71 o                         
   0   1  17        855.62        862.91        15.35 o                         
   1   1  17         71.61         67.19         4.99 o                         
   2   1  17       1468.96       1499.92        23.48 o                         
   3   1  17         64.70         97.61         3.58 o                         
   4   1  17        148.12        139.96         4.30 o                         
   5   1  17         55.79         60.06         3.07 o                         
   6   1  17          1.87         -0.22         1.70 o                         
   7   1  17          2.60         -1.12         3.33 o                         
   8   1  17          2.96          3.59         4.44 o                         
 -10   2  17          0.49         -1.21         4.06 o                         
  -9   2  17         40.29         38.16         3.80 o                         
  -8   2  17        126.84        139.17         5.53 o                         
  -7   2  17         55.95         46.51         3.10 o                         
  -6   2  17         43.40         33.22         2.19 o                         
  -5   2  17         22.34         18.25         2.07 o                         
  -4   2  17         30.25         27.32         2.09 o                         
  -3   2  17        159.53        180.98         4.87 o                         
  -2   2  17         41.03         39.92         2.95 o                         
  -1   2  17        694.85        742.27        13.44 o                         
   0   2  17         57.80         50.52         2.82 o                         
   1   2  17         37.07         39.68         2.67 o                         
   2   2  17        334.34        312.35         7.22 o                         
   3   2  17        278.57        265.54         6.62 o                         
   4   2  17         61.36         55.56         4.29 o                         
   5   2  17         11.33         10.89         2.52 o                         
   6   2  17         45.28         45.16         3.16 o                         
   7   2  17          4.91          3.11         3.67 o                         
 -10   3  17          0.00          8.48         7.17 o                         
  -9   3  17         67.07         56.96         5.08 o                         
  -8   3  17         10.63          2.83         4.58 o                         
  -7   3  17         35.91         36.19         2.60 o                         
  -6   3  17         47.88         39.27         2.42 o                         
  -5   3  17          1.10          1.28         1.85 o                         
  -4   3  17          1.05          0.18         1.91 o                         
  -3   3  17         16.54         14.94         2.04 o                         
  -2   3  17         44.34         39.86         2.41 o                         
  -1   3  17         34.56         30.36         2.52 o                         
   0   3  17        427.45        432.62         8.49 o                         
   1   3  17          1.55          2.26         1.97 o                         
   2   3  17         46.74         41.18         3.26 o                         
   3   3  17        591.24        546.69        12.94 o                         
   4   3  17        218.58        207.50         5.19 o                         
   5   3  17          3.37          2.15         1.80 o                         
   6   3  17         30.10         24.75         2.77 o                         
   7   3  17         43.66         38.13         4.72 o                         
  -9   4  17         55.32         51.19         4.99 o                         
  -8   4  17         25.49         23.91         4.13 o                         
  -7   4  17         47.32         44.64         3.52 o                         
  -6   4  17         34.52         31.21         2.06 o                         
  -5   4  17        478.57        517.85        10.69 o                         
  -4   4  17        350.56        370.76         7.61 o                         
  -3   4  17        774.73        834.61        14.34 o                         
  -2   4  17       2554.66       2616.01        44.18 o                         
  -1   4  17         51.52         51.63         3.23 o                         
   0   4  17         66.64         55.78         2.98 o                         
   1   4  17       1860.29       1854.89        31.64 o                         
   2   4  17        827.75        844.67        16.20 o                         
   3   4  17       1720.92       1582.77        30.98 o                         
   4   4  17        166.76        204.91         5.94 o                         
   5   4  17        209.13        232.22         5.57 o                         
   6   4  17         53.65         38.11         5.90 o                         
   7   4  17        147.99        167.51         7.90 o                         
  -9   5  17         22.94         15.36         5.04 o                         
  -8   5  17          0.08         -3.20         3.70 o                         
  -7   5  17          6.25          4.50         3.04 o                         
  -6   5  17        211.48        219.80         5.73 o                         
  -5   5  17         42.30         41.77         3.43 o                         
  -4   5  17        287.20        293.09         6.98 o                         
  -3   5  17          4.09         -0.10         2.23 o                         
  -2   5  17        107.37        109.65         4.18 o                         
  -1   5  17        272.93        262.98         7.03 o                         
   0   5  17         16.17         18.83         2.55 o                         
   1   5  17        265.61        237.17         6.74 o                         
   2   5  17         40.98         57.27         3.25 o                         
   3   5  17        115.72         89.18         4.45 o                         
   4   5  17        210.85        172.89         5.77 o                         
   5   5  17          0.12          0.43         2.08 o                         
   6   5  17         12.78         10.14         3.07 o                         
   7   5  17         63.23          9.62         6.46 o                         
  -8   6  17         27.99         31.91         5.34 o                         
  -7   6  17          4.79          6.77         3.47 o                         
  -6   6  17         58.13         63.10         3.63 o                         
  -5   6  17        186.21        190.40         5.92 o                         
  -4   6  17        299.98        321.70         7.90 o                         
  -3   6  17         31.03         30.86         2.73 o                         
  -2   6  17        374.80        384.02         9.28 o                         
  -1   6  17        822.16        851.66        17.51 o                         
   0   6  17         52.04         40.65         2.70 o                         
   1   6  17         20.02         12.15         2.70 o                         
   2   6  17        693.92        621.03        13.12 o                         
   3   6  17         78.39         62.86         3.98 o                         
   4   6  17          0.56         -0.04         3.19 o                         
   5   6  17          0.19         -3.26         3.26 o                         
   6   6  17        124.74        142.94         9.16 o                         
  -8   7  17          4.80         14.91         5.75 o                         
  -7   7  17          8.68          7.70         3.40 o                         
  -6   7  17         72.51         73.32         4.36 o                         
  -5   7  17         36.78         38.37         3.07 o                         
  -4   7  17         70.29         68.26         4.74 o                         
  -3   7  17         38.04         49.58         5.91 o                         
  -2   7  17        390.28        435.53        11.08 o                         
  -1   7  17         34.76         27.92         3.24 o                         
   0   7  17         35.08         16.95         2.90 o                         
   1   7  17         25.91         25.84         3.01 o                         
   2   7  17          2.69          4.05         3.08 o                         
   3   7  17         62.81         58.30         5.21 o                         
   4   7  17          0.63         -3.16         3.16 o                         
   5   7  17         17.12         18.82         3.41 o                         
   6   7  17          3.07          2.09         4.00 o                         
  -7   8  17          0.06          0.41         3.70 o                         
  -6   8  17         85.75         71.81         4.73 o                         
  -5   8  17         50.88         57.41         4.40 o                         
  -4   8  17         41.21         44.30         3.46 o                         
  -3   8  17         11.79         16.03         3.10 o                         
  -2   8  17        602.98        671.49        16.78 o                         
  -1   8  17        194.99        193.85         7.95 o                         
   0   8  17          0.13         -3.74         3.74 o                         
   1   8  17          4.19          5.55         3.43 o                         
   2   8  17         68.71         61.08         4.64 o                         
   3   8  17         15.28         11.13         4.91 o                         
   4   8  17         90.23        113.25         9.09 o                         
   5   8  17          0.01         -2.48         4.55 o                         
  -6   9  17          4.65         -1.83         3.70 o                         
  -5   9  17          0.00          1.73         3.83 o                         
  -4   9  17          8.82          2.56         3.57 o                         
  -3   9  17         34.21         39.33         4.00 o                         
  -2   9  17         75.21         77.20         5.77 o                         
  -1   9  17          9.17          6.37         4.14 o                         
   0   9  17         20.77         24.76         3.68 o                         
   1   9  17          0.45         -3.08         3.36 o                         
   2   9  17         18.61         14.96         4.81 o                         
   3   9  17         65.48         88.70         9.35 o                         
   4   9  17          0.34         14.42         7.18 o                         
  -5  10  17         22.13         16.08         3.84 o                         
  -4  10  17         92.35         94.79         7.57 o                         
  -3  10  17         31.50         26.46         5.39 o                         
  -2  10  17         53.78         43.89         4.23 o                         
  -1  10  17         14.36         15.43         4.08 o                         
   0  10  17          2.16         -3.64         3.64 o                         
   1  10  17         31.20         28.15         4.48 o                         
   2  10  17          0.06          1.66         4.13 o                         
   3  10  17         84.70        100.56        21.26 o                         
  -2  11  17          6.09         -4.11         5.75 o                         
  -1  11  17          0.23          6.08         4.40 o                         
   0  11  17         47.39         40.92         4.74 o                         
 -10   0  18          0.59         -7.38         7.38 o                         
  -8   0  18         23.19         14.53         3.53 o                         
  -6   0  18        251.53        256.09         8.32 o                         
  -4   0  18        159.24        175.66         8.86 o                         
  -2   0  18        519.10        500.02        12.34 o                         
   0   0  18        561.43        540.70        14.47 o                         
   2   0  18         77.20         64.74         4.13 o                         
   4   0  18        297.93        270.07         9.67 o                         
   6   0  18         87.89         93.05         7.07 o                         
 -10   1  18         16.04          6.68         7.95 o                         
  -9   1  18         57.56         56.44         4.78 o                         
  -8   1  18         33.06         19.93         2.53 o                         
  -7   1  18          3.30         -1.74         1.74 o                         
  -6   1  18          1.71          0.17         2.22 o                         
  -5   1  18         73.66         74.15         3.89 o                         
  -4   1  18        189.57        206.15         5.10 o                         
  -3   1  18         63.26         57.63         2.73 o                         
  -2   1  18         19.00         14.27         1.93 o                         
  -1   1  18        140.31        157.47         5.87 o                         
   0   1  18         67.57         87.25         3.84 o                         
   1   1  18        147.17        161.07         5.16 o                         
   2   1  18       2086.65       2155.56        33.40 o                         
   3   1  18          0.11         -1.33         2.00 o                         
   4   1  18        181.69        159.20         4.85 o                         
   5   1  18         80.53         79.43         3.56 o                         
   6   1  18          4.17          1.61         2.33 o                         
   7   1  18         30.79         34.34         4.82 o                         
 -10   2  18         89.48         76.81        10.36 o                         
  -9   2  18          0.08          2.17         3.39 o                         
  -8   2  18         65.79         79.07         4.32 o                         
  -7   2  18          8.04          3.65         1.72 o                         
  -6   2  18         44.01         43.20         2.85 o                         
  -5   2  18         86.07        100.96         4.33 o                         
  -4   2  18          0.85          1.40         2.02 o                         
  -3   2  18        148.99        169.23         4.81 o                         
  -2   2  18         34.35         38.71         2.68 o                         
  -1   2  18        598.08        618.96        11.50 o                         
   0   2  18         30.17         28.43         2.35 o                         
   1   2  18         53.22         46.10         2.81 o                         
   2   2  18        413.69        407.48         8.85 o                         
   3   2  18         22.75         11.53         2.30 o                         
   4   2  18        565.58        590.96        10.74 o                         
   5   2  18         46.01         49.58         3.11 o                         
   6   2  18          4.37          2.10         2.60 o                         
   7   2  18         40.44         39.48         4.78 o                         
  -9   3  18         13.62         16.76         4.88 o                         
  -8   3  18        188.70        189.08         6.76 o                         
  -7   3  18          2.63          2.70         1.87 o                         
  -6   3  18        107.22        105.25         4.34 o                         
  -5   3  18        122.82        115.77         4.33 o                         
  -4   3  18         71.41         76.61         3.46 o                         
  -3   3  18         75.76         70.25         4.31 o                         
  -2   3  18        183.52        187.95         5.24 o                         
  -1   3  18        341.63        329.70         7.18 o                         
   0   3  18       1656.47       1665.22        28.59 o                         
   1   3  18          1.29         -2.38         2.38 o                         
   2   3  18        409.16        397.36         9.00 o                         
   3   3  18         80.23         45.64         2.95 o                         
   4   3  18         23.76         21.37         2.37 o                         
   5   3  18        231.12        234.39         6.08 o                         
   6   3  18        109.87        119.48         6.34 o                         
   7   3  18         22.97         20.02         4.66 o                         
  -9   4  18         76.78         65.89         8.94 o                         
  -8   4  18          1.20         -3.73         3.73 o                         
  -7   4  18          0.06          2.63         3.13 o                         
  -6   4  18         36.27         39.80         2.70 o                         
  -5   4  18        130.82        145.43         5.26 o                         
  -4   4  18          0.21          5.47         2.19 o                         
  -3   4  18        287.60        303.77         8.52 o                         
  -2   4  18         19.31         26.77         2.34 o                         
  -1   4  18         43.06         49.17         3.65 o                         
   0   4  18         78.41         85.84         3.67 o                         
   1   4  18        211.42        222.45         6.36 o                         
   2   4  18       1468.21       1561.89        28.65 o                         
   3   4  18         88.28        109.99         5.77 o                         
   4   4  18        552.65        596.53        12.24 o                         
   5   4  18        110.12        131.04         6.15 o                         
   6   4  18          9.04          8.00         3.45 o                         
   7   4  18         76.52         69.97         5.82 o                         
  -9   5  18          1.98         -3.58         7.88 o                         
  -8   5  18          3.44          3.76         3.80 o                         
  -7   5  18         21.79         17.11         3.02 o                         
  -6   5  18         95.07        104.10         4.66 o                         
  -5   5  18         45.37         44.91         2.65 o                         
  -4   5  18         67.33         67.01         3.26 o                         
  -3   5  18        144.97        157.22         4.92 o                         
  -2   5  18          8.44          7.48         2.13 o                         
  -1   5  18          3.42          3.02         2.48 o                         
   0   5  18        172.30        159.70         5.46 o                         
   1   5  18         14.75         10.21         2.29 o                         
   2   5  18        607.09        574.63        12.62 o                         
   3   5  18        144.73        172.43         6.16 o                         
   4   5  18          8.49         -0.02         3.14 o                         
   5   5  18         76.66         70.21         5.01 o                         
   6   5  18          6.27          6.23         3.75 o                         
  -8   6  18          0.28         -5.69         5.72 o                         
  -7   6  18         24.24         23.77         3.73 o                         
  -6   6  18          0.81         -0.36         2.64 o                         
  -5   6  18        469.89        515.82        10.90 o                         
  -4   6  18        219.95        255.65         6.90 o                         
  -3   6  18        251.19        260.79         6.80 o                         
  -2   6  18          0.17         -1.70         2.29 o                         
  -1   6  18         54.42         51.42         3.36 o                         
   0   6  18          5.21         -0.59         2.36 o                         
   1   6  18         66.29         56.32         3.60 o                         
   2   6  18        113.90        123.05         5.42 o                         
   3   6  18         12.34         11.57         3.66 o                         
   4   6  18         24.46         15.39         3.07 o                         
   5   6  18         79.46         62.76         4.96 o                         
   6   6  18          4.72         15.28         5.81 o                         
  -8   7  18         17.92         17.95         8.57 o                         
  -7   7  18          7.99          4.79         3.39 o                         
  -6   7  18         87.12        102.67         6.17 o                         
  -5   7  18         52.59         57.38         3.90 o                         
  -4   7  18        242.03        273.33         7.52 o                         
  -3   7  18        504.54        502.61        12.87 o                         
  -2   7  18         11.64         12.28         3.12 o                         
  -1   7  18          0.01         -1.96         3.20 o                         
   0   7  18         29.87         22.22         2.80 o                         
   1   7  18         44.02         41.01         4.05 o                         
   2   7  18         61.36         62.66         4.50 o                         
   3   7  18          0.10          0.19         3.48 o                         
   4   7  18          0.15         -3.35         3.35 o                         
   5   7  18         13.35         12.45         5.50 o                         
  -7   8  18          6.80         -4.30         4.30 o                         
  -6   8  18         31.60         30.57         4.25 o                         
  -5   8  18         23.36         19.14         3.44 o                         
  -4   8  18         36.70         27.63         4.20 o                         
  -3   8  18        271.98        296.50         9.53 o                         
  -2   8  18         18.12         26.16         3.41 o                         
  -1   8  18         35.51         37.79         4.34 o                         
   0   8  18          9.18          9.77         3.60 o                         
   1   8  18         35.57         36.00         3.41 o                         
   2   8  18         26.16         22.28         3.73 o                         
   3   8  18         19.90         25.01         5.38 o                         
   4   8  18          3.57         10.05         5.43 o                         
  -6   9  18          0.62         -4.08         4.08 o                         
  -5   9  18          3.17          6.16         3.85 o                         
  -4   9  18        125.35        113.77         6.48 o                         
  -3   9  18         21.24         18.29         4.69 o                         
  -2   9  18        140.08        118.43        13.43 o                         
  -1   9  18         49.36         42.86         4.99 o                         
   0   9  18         83.14         96.23         7.51 o                         
   1   9  18         14.06          9.56         4.38 o                         
   2   9  18         32.65         19.21         5.63 o                         
   3   9  18         37.09         29.64         7.18 o                         
  -4  10  18          2.76          1.16         4.26 o                         
  -3  10  18          0.01          5.87         3.65 o                         
  -2  10  18          3.68          4.94         8.06 o                         
  -1  10  18         45.40         28.17         6.44 o                         
   0  10  18         91.75        140.00         8.74 o                         
   1  10  18         11.27         12.08         3.74 o                         
   2  10  18          8.94         12.31         4.81 o                         
  -9   0  19          1.81          6.56         5.29 o                         
  -7   0  19          0.33         -2.73         3.11 o                         
  -5   0  19         40.39         35.10         3.54 o                         
  -3   0  19         11.37          3.53         4.21 o                         
  -1   0  19          4.07          6.01         2.73 o                         
   1   0  19        327.10        333.68        10.43 o                         
   3   0  19        389.56        373.99         9.12 o                         
   5   0  19        438.53        454.37        15.02 o                         
   7   0  19          1.76          2.44         4.86 o                         
 -10   1  19         23.01         -0.67         7.73 o                         
  -9   1  19          2.13          3.97         5.76 o                         
  -8   1  19         68.26         74.25         3.65 o                         
  -7   1  19          1.21          0.14         1.75 o                         
  -6   1  19         44.30         49.56         4.61 o                         
  -5   1  19        103.54        103.98         4.32 o                         
  -4   1  19         37.78         39.66         2.48 o                         
  -3   1  19          0.01          0.38         2.68 o                         
  -2   1  19        270.48        280.04         6.09 o                         
  -1   1  19        137.76        134.56         4.70 o                         
   0   1  19        741.10        753.12        13.09 o                         
   1   1  19        214.14        231.82         5.33 o                         
   2   1  19        338.72        393.66         8.19 o                         
   3   1  19        376.82        372.49         7.63 o                         
   4   1  19        108.00        102.62         4.67 o                         
   5   1  19          8.82          2.37         2.32 o                         
   6   1  19        330.75        373.49        11.29 o                         
   7   1  19          2.42         -1.02         3.45 o                         
  -9   2  19         46.91         49.76         4.52 o                         
  -8   2  19         24.88         29.48         3.18 o                         
  -7   2  19         50.86         56.84         3.17 o                         
  -6   2  19         74.29         60.69         3.16 o                         
  -5   2  19          8.07          6.97         2.25 o                         
  -4   2  19         20.48         18.56         2.29 o                         
  -3   2  19          2.12          4.48         2.08 o                         
  -2   2  19          6.19          8.42         2.14 o                         
  -1   2  19        215.45        204.72         5.28 o                         
   0   2  19          2.29         -2.21         2.21 o                         
   1   2  19        526.98        551.42        12.26 o                         
   2   2  19          4.36         -2.32         2.32 o                         
   3   2  19        289.30        308.20         7.18 o                         
   4   2  19        346.98        356.04         7.32 o                         
   5   2  19         26.56         24.03         2.60 o                         
   6   2  19          4.87          2.04         3.74 o                         
   7   2  19        182.70        195.55        10.07 o                         
  -9   3  19          4.62          2.46         3.85 o                         
  -8   3  19          3.22          8.15         3.35 o                         
  -7   3  19          2.93          2.90         2.10 o                         
  -6   3  19        105.30        113.27         4.40 o                         
  -5   3  19         80.63         81.54         3.77 o                         
  -4   3  19         50.40         39.36         2.54 o                         
  -3   3  19        278.96        256.26         7.59 o                         
  -2   3  19         54.00         48.13         2.85 o                         
  -1   3  19        389.78        383.37         7.99 o                         
   0   3  19        501.13        502.74        12.28 o                         
   1   3  19          0.09         -2.04         2.04 o                         
   2   3  19        185.87        176.80         6.14 o                         
   3   3  19         13.71          9.53         2.82 o                         
   4   3  19         42.08         32.94         2.52 o                         
   5   3  19          1.16          6.60         2.68 o                         
   6   3  19        185.70        194.34         8.11 o                         
   7   3  19         51.25         35.52         6.32 o                         
  -9   4  19         10.53         -1.41         4.34 o                         
  -8   4  19          6.60          1.32         3.60 o                         
  -7   4  19         20.51         13.30         2.49 o                         
  -6   4  19        266.39        292.08         7.04 o                         
  -5   4  19          1.99         -0.04         2.21 o                         
  -4   4  19        361.28        393.05         7.99 o                         
  -3   4  19          2.58         -1.85         2.23 o                         
  -2   4  19         12.65         13.33         3.03 o                         
  -1   4  19       1947.42       1946.04        50.19 o                         
   0   4  19        100.92        107.37         5.18 o                         
   1   4  19        408.58        379.06         8.56 o                         
   2   4  19         14.94         23.15         3.18 o                         
   3   4  19         99.08        102.22         5.48 o                         
   4   4  19         46.62         62.26         3.76 o                         
   5   4  19        118.11        139.20         5.70 o                         
   6   4  19          0.29          2.30         3.22 o                         
  -9   5  19         18.55        -10.24        10.24 o                         
  -8   5  19          8.07          3.23         4.74 o                         
  -7   5  19         10.55          6.07         2.91 o                         
  -6   5  19         76.95         74.87         5.23 o                         
  -5   5  19         20.98         24.44         2.80 o                         
  -4   5  19          1.74         -1.46         2.29 o                         
  -3   5  19         59.81         60.94         3.28 o                         
  -2   5  19        147.18        150.85         5.20 o                         
  -1   5  19         43.80         37.58         2.85 o                         
   0   5  19         16.59         12.84         3.24 o                         
   1   5  19        316.78        307.14         7.94 o                         
   2   5  19         25.74         26.98         3.18 o                         
   3   5  19         21.75         15.60         3.41 o                         
   4   5  19        100.56        101.94         5.18 o                         
   5   5  19        107.74        116.87         6.83 o                         
   6   5  19         51.42         43.65         5.15 o                         
  -8   6  19          7.69         16.99         8.64 o                         
  -7   6  19         24.28         24.01         3.88 o                         
  -6   6  19          3.45          2.18         2.93 o                         
  -5   6  19          4.19         14.06         3.23 o                         
  -4   6  19       1105.47       1212.35        24.17 o                         
  -3   6  19         71.47         66.17         4.54 o                         
  -2   6  19        393.30        403.35         9.96 o                         
  -1   6  19          0.05         -2.79         2.79 o                         
   0   6  19        186.07        188.15         7.01 o                         
   1   6  19         58.76         53.37         3.76 o                         
   2   6  19        289.25        249.17         8.78 o                         
   3   6  19         93.81         98.34         7.10 o                         
   4   6  19         12.84          9.48         3.37 o                         
   5   6  19          0.05         -0.49         4.14 o                         
  -7   7  19         27.03         19.12         4.14 o                         
  -6   7  19         67.25         71.07         4.87 o                         
  -5   7  19        123.00        146.62         6.26 o                         
  -4   7  19        109.92        132.55         6.16 o                         
  -3   7  19         32.48         23.43         3.49 o                         
  -2   7  19         27.47         28.12         3.20 o                         
  -1   7  19          6.43         -0.21         4.04 o                         
   0   7  19         39.16         31.36         4.18 o                         
   1   7  19        219.84        234.57         8.93 o                         
   2   7  19         18.59         14.06         3.25 o                         
   3   7  19         85.29         84.35         6.78 o                         
   4   7  19          0.02          2.79         3.98 o                         
   5   7  19         77.59         77.05        11.03 o                         
  -7   8  19          4.82          5.51        11.02 o                         
  -6   8  19          1.40          2.49         4.25 o                         
  -5   8  19          2.46          0.64         3.58 o                         
  -4   8  19         45.98         38.12         3.70 o                         
  -3   8  19         48.43         46.62         4.17 o                         
  -2   8  19         17.38         20.95         4.17 o                         
  -1   8  19         35.88         42.67         4.76 o                         
   0   8  19          3.22         -1.19         3.26 o                         
   1   8  19          3.27         -2.98         2.98 o                         
   2   8  19         52.38         37.42         7.14 o                         
   3   8  19          0.61         -4.75         4.75 o                         
   4   8  19         25.57         22.95         5.89 o                         
  -5   9  19         75.08         53.48         9.43 o                         
  -4   9  19         60.15         68.55         5.42 o                         
  -3   9  19        124.72        130.84         9.93 o                         
  -2   9  19          0.11          1.82         3.99 o                         
  -1   9  19         89.32         98.85         8.31 o                         
   0   9  19         58.50         63.96         6.19 o                         
   1   9  19         29.23         30.30         5.02 o                         
   2   9  19        165.85        206.05        11.96 o                         
   3   9  19          0.16          5.67         5.10 o                         
  -4  10  19        117.87        117.24        10.24 o                         
  -3  10  19         50.80         53.15         7.51 o                         
  -2  10  19         24.50          5.48         3.84 o                         
  -1  10  19         10.18         18.24         4.71 o                         
   0  10  19        167.70        208.91        10.00 o                         
   1  10  19         12.69          7.89         4.96 o                         
  -8   0  20          0.27         -3.88         3.88 o                         
  -6   0  20        133.92        120.84         7.82 o                         
  -4   0  20         13.70         19.66         3.78 o                         
  -2   0  20          3.05         -1.19         2.83 o                         
   0   0  20        837.19        847.53        31.20 o                         
   2   0  20        330.91        325.38         9.26 o                         
   4   0  20         10.16         14.70         3.40 o                         
   6   0  20        325.83        367.90        15.56 o                         
  -9   1  20         22.39         15.71         4.10 o                         
  -8   1  20          2.89         -0.76         2.73 o                         
  -7   1  20          5.19          2.68         2.29 o                         
  -6   1  20         75.90         78.50         4.75 o                         
  -5   1  20         70.57         70.20         3.64 o                         
  -4   1  20          4.54         -2.16         2.16 o                         
  -3   1  20         72.77         67.02         3.23 o                         
  -2   1  20         25.81         18.67         2.26 o                         
  -1   1  20        183.85        190.20         5.33 o                         
   0   1  20        683.04        705.31        15.64 o                         
   1   1  20       1988.26       2049.71        33.43 o                         
   2   1  20        477.08        486.51         9.24 o                         
   3   1  20         12.97          7.60         2.32 o                         
   4   1  20         25.33         17.45         2.62 o                         
   5   1  20        238.19        244.95         7.86 o                         
   6   1  20        121.99        126.70         7.76 o                         
   7   1  20          5.12         -2.50         3.67 o                         
  -9   2  20          1.42         -2.23         3.72 o                         
  -8   2  20         66.55         74.09         4.65 o                         
  -7   2  20         16.77         12.43         2.47 o                         
  -6   2  20         30.13         28.34         2.48 o                         
  -5   2  20         59.81         62.74         3.20 o                         
  -4   2  20        825.00        827.29        15.10 o                         
  -3   2  20         17.45          8.35         2.24 o                         
  -2   2  20        281.83        301.55         8.82 o                         
  -1   2  20        321.69        296.62        10.69 o                         
   0   2  20        197.70        172.12         6.48 o                         
   1   2  20          2.00          0.39         2.41 o                         
   2   2  20          3.22         -2.03         2.08 o                         
   3   2  20         32.40         39.57         2.77 o                         
   4   2  20        296.03        329.63         7.49 o                         
   5   2  20          2.30         -2.18         3.22 o                         
   6   2  20        119.71        148.10         8.75 o                         
  -9   3  20         12.32         11.27         4.35 o                         
  -8   3  20          8.27          3.77         3.43 o                         
  -7   3  20         15.36         12.35         2.25 o                         
  -6   3  20         11.00         11.24         2.39 o                         
  -5   3  20        111.54        125.16         4.69 o                         
  -4   3  20         12.35          5.63         2.37 o                         
  -3   3  20         50.40         43.55         2.75 o                         
  -2   3  20         28.12         21.25         2.64 o                         
  -1   3  20        144.86        144.16         6.85 o                         
   0   3  20        210.93        203.76         6.42 o                         
   1   3  20        299.19        281.48         8.19 o                         
   2   3  20        150.85        147.87         6.04 o                         
   3   3  20         29.87         32.72         3.07 o                         
   4   3  20         22.99         15.09         2.77 o                         
   5   3  20        117.76        138.92         5.26 o                         
   6   3  20         10.32          3.16         3.84 o                         
  -9   4  20          0.28         -3.81         5.38 o                         
  -8   4  20         36.50         19.40         4.01 o                         
  -7   4  20         13.56         13.61         3.03 o                         
  -6   4  20         84.06         95.72         5.17 o                         
  -5   4  20          7.54          6.24         2.48 o                         
  -4   4  20         53.53         50.69         2.85 o                         
  -3   4  20          1.29         -1.90         2.61 o                         
  -2   4  20        244.97        245.99         7.14 o                         
  -1   4  20        200.28        237.16         6.92 o                         
   0   4  20         72.53         62.50         4.58 o                         
   1   4  20        118.72        131.41         5.08 o                         
   2   4  20         13.60         14.58         2.80 o                         
   3   4  20          3.12         -0.64         3.91 o                         
   4   4  20          0.03         -1.52         2.82 o                         
   5   4  20          1.71          4.40         3.11 o                         
   6   4  20         57.35         66.39         5.68 o                         
  -8   5  20          6.36          4.01         5.24 o                         
  -7   5  20          5.07          0.87         3.65 o                         
  -6   5  20         46.61         59.24         3.94 o                         
  -5   5  20         77.31         89.54         5.11 o                         
  -4   5  20        144.99        127.72         5.57 o                         
  -3   5  20          0.01         -2.26         2.26 o                         
  -2   5  20        819.53        796.41        17.60 o                         
  -1   5  20          1.91          0.71         2.40 o                         
   0   5  20        217.66        193.72         6.64 o                         
   1   5  20         23.14         20.53         2.90 o                         
   2   5  20         90.84        113.75         7.00 o                         
   3   5  20         59.91         57.06         5.55 o                         
   4   5  20        127.38        136.06         6.81 o                         
   5   5  20          2.49         -3.48         3.48 o                         
   6   5  20         20.59         35.37        13.78 o                         
  -8   6  20          0.02         -5.32         5.32 o                         
  -7   6  20          0.44          4.48         3.54 o                         
  -6   6  20          5.56          2.89         3.62 o                         
  -5   6  20          9.98         20.99         3.17 o                         
  -4   6  20        194.69        245.90         7.94 o                         
  -3   6  20         29.30         16.23         2.86 o                         
  -2   6  20        165.67        154.62         6.89 o                         
  -1   6  20         73.00         70.01         4.90 o                         
   0   6  20          1.52         -0.76         2.99 o                         
   1   6  20          1.97          7.09         3.36 o                         
   2   6  20         13.49          9.26         4.78 o                         
   3   6  20        204.94        228.14         8.88 o                         
   4   6  20          9.80          7.61         3.61 o                         
   5   6  20          6.19          8.56         4.95 o                         
  -7   7  20         15.86          5.65         4.12 o                         
  -6   7  20          0.01         -1.12         4.99 o                         
  -5   7  20         71.42         68.61         5.76 o                         
  -4   7  20         29.36         31.98         3.44 o                         
  -3   7  20          0.48          0.12         2.98 o                         
  -2   7  20        152.87        145.07         7.03 o                         
  -1   7  20          0.04          0.00         3.78 o                         
   0   7  20         17.34         15.38         3.74 o                         
   1   7  20          7.98         10.83         4.37 o                         
   2   7  20        167.01        158.97         8.28 o                         
   3   7  20          0.27         -0.83         4.44 o                         
   4   7  20         48.45         51.64         4.93 o                         
  -6   8  20         26.15         24.86         4.52 o                         
  -5   8  20         14.67          0.74         3.95 o                         
  -4   8  20         23.62         16.25         3.98 o                         
  -3   8  20         50.19         46.70         4.02 o                         
  -2   8  20         13.69          6.45         4.15 o                         
  -1   8  20          0.36         -3.95         4.02 o                         
   0   8  20          1.68         -3.41         3.41 o                         
   1   8  20          0.18         -3.93         3.93 o                         
   2   8  20         17.42         10.03         4.92 o                         
   3   8  20        105.54         66.30         6.17 o                         
  -5   9  20         30.70         28.82         3.81 o                         
  -4   9  20          5.11          3.54         6.71 o                         
  -3   9  20         19.50         18.22         3.87 o                         
  -2   9  20          8.53          2.20         3.66 o                         
  -1   9  20          5.11          2.05         4.36 o                         
   0   9  20         44.75         59.22         5.30 o                         
   1   9  20          7.87         13.59         4.04 o                         
   2   9  20         60.47         41.76         9.66 o                         
  -3  10  20         16.95          8.66        11.02 o                         
  -2  10  20         25.42         22.89         5.46 o                         
  -1  10  20         52.09         52.10         4.46 o                         
   0  10  20          1.49         -0.40         4.10 o                         
  -9   0  21          5.54          6.55         5.83 o                         
  -7   0  21         25.86         18.74         3.99 o                         
  -5   0  21         12.14         13.37         3.05 o                         
  -3   0  21        124.44        122.33         6.10 o                         
  -1   0  21         30.33         22.15         4.58 o                         
   1   0  21        697.67        625.19        17.09 o                         
   3   0  21        140.52        144.41         7.52 o                         
   5   0  21        127.99        117.50         7.74 o                         
  -9   1  21         16.95         12.38         8.64 o                         
  -8   1  21          0.07         -2.72         2.82 o                         
  -7   1  21         48.51         49.08         2.91 o                         
  -6   1  21        171.92        181.75         7.72 o                         
  -5   1  21          0.48         -1.32         2.10 o                         
  -4   1  21          2.31         -2.03         2.03 o                         
  -3   1  21        166.18        146.90         4.92 o                         
  -2   1  21        125.90        112.41         5.28 o                         
  -1   1  21        152.52        135.78         5.30 o                         
   0   1  21       1148.95       1143.43        31.15 o                         
   1   1  21       1125.08       1145.39        20.22 o                         
   2   1  21        117.70        128.32         4.37 o                         
   3   1  21         91.36         91.53         4.04 o                         
   4   1  21         21.78         24.38         3.77 o                         
   5   1  21         16.66         16.98         3.11 o                         
   6   1  21         12.16          8.63         3.71 o                         
  -9   2  21         15.60          8.39         6.36 o                         
  -8   2  21          7.49          6.39         3.05 o                         
  -7   2  21          0.01         -2.61         2.61 o                         
  -6   2  21          6.02          5.03         2.60 o                         
  -5   2  21        122.62        108.64         5.00 o                         
  -4   2  21        139.89        160.04         4.96 o                         
  -3   2  21        500.85        496.94        10.59 o                         
  -2   2  21        235.86        245.73         7.64 o                         
  -1   2  21         71.56         55.42         3.60 o                         
   0   2  21          2.55         -2.39         2.48 o                         
   1   2  21        209.12        178.85         6.51 o                         
   2   2  21        186.15        168.08         5.59 o                         
   3   2  21         62.61         76.07         4.44 o                         
   4   2  21         10.85         14.41         3.23 o                         
   5   2  21         30.90         34.78         3.21 o                         
   6   2  21          0.17         -0.77         3.76 o                         
  -9   3  21          0.00         -4.92         6.50 o                         
  -8   3  21         53.01         44.80         4.64 o                         
  -7   3  21         10.22          9.31         2.90 o                         
  -6   3  21          3.08          6.65         2.53 o                         
  -5   3  21         40.30         27.44         2.74 o                         
  -4   3  21         35.19         30.80         2.69 o                         
  -3   3  21         16.92         11.86         2.51 o                         
  -2   3  21        341.39        357.50         8.94 o                         
  -1   3  21          9.84          7.18         2.53 o                         
   0   3  21         27.31         22.96         2.80 o                         
   1   3  21         12.94         10.52         2.93 o                         
   2   3  21        346.08        350.45         8.59 o                         
   3   3  21        481.35        478.84        11.25 o                         
   4   3  21         14.96         18.38         2.86 o                         
   5   3  21          0.61          7.72         3.21 o                         
   6   3  21          4.84         -4.31         4.31 o                         
  -8   4  21          0.08         -4.18         4.18 o                         
  -7   4  21         36.89         38.34         4.20 o                         
  -6   4  21        125.63        134.92         6.20 o                         
  -5   4  21        145.35        130.73         7.00 o                         
  -4   4  21        197.87        214.12         5.98 o                         
  -3   4  21         19.16          9.98         2.52 o                         
  -2   4  21        123.64        132.81         5.89 o                         
  -1   4  21        382.87        397.50        10.81 o                         
   0   4  21        415.39        402.39        10.15 o                         
   1   4  21       1349.13       1301.25        27.72 o                         
   2   4  21         86.99        107.44         6.36 o                         
   3   4  21         12.23          8.41         3.86 o                         
   4   4  21         51.48         45.50         3.67 o                         
   5   4  21        128.15        128.51         5.94 o                         
  -8   5  21          4.20          6.34         4.75 o                         
  -7   5  21         28.59         20.86         3.97 o                         
  -6   5  21         20.33         19.19         3.39 o                         
  -5   5  21         75.59         75.18         4.23 o                         
  -4   5  21         59.05         51.88         3.14 o                         
  -3   5  21          2.63         -2.62         2.62 o                         
  -2   5  21         54.82         49.01         3.93 o                         
  -1   5  21         21.15         13.79         3.22 o                         
   0   5  21        107.05        117.93         6.18 o                         
   1   5  21          4.29          7.13         3.17 o                         
   2   5  21          6.96         10.63         4.62 o                         
   3   5  21        106.21        140.91        11.15 o                         
   4   5  21          2.79          6.78         3.23 o                         
   5   5  21         78.74         69.72         6.91 o                         
  -7   6  21         16.75         14.13         3.94 o                         
  -6   6  21         18.58         18.49         3.88 o                         
  -5   6  21        125.97        156.13         7.66 o                         
  -4   6  21         35.44         31.45         3.17 o                         
  -3   6  21         13.43          9.69         3.43 o                         
  -2   6  21          5.15          1.57         3.24 o                         
  -1   6  21          0.23         -1.85         3.33 o                         
   0   6  21        564.19        570.71        16.11 o                         
   1   6  21         11.98          4.19         3.27 o                         
   2   6  21        117.73        126.69         8.49 o                         
   3   6  21          0.10         -3.76         3.76 o                         
   4   6  21         85.93        104.05        12.28 o                         
   5   6  21         25.18         32.28        12.60 o                         
  -7   7  21         16.01         -1.70         4.26 o                         
  -6   7  21         23.73         12.24         6.69 o                         
  -5   7  21         33.06         29.88         3.65 o                         
  -4   7  21         76.78         79.93         5.17 o                         
  -3   7  21         57.16         48.40         3.78 o                         
  -2   7  21         10.77          6.21         3.97 o                         
  -1   7  21         33.72         32.16         4.17 o                         
   0   7  21          0.98         -1.82         3.36 o                         
   1   7  21          5.97          2.09         3.63 o                         
   2   7  21          1.80         -1.64         4.21 o                         
   3   7  21          4.43         -4.27         4.27 o                         
   4   7  21          7.48          7.91         5.07 o                         
  -6   8  21          1.85         -4.06         4.06 o                         
  -5   8  21         35.95         24.30         6.92 o                         
  -4   8  21        145.58        152.95        11.51 o                         
  -3   8  21         97.74         90.31         7.69 o                         
  -2   8  21         17.32          8.21         3.98 o                         
  -1   8  21         16.41         11.49         4.21 o                         
   0   8  21          5.30         -1.91         3.56 o                         
   1   8  21         17.14          9.31         4.49 o                         
   2   8  21         68.15         66.17         7.84 o                         
   3   8  21          2.48          0.98         6.44 o                         
  -4   9  21          3.13         11.26         4.92 o                         
  -3   9  21         11.19         -0.50         4.36 o                         
  -2   9  21        195.90        229.16         9.29 o                         
  -1   9  21         29.70         40.35         4.91 o                         
   0   9  21         82.62        118.00         7.23 o                         
   1   9  21         51.33         49.17         5.29 o                         
  -8   0  22         97.80        118.04         9.11 o                         
  -6   0  22         80.26         64.06         7.27 o                         
  -4   0  22        292.20        267.51         8.66 o                         
  -2   0  22         40.00         26.56         3.74 o                         
   0   0  22        135.24        137.59         8.26 o                         
   2   0  22       1266.75       1258.11        35.49 o                         
   4   0  22         38.92         47.84         6.05 o                         
   6   0  22        181.73        143.36        26.78 o                         
  -9   1  22          2.24         -6.14         6.14 o                         
  -8   1  22          0.00         -2.89         2.98 o                         
  -7   1  22          6.01          8.20         3.12 o                         
  -6   1  22          0.18          0.06         2.36 o                         
  -5   1  22         78.63         66.74         3.58 o                         
  -4   1  22          0.28         -2.16         2.16 o                         
  -3   1  22        244.80        249.14         6.52 o                         
  -2   1  22          0.93          2.26         2.40 o                         
  -1   1  22        116.96        133.44         5.01 o                         
   0   1  22       1176.87       1241.89        24.64 o                         
   1   1  22         23.15         37.06         3.40 o                         
   2   1  22        125.50        112.18         4.74 o                         
   3   1  22          4.31         11.15         3.57 o                         
   4   1  22          0.05         33.85        11.81 o                         
   5   1  22          8.29          2.35         3.14 o                         
   6   1  22          6.05         -4.88         6.90 o                         
  -9   2  22          2.43         -5.71         5.71 o                         
  -8   2  22          0.10         -3.15         3.15 o                         
  -7   2  22         29.68         28.50         3.74 o                         
  -6   2  22         40.42         28.25         2.99 o                         
  -5   2  22          7.88          6.30         2.60 o                         
  -4   2  22          0.16          1.77         2.34 o                         
  -3   2  22        233.51        232.37         8.70 o                         
  -2   2  22        142.95        151.02         5.95 o                         
  -1   2  22         47.35         33.56         2.79 o                         
   0   2  22         71.65         62.97         3.65 o                         
   1   2  22         16.45         11.16         2.91 o                         
   2   2  22         60.34         57.47         3.23 o                         
   3   2  22         12.17         10.79         4.30 o                         
   4   2  22          0.42          2.97         2.87 o                         
   5   2  22          1.33         -0.37         3.83 o                         
   6   2  22        137.68        129.85         9.33 o                         
  -8   3  22          9.20          6.90         4.98 o                         
  -7   3  22          1.26          6.87         3.63 o                         
  -6   3  22         67.46         64.09         3.48 o                         
  -5   3  22         80.26         65.46         4.05 o                         
  -4   3  22         93.58         86.36         4.36 o                         
  -3   3  22          4.09          0.23         2.74 o                         
  -2   3  22        199.75        233.37         7.74 o                         
  -1   3  22         79.08         78.51         4.77 o                         
   0   3  22        315.36        292.23         8.84 o                         
   1   3  22          0.89         -3.02         3.02 o                         
   2   3  22          2.05          4.60         3.79 o                         
   3   3  22        441.72        455.31        11.55 o                         
   4   3  22        135.34        135.05         5.44 o                         
   5   3  22         49.39         42.31         5.33 o                         
  -8   4  22         15.65         11.90         6.14 o                         
  -7   4  22         59.63         53.32         4.27 o                         
  -6   4  22         37.29         32.30         3.35 o                         
  -5   4  22         58.39         68.83         7.28 o                         
  -4   4  22         35.31         27.39         4.39 o                         
  -3   4  22         24.43         17.06         3.03 o                         
  -2   4  22        401.70        417.37        11.45 o                         
  -1   4  22        168.59        169.04         7.06 o                         
   0   4  22        119.06        139.00         6.19 o                         
   1   4  22         29.72         36.55         4.92 o                         
   2   4  22        326.49        326.34        12.60 o                         
   3   4  22         56.62         58.41         5.72 o                         
   4   4  22         34.30         26.68         3.13 o                         
   5   4  22        209.73        201.46         9.02 o                         
  -8   5  22          4.71         14.22         8.29 o                         
  -7   5  22         11.02         11.95         3.87 o                         
  -6   5  22          0.57          2.07         3.53 o                         
  -5   5  22        159.43        181.55         7.60 o                         
  -4   5  22          4.06          2.89         3.21 o                         
  -3   5  22          0.31         -1.19         3.06 o                         
  -2   5  22          2.12         -3.13         3.13 o                         
  -1   5  22          0.60          3.48         3.67 o                         
   0   5  22        381.38        377.17        11.97 o                         
   1   5  22          6.93         11.41         3.36 o                         
   2   5  22          6.18          4.97         3.46 o                         
   3   5  22        203.54        222.84        10.10 o                         
   4   5  22         10.41         14.54         5.34 o                         
   5   5  22         26.04         27.19         4.41 o                         
  -7   6  22         76.10         72.29         8.55 o                         
  -6   6  22         96.68         94.20         6.50 o                         
  -5   6  22        163.54        178.27         8.30 o                         
  -4   6  22         14.67         13.87         3.51 o                         
  -3   6  22         25.79         21.51         3.55 o                         
  -2   6  22         10.60          6.77         3.45 o                         
  -1   6  22        114.68        155.94         8.10 o                         
   0   6  22         17.14         20.08         5.34 o                         
   1   6  22         18.57         14.95         3.56 o                         
   2   6  22         41.54         21.18         4.49 o                         
   3   6  22        100.10         94.47        11.26 o                         
   4   6  22         56.13         47.24         4.96 o                         
  -6   7  22        104.74        133.71         7.51 o                         
  -5   7  22          0.14          1.95         4.14 o                         
  -4   7  22          3.16         -0.86         4.00 o                         
  -3   7  22         26.99         13.60         5.88 o                         
  -2   7  22          5.41         -1.22         4.34 o                         
  -1   7  22         30.97         21.65         4.06 o                         
   0   7  22         53.96         54.34         5.67 o                         
   1   7  22          0.82         -2.43         4.27 o                         
   2   7  22          7.90         -4.71         4.71 o                         
   3   7  22          7.74          4.26         5.03 o                         
  -5   8  22         37.15         50.12         5.74 o                         
  -4   8  22          0.03         -0.93         4.53 o                         
  -3   8  22         21.82         18.18         3.99 o                         
  -2   8  22          0.44          0.45         4.00 o                         
  -1   8  22         48.23         37.45         7.75 o                         
   0   8  22          0.57         -2.32         4.72 o                         
   1   8  22         24.02         19.26         5.24 o                         
   2   8  22          0.61         -2.88         6.37 o                         
  -3   9  22         27.89         19.89         4.30 o                         
  -2   9  22        127.78        156.09        10.88 o                         
  -1   9  22          4.14         13.34         4.56 o                         
   0   9  22         15.91         16.05         5.09 o                         
  -7   0  23         22.98         22.71         4.58 o                         
  -5   0  23          2.32         -0.80         2.84 o                         
  -3   0  23        128.91        125.27         7.13 o                         
  -1   0  23        699.43        689.63        23.85 o                         
   1   0  23         85.76         85.06         7.15 o                         
   3   0  23         47.16         24.45         6.71 o                         
   5   0  23         73.15         36.26        13.74 o                         
  -8   1  23          1.02          2.28         3.18 o                         
  -7   1  23         68.27         69.01         4.56 o                         
  -6   1  23         15.45         17.45         2.82 o                         
  -5   1  23         22.60         10.25         2.42 o                         
  -4   1  23         11.65          8.28         2.17 o                         
  -3   1  23         56.64         38.39         3.01 o                         
  -2   1  23        243.84        237.34         7.26 o                         
  -1   1  23        126.83        156.35         5.92 o                         
   0   1  23        191.70        252.14         8.51 o                         
   1   1  23       1032.79       1021.51        22.19 o                         
   2   1  23         71.09         67.62         5.29 o                         
   3   1  23         76.44         76.98         4.27 o                         
   4   1  23        352.25        415.17        11.80 o                         
  -8   2  23          1.09         -3.39         3.39 o                         
  -7   2  23         10.77          7.14         3.04 o                         
  -6   2  23          5.86         -0.83         3.01 o                         
  -5   2  23         21.20         11.42         2.72 o                         
  -4   2  23          8.41          5.19         2.60 o                         
  -3   2  23         41.48         33.24         3.13 o                         
  -2   2  23         44.41         42.90         3.47 o                         
  -1   2  23        126.61        122.82         6.46 o                         
   0   2  23         77.50         56.08         5.42 o                         
   1   2  23         24.49          7.97         3.00 o                         
   2   2  23         59.19         60.62         4.62 o                         
   3   2  23        117.45        141.26         6.60 o                         
   4   2  23          2.73         -1.19         3.05 o                         
   5   2  23         40.00         33.27         9.47 o                         
  -8   3  23         16.33         10.60         5.15 o                         
  -7   3  23         17.90         20.07         4.00 o                         
  -6   3  23          0.27          3.66         3.62 o                         
  -5   3  23         34.16         35.61         3.37 o                         
  -4   3  23        157.49        158.57         8.42 o                         
  -3   3  23         48.57         39.06         3.21 o                         
  -2   3  23        499.61        508.45        13.38 o                         
  -1   3  23        195.10        192.47         7.32 o                         
   0   3  23          6.64          6.66         3.05 o                         
   1   3  23        247.99        238.58        10.89 o                         
   2   3  23          0.07         -0.76         3.37 o                         
   3   3  23         11.04         19.96         3.47 o                         
   4   3  23         11.89          5.99         3.15 o                         
   5   3  23         83.22         89.25         6.93 o                         
  -8   4  23          8.97          9.06         6.33 o                         
  -7   4  23          0.02          5.48         3.77 o                         
  -6   4  23          6.84         -0.74         3.08 o                         
  -5   4  23          4.27          6.56         3.87 o                         
  -4   4  23         52.08         41.54         3.33 o                         
  -3   4  23        241.52        242.33         8.55 o                         
  -2   4  23        155.58        170.75         7.33 o                         
  -1   4  23        538.30        518.30        13.73 o                         
   0   4  23         32.51         19.86         3.89 o                         
   1   4  23         13.39         20.02         4.79 o                         
   2   4  23        132.79        131.54        11.89 o                         
   3   4  23         16.46         15.10         3.82 o                         
   4   4  23         76.48         96.71         6.98 o                         
   5   4  23        232.52        260.32        15.46 o                         
  -7   5  23         45.90         54.46         6.81 o                         
  -6   5  23         38.15         42.83         4.11 o                         
  -5   5  23         22.53         14.47         6.69 o                         
  -4   5  23         40.60         33.46         3.83 o                         
  -3   5  23         24.01         23.41         3.78 o                         
  -2   5  23         13.98          6.01         3.39 o                         
  -1   5  23        123.67        125.42         7.57 o                         
   0   5  23         57.17         56.60         4.57 o                         
   1   5  23         48.84         39.59         3.62 o                         
   2   5  23         25.06         12.63         5.35 o                         
   3   5  23        114.00         87.51         8.64 o                         
   4   5  23        155.39        161.38         7.92 o                         
  -6   6  23         47.60         47.80         3.88 o                         
  -5   6  23          0.52         -4.43         4.87 o                         
  -4   6  23         48.03         38.20         4.98 o                         
  -3   6  23          1.84         -3.41         3.41 o                         
  -2   6  23          0.11         -2.90         4.01 o                         
  -1   6  23         25.50         19.07         3.76 o                         
   0   6  23          5.19          3.37         4.08 o                         
   1   6  23        146.35        100.26        12.01 o                         
   2   6  23         17.41         12.43         4.37 o                         
   3   6  23         48.60         43.96         5.23 o                         
  -6   7  23         11.96         17.58         4.47 o                         
  -5   7  23          0.10          1.11        10.32 o                         
  -4   7  23          3.43          1.15         5.50 o                         
  -3   7  23         37.18         35.10         4.81 o                         
  -2   7  23          3.97          8.14         4.25 o                         
  -1   7  23         38.62         31.10         4.11 o                         
   0   7  23          8.44          3.47         4.06 o                         
   1   7  23        129.46        147.06        10.36 o                         
   2   7  23          8.75         -1.06         4.49 o                         
  -4   8  23          6.72          3.98         5.28 o                         
  -3   8  23          0.05         -1.03         4.01 o                         
  -2   8  23          7.42          6.35         5.74 o                         
  -1   8  23          3.93          4.92         4.82 o                         
   0   8  23          3.19          3.73         4.27 o                         
   1   8  23         17.55         25.11         7.18 o                         
  -8   0  24          7.05          3.40         5.27 o                         
  -6   0  24          4.92         -3.12         3.12 o                         
  -4   0  24        151.24        151.03         7.91 o                         
  -2   0  24        166.83        182.30         8.73 o                         
   0   0  24        112.47         75.64         6.95 o                         
   2   0  24         29.06         14.82         4.96 o                         
   4   0  24        119.27         96.67        10.16 o                         
  -8   1  24          0.35         -1.78         3.32 o                         
  -7   1  24          8.52          5.20         2.97 o                         
  -6   1  24         18.58          5.11         3.11 o                         
  -5   1  24         84.01         68.65         4.10 o                         
  -4   1  24          4.41          3.38         2.31 o                         
  -3   1  24        108.79        117.69         5.55 o                         
  -2   1  24          3.28          5.71         2.82 o                         
  -1   1  24        752.52        777.21        19.01 o                         
   0   1  24        146.13        149.08         8.54 o                         
   1   1  24         15.57         24.47         4.81 o                         
   2   1  24         26.81         19.64         3.70 o                         
   3   1  24        188.48        191.62         7.72 o                         
   4   1  24          0.66         -2.61         4.47 o                         
   5   1  24         21.81         22.75         5.28 o                         
  -8   2  24          7.58          0.74         3.94 o                         
  -7   2  24         18.68         23.10         3.44 o                         
  -6   2  24        128.30        137.34         7.33 o                         
  -5   2  24          1.16         -2.98         2.98 o                         
  -4   2  24         10.24          6.24         2.78 o                         
  -3   2  24         15.42         17.16         3.37 o                         
  -2   2  24         55.00         52.53         4.07 o                         
  -1   2  24         10.07          0.14         2.82 o                         
   0   2  24          0.31         -1.46         4.96 o                         
   1   2  24         25.68         23.38         4.93 o                         
   2   2  24        176.46        194.74         7.75 o                         
   3   2  24         88.42         98.88         6.32 o                         
   4   2  24         97.91        126.23         9.89 o                         
   5   2  24        206.17        260.86        12.20 o                         
  -8   3  24         39.45         57.54         8.91 o                         
  -7   3  24          0.13         -0.20         3.49 o                         
  -6   3  24         55.19         40.68         3.67 o                         
  -5   3  24         46.91         43.63         3.86 o                         
  -4   3  24        107.14        112.47         6.06 o                         
  -3   3  24         15.89         19.18         3.32 o                         
  -2   3  24          5.72          5.17         3.37 o                         
  -1   3  24        138.40        153.52         7.10 o                         
   0   3  24         35.98         35.84         4.12 o                         
   1   3  24          1.92          6.77         3.97 o                         
   2   3  24          2.07         -3.67         3.67 o                         
   3   3  24        114.35        118.96         6.03 o                         
   4   3  24         32.25         25.44         4.70 o                         
  -7   4  24          0.74          0.70         4.56 o                         
  -6   4  24         14.82         12.10         4.56 o                         
  -5   4  24         15.85          8.59         4.70 o                         
  -4   4  24         43.46         33.10         3.87 o                         
  -3   4  24          3.01          5.87         3.41 o                         
  -2   4  24          0.16          2.29         3.42 o                         
  -1   4  24         46.87         42.52         4.23 o                         
   0   4  24          7.63          3.17         3.62 o                         
   1   4  24          0.45         -1.66         3.71 o                         
   2   4  24          1.36         -3.64         4.40 o                         
   3   4  24         69.21         64.82         5.25 o                         
   4   4  24        141.50        206.29         7.91 o                         
  -7   5  24        210.03        248.14        11.92 o                         
  -6   5  24         10.70         15.86         3.63 o                         
  -5   5  24          2.72         -3.23         4.19 o                         
  -4   5  24         16.37          5.07         4.22 o                         
  -3   5  24         39.98         41.29         4.70 o                         
  -2   5  24         78.31         69.95         5.48 o                         
  -1   5  24         25.63         33.60         4.33 o                         
   0   5  24        186.36        240.55         9.44 o                         
   1   5  24          1.88          0.89         4.53 o                         
   2   5  24        146.96        173.76        13.97 o                         
   3   5  24         26.65         18.49         7.50 o                         
  -6   6  24         41.30         44.80         5.54 o                         
  -5   6  24          0.62          1.63         5.66 o                         
  -4   6  24         15.91          5.94         7.39 o                         
  -3   6  24          8.72         10.99         6.46 o                         
  -2   6  24          6.35          7.33         4.22 o                         
  -1   6  24         19.51         17.31         4.45 o                         
   0   6  24         78.09         67.38         8.39 o                         
   1   6  24          0.06         -5.71         5.71 o                         
   2   6  24         66.98         92.34         9.89 o                         
   3   6  24          1.69          6.44         6.25 o                         
  -5   7  24          2.37         -5.70         7.11 o                         
  -4   7  24         52.70         49.63         6.55 o                         
  -3   7  24          1.06          9.05         4.18 o                         
  -2   7  24          4.35         -0.64         3.76 o                         
  -1   7  24          1.09         -3.06         4.00 o                         
   0   7  24         81.38         78.75         5.95 o                         
   1   7  24          8.90          6.52         5.35 o                         
   2   7  24         49.85         51.77         7.67 o                         
  -3   8  24          0.91         -2.54         4.38 o                         
  -2   8  24         35.63         25.23         5.67 o                         
  -1   8  24          0.04         -0.18         4.00 o                         
   0   8  24          7.23          5.75         5.75 o                         
  -7   0  25         54.23         51.66         5.40 o                         
  -5   0  25        127.33        120.82         7.89 o                         
  -3   0  25         38.83         27.82         4.36 o                         
  -1   0  25        735.91        685.01        37.98 o                         
   1   0  25          8.04         -1.86         5.52 o                         
   3   0  25          6.84         -7.65         9.84 o                         
  -8   1  25          7.16         -0.61         5.57 o                         
  -7   1  25          1.14         -1.73         3.81 o                         
  -6   1  25         16.37         10.42         4.34 o                         
  -5   1  25        101.04        103.97         5.42 o                         
  -4   1  25          0.03         -1.92         2.50 o                         
  -3   1  25          0.51          0.36         3.09 o                         
  -2   1  25        371.80        373.30        10.18 o                         
  -1   1  25        535.30        509.90        15.09 o                         
   0   1  25        102.16        128.63         8.52 o                         
   1   1  25        118.98        125.26         6.87 o                         
   2   1  25         33.83         28.78         4.20 o                         
   3   1  25         55.20         34.73         4.02 o                         
   4   1  25          7.14          2.25         4.39 o                         
  -7   2  25         35.46         34.80         8.57 o                         
  -6   2  25         25.23         13.25         3.99 o                         
  -5   2  25         19.65         11.24         2.89 o                         
  -4   2  25         17.30         14.73         3.42 o                         
  -3   2  25        175.93        181.13         7.61 o                         
  -2   2  25        218.52        238.27         8.65 o                         
  -1   2  25         62.89         46.22         4.48 o                         
   0   2  25          4.98         -2.34         4.12 o                         
   1   2  25          9.32          8.37         3.73 o                         
   2   2  25          0.07          3.35         3.32 o                         
   3   2  25        381.58        402.70        12.25 o                         
   4   2  25          4.19          7.27         4.34 o                         
  -7   3  25          8.29         11.86         3.67 o                         
  -6   3  25         15.23          3.02         6.24 o                         
  -5   3  25          0.84         -3.39         3.39 o                         
  -4   3  25         93.08        109.56         7.49 o                         
  -3   3  25         55.31         47.22         4.62 o                         
  -2   3  25         59.13         56.51         4.72 o                         
  -1   3  25         15.06          8.11         3.81 o                         
   0   3  25         70.00         67.44         5.91 o                         
   1   3  25        105.43         69.29        10.80 o                         
   2   3  25         73.93         49.76         5.07 o                         
   3   3  25          9.09          5.98         4.46 o                         
   4   3  25          4.67          5.89         4.44 o                         
  -7   4  25         14.28         11.04         4.54 o                         
  -6   4  25          8.23          2.50         4.85 o                         
  -5   4  25          7.11          5.38         4.31 o                         
  -4   4  25          4.81          2.70         4.13 o                         
  -3   4  25         24.78         15.08         3.55 o                         
  -2   4  25         66.92         62.07         6.42 o                         
  -1   4  25        149.14        140.51         7.93 o                         
   0   4  25          4.80         -0.75         3.24 o                         
   1   4  25         98.81        108.50         7.34 o                         
   2   4  25        132.58        131.74         8.93 o                         
   3   4  25          7.09         17.49         3.79 o                         
  -6   5  25         47.71         40.45         4.82 o                         
  -5   5  25          0.14         -3.43         3.43 o                         
  -4   5  25         63.06         74.29         5.83 o                         
  -3   5  25         45.88         40.87         5.35 o                         
  -2   5  25          2.42         -3.83         3.83 o                         
  -1   5  25          4.19          2.46         4.47 o                         
   0   5  25         80.17        111.77         8.35 o                         
   1   5  25         36.62         29.20        10.19 o                         
   2   5  25         21.56         24.22         8.36 o                         
   3   5  25         10.90         15.41         5.23 o                         
  -5   6  25          0.42          1.77         7.93 o                         
  -4   6  25        128.60        171.96         9.37 o                         
  -3   6  25         16.70         21.83         4.23 o                         
  -2   6  25         61.51         57.76         6.23 o                         
  -1   6  25          3.66          3.26         4.56 o                         
   0   6  25        128.18        152.96         8.71 o                         
   1   6  25         36.78         49.39         5.27 o                         
   2   6  25         15.28         12.49         5.41 o                         
  -4   7  25         54.77         68.23         8.79 o                         
  -3   7  25          0.01         -3.81         3.81 o                         
  -2   7  25          5.79         11.21         4.89 o                         
  -1   7  25         14.44         17.04         4.39 o                         
   0   7  25          6.23          7.74         4.71 o                         
   1   7  25          0.15         -3.42         5.08 o                         
  -6   0  26         43.01         34.69         5.15 o                         
  -4   0  26         21.91         23.15         3.90 o                         
  -2   0  26         13.97         20.44         6.61 o                         
   0   0  26        162.08        170.49        11.56 o                         
   2   0  26          0.21         -7.17         7.17 o                         
   4   0  26         90.60         82.07         9.24 o                         
  -7   1  26         35.77         24.77         4.13 o                         
  -6   1  26          2.27         -0.61         3.41 o                         
  -5   1  26         67.97         57.15         3.71 o                         
  -4   1  26         89.79         68.66         4.26 o                         
  -3   1  26         48.12         51.32         4.42 o                         
  -2   1  26        101.88        115.98         7.32 o                         
  -1   1  26          9.81         15.37         3.90 o                         
   0   1  26          0.21          2.80         3.62 o                         
   1   1  26         15.72          6.45         3.82 o                         
   2   1  26         41.39         38.87         4.42 o                         
   3   1  26          1.20          4.38         4.40 o                         
   4   1  26          0.76         -0.51         6.17 o                         
  -7   2  26         10.01          4.55         3.71 o                         
  -6   2  26          6.39          4.11         3.30 o                         
  -5   2  26         25.08          6.90         3.56 o                         
  -4   2  26        172.00        172.96         9.16 o                         
  -3   2  26         31.00         27.56         4.57 o                         
  -2   2  26        209.29        234.95         9.35 o                         
  -1   2  26          0.61         -1.00         3.38 o                         
   0   2  26        269.42        258.62        11.31 o                         
   1   2  26         85.72         55.54         6.58 o                         
   2   2  26          0.28         -2.99         3.84 o                         
   3   2  26         81.27        115.43         8.69 o                         
  -7   3  26          4.71          5.13         4.11 o                         
  -6   3  26          2.41          1.57         4.33 o                         
  -5   3  26          5.15         -3.59         4.37 o                         
  -4   3  26          7.92          4.41         4.81 o                         
  -3   3  26        142.53        134.82        10.38 o                         
  -2   3  26        261.20        271.68        10.28 o                         
  -1   3  26          0.25         -2.27         3.51 o                         
   0   3  26         26.28         15.57         4.20 o                         
   1   3  26        102.46         90.95         6.78 o                         
   2   3  26         11.83          7.99         4.58 o                         
   3   3  26         16.28         20.69         4.26 o                         
  -6   4  26          6.69         11.83         4.35 o                         
  -5   4  26         24.36         18.41         3.78 o                         
  -4   4  26        106.25        107.84        10.48 o                         
  -3   4  26         57.04         51.09         4.89 o                         
  -2   4  26        143.83        162.76        10.80 o                         
  -1   4  26          0.30         -3.48         3.87 o                         
   0   4  26          4.90         -3.36         3.36 o                         
   1   4  26          1.81         -1.23         4.98 o                         
   2   4  26         80.54        115.48        10.37 o                         
   3   4  26        145.27        146.43        11.51 o                         
  -5   5  26         37.99         31.47         7.24 o                         
  -4   5  26          1.89          5.18         4.65 o                         
  -3   5  26          0.08          5.77         4.24 o                         
  -2   5  26         33.66         24.40         4.86 o                         
  -1   5  26          0.26          0.51         3.95 o                         
   0   5  26          1.04          3.00         4.43 o                         
   1   5  26        139.97        196.72        10.54 o                         
   2   5  26         19.56          8.90         5.58 o                         
  -4   6  26          1.37          5.53         4.68 o                         
  -3   6  26        151.79        167.17        13.24 o                         
  -2   6  26          8.41          7.81         4.54 o                         
  -1   6  26         40.45         45.45         5.22 o                         
   0   6  26          0.60          2.52         5.02 o                         
   1   6  26         42.34         66.98        11.49 o                         
  -2   7  26         52.77         55.29         4.91 o                         
  -1   7  26          1.77          1.16         6.63 o                         
  -7   0  27         16.95         11.46         4.78 o                         
  -5   0  27          2.65         -5.32         5.32 o                         
  -3   0  27        859.88        940.72        32.18 o                         
  -1   0  27         79.24         65.07        10.65 o                         
   1   0  27         10.17          0.26         5.77 o                         
   3   0  27        208.86        167.42        13.43 o                         
  -7   1  27          2.79         -4.18         4.61 o                         
  -6   1  27         22.31         14.22         3.83 o                         
  -5   1  27          2.76          0.17         3.65 o                         
  -4   1  27          2.12          3.45         3.66 o                         
  -3   1  27         50.81         44.98         4.40 o                         
  -2   1  27         13.87         17.39         3.60 o                         
  -1   1  27         40.56         36.03         5.96 o                         
   0   1  27         31.24         16.36         3.97 o                         
   1   1  27          0.81         -0.15         3.96 o                         
   2   1  27        209.49        221.58         9.38 o                         
   3   1  27         59.99         66.13         7.09 o                         
  -6   2  27          0.94         -4.01         4.01 o                         
  -5   2  27          7.47          4.20         3.62 o                         
  -4   2  27          2.21          2.93         4.99 o                         
  -3   2  27         34.90         37.20         5.28 o                         
  -2   2  27        147.67        154.43         7.25 o                         
  -1   2  27          2.81         -2.62         4.72 o                         
   0   2  27         13.64         18.94         3.85 o                         
   1   2  27         93.06         89.46         7.12 o                         
   2   2  27          0.03          3.59         3.69 o                         
   3   2  27          2.66          1.55         4.48 o                         
  -6   3  27         27.35         15.34         5.28 o                         
  -5   3  27          0.19         -7.27         7.27 o                         
  -4   3  27         60.81         54.94         5.94 o                         
  -3   3  27         12.14          5.84         3.75 o                         
  -2   3  27         40.43         38.70         5.07 o                         
  -1   3  27          3.97          3.86         3.21 o                         
   0   3  27          1.38          1.33         5.38 o                         
   1   3  27         16.69         12.70         4.32 o                         
   2   3  27          1.71          4.74         4.18 o                         
  -5   4  27          4.47         -3.90         6.21 o                         
  -4   4  27         37.01         33.97         5.15 o                         
  -3   4  27         64.86         61.81         4.79 o                         
  -2   4  27          5.30          1.24         3.98 o                         
  -1   4  27          0.04         -3.66         3.66 o                         
   0   4  27         35.13         28.04         5.29 o                         
   1   4  27          4.32          7.10         4.40 o                         
   2   4  27          5.76          9.86         5.75 o                         
  -5   5  27          7.73          2.91         7.36 o                         
  -4   5  27         48.48         42.98         5.40 o                         
  -3   5  27        106.27        115.53         8.80 o                         
  -2   5  27         28.54         26.08         5.87 o                         
  -1   5  27          8.02          7.87         4.42 o                         
   0   5  27          1.47         -1.54         4.36 o                         
   1   5  27         66.91         75.38        10.62 o                         
  -3   6  27          4.29          2.98         4.37 o                         
  -2   6  27          0.18          0.91         4.95 o                         
  -1   6  27         31.03         32.07         4.58 o                         
  -6   0  28          9.27         -1.22         4.09 o                         
  -4   0  28          7.99         12.40         4.93 o                         
  -2   0  28         93.49         71.20         8.06 o                         
   0   0  28        163.64        134.53        17.23 o                         
   2   0  28         43.99         50.09         9.42 o                         
  -6   1  28         13.54         11.94         4.39 o                         
  -5   1  28         44.22         38.99         5.00 o                         
  -4   1  28          2.29          9.59         3.62 o                         
  -3   1  28        208.36        211.52        10.18 o                         
  -2   1  28          5.78         -2.85         3.44 o                         
  -1   1  28          4.05          0.84         3.38 o                         
   0   1  28          2.63         -5.83         5.83 o                         
   1   1  28        102.64        114.89         7.27 o                         
   2   1  28          0.23         -2.41         6.54 o                         
  -6   2  28          0.75         -4.81         4.81 o                         
  -5   2  28         31.76         35.51         4.91 o                         
  -4   2  28        145.52        171.10         8.37 o                         
  -3   2  28          3.39          1.43         3.70 o                         
  -2   2  28        106.57         68.53         9.92 o                         
  -1   2  28         19.75         15.84         4.91 o                         
   0   2  28         28.02         21.52         4.73 o                         
   1   2  28         28.51         20.75         4.16 o                         
   2   2  28         59.13         54.81         6.24 o                         
  -5   3  28          0.41         -5.61         5.61 o                         
  -4   3  28         17.15         16.35         4.66 o                         
  -3   3  28         98.58         73.23         8.70 o                         
  -2   3  28         15.19          8.33         3.75 o                         
  -1   3  28          1.30         -2.00         4.16 o                         
   0   3  28          3.72          6.91         4.35 o                         
   1   3  28        132.36        145.19         8.20 o                         
  -4   4  28         25.04         21.75         4.23 o                         
  -3   4  28         74.06         49.01         4.52 o                         
  -2   4  28         92.49         78.39         6.00 o                         
  -1   4  28         13.20         10.98         4.13 o                         
   0   4  28          2.27          2.67         4.50 o                         
   1   4  28          9.82         12.16         6.69 o                         
  -3   5  28          4.00         -2.25         5.34 o                         
  -2   5  28         62.27         77.58         6.36 o                         
  -1   5  28          0.00          4.65         4.47 o                         
  -5   0  29          0.54         16.83         7.12 o                         
  -3   0  29         41.94         40.11         8.06 o                         
  -1   0  29         92.51         78.56         9.98 o                         
   1   0  29         18.18         14.24         9.26 o                         
  -5   1  29         12.01         20.99         4.01 o                         
  -4   1  29        150.58        127.56         7.57 o                         
  -3   1  29         20.01         20.31         3.34 o                         
  -2   1  29         53.12         69.84         7.32 o                         
  -1   1  29          0.26          3.50         5.00 o                         
   0   1  29         28.52         33.80         4.74 o                         
   1   1  29          0.06          3.43         4.46 o                         
  -5   2  29          1.00         -3.51         6.34 o                         
  -4   2  29        170.55        165.41        13.31 o                         
  -3   2  29         42.16         36.28         4.82 o                         
  -2   2  29          6.02          7.47         5.17 o                         
  -1   2  29         49.86         54.04         4.83 o                         
   0   2  29          0.00          1.90         5.44 o                         
   1   2  29         98.36        113.24        10.69 o                         
  -4   3  29         16.43          9.19         5.51 o                         
  -3   3  29          1.67          8.32         3.82 o                         
  -2   3  29         11.80         18.21         4.09 o                         
  -1   3  29          0.00          1.31         3.91 o                         
   0   3  29         33.25         33.51         6.36 o                         
  -3   4  29         11.10         -1.03         4.93 o                         
  -2   4  29          0.74          8.95         4.68 o                         
  -1   4  29         12.16         14.13         4.51 o                         
  -4   0  30         67.26         48.47         8.87 o                         
  -2   0  30          0.02         12.71         5.81 o                         
   0   0  30         10.79          7.81         6.98 o                         
  -4   1  30          4.89         -4.26         5.88 o                         
  -3   1  30          4.39          2.07         5.32 o                         
  -2   1  30          0.16         10.27         4.14 o                         
  -1   1  30         16.69         19.81         5.21 o                         
   0   1  30         16.44         30.62         8.30 o                         
  -3   2  30         24.15         34.81         4.59 o                         
  -2   2  30         71.97         60.50         5.44 o                         
  -1   2  30         26.89         19.89         5.26 o                         
                                                                                
